# Supplementary material for: The influence of amniotic membrane proteins on corneal regeneration when delivered directly or using hydrogel platforms
Source: Front Med (Lausanne). 2025 Feb 18;12:1498319. doi: 10.3389/fmed.2025.1498319 (PMC11887299; doi:10.3389/fmed.2025.1498319)
Supplement: Supplementary file 1 [file Table_1.XLSX]

## Sheet: RAW Results
Protein IDs	Majority protein IDs	Peptide counts (all)	Peptide counts (razor+unique)	Peptide counts (unique)	Fasta headers	Number of proteins	Peptides	Razor + unique peptides	Unique peptides	Peptides Pellet_MA4.1_S1-B7_1_9725	Peptides Pellet1_S1-B6_1_9724	Peptides Sobrenadante_S1-B8_1_9726	Peptides Tejido_S1-B9_1_9727	Razor + unique peptides Pellet_MA4.1_S1-B7_1_9725	Razor + unique peptides Pellet1_S1-B6_1_9724	Razor + unique peptides Sobrenadante_S1-B8_1_9726	Razor + unique peptides Tejido_S1-B9_1_9727	Unique peptides Pellet_MA4.1_S1-B7_1_9725	Unique peptides Pellet1_S1-B6_1_9724	Unique peptides Sobrenadante_S1-B8_1_9726	Unique peptides Tejido_S1-B9_1_9727	Sequence coverage [%]	Unique + razor sequence coverage [%]	Unique sequence coverage [%]	Mol. weight [kDa]	Sequence length	Sequence lengths	Q-value	Score	Sequence coverage Pellet_MA4.1_S1-B7_1_9725 [%]	Sequence coverage Pellet1_S1-B6_1_9724 [%]	Sequence coverage Sobrenadante_S1-B8_1_9726 [%]	Sequence coverage Tejido_S1-B9_1_9727 [%]	Intensity	Intensity Pellet_MA4.1_S1-B7_1_9725	Intensity Pellet1_S1-B6_1_9724	Intensity Sobrenadante_S1-B8_1_9726	Intensity Tejido_S1-B9_1_9727	LFQ intensity Pellet_MA4.1_S1-B7_1_9725	LFQ intensity Pellet1_S1-B6_1_9724	LFQ intensity Sobrenadante_S1-B8_1_9726	LFQ intensity Tejido_S1-B9_1_9727	MS/MS count Pellet_MA4.1_S1-B7_1_9725	MS/MS count Pellet1_S1-B6_1_9724	MS/MS count Sobrenadante_S1-B8_1_9726	MS/MS count Tejido_S1-B9_1_9727	MS/MS count	Peptide sequences	Only identified by site
sp|Q96PD5|PGRP2_HUMAN;CON__ENSEMBL:ENSBTAP00000016285	sp|Q96PD5|PGRP2_HUMAN;CON__ENSEMBL:ENSBTAP00000016285	2;2	2;2	2;2	sp|Q96PD5|PGRP2_HUMAN N-acetylmuramoyl-L-alanine amidase OS=Homo sapiens OX=9606 GN=PGLYRP2 PE=1 SV=1;	2	2	2	2	1	1	0	2	1	1	0	2	1	1	0	2	5	5	5	62.216	576	576;591	0	14.084	2.6	2.4	0	5	108270	21119	17996	0	69158	12287	13065	0	40310	1	1	0	2	4	AGLLRPDYALLGHR;EFTEAFLGCPAIHPR
CON__H-INV:HIT000292931	CON__H-INV:HIT000292931	23	1	1		1	23	1	1	17	18	15	18	1	1	1	1	1	1	1	1	43.8	2.5	2.5	49.448	443	443	0	9.639	38.6	41.5	36.3	36.6	2913800	1203000	1307000	337810	65923	798430	491020	269100	67605	3	3	3	1	10	AEAESMYQIK;ASLEAAIADAEQR;ASLEAAIADAEQRGELAIK;ASLEAAIADAEQRGELAIKDANAK;DVDEAYMNK;DVDEAYMNKVELESR;ELQSQISDTSVVLSMDNSR;EYQELMNVK;FLEQQNK;KDVDEAYMNK;KDVDEAYMNKVELESR;LALDIEIATYRK;LEGLTDEINFLR;LSELEAALQR;NKYEDEINK;QLETLGQEK;RQLETLGQEK;SGMQNMSIHTK;SLDMDSIIAEVK;SNMDNMFESYINNLR;SNMDNMFESYINNLRR;WSLLQQQK;YEELQSLAGK
sp|O43790|KRT86_HUMAN;CON__O43790;sp|P78385|KRT83_HUMAN;CON__Q6NT21;CON__P78385;sp|Q14533|KRT81_HUMAN;CON__Q14533;sp|A6NCN2|KR87P_HUMAN;sp|P78386|KRT85_HUMAN;CON__P78386	sp|O43790|KRT86_HUMAN;CON__O43790;sp|P78385|KRT83_HUMAN;CON__Q6NT21;CON__P78385;sp|Q14533|KRT81_HUMAN;CON__Q14533;sp|A6NCN2|KR87P_HUMAN;sp|P78386|KRT85_HUMAN;CON__P78386	3;3;3;3;3;3;3;2;2;2	2;2;2;2;2;2;2;2;1;1	2;2;2;2;2;2;2;2;1;1	sp|O43790|KRT86_HUMAN Keratin, type II cuticular Hb6 OS=Homo sapiens OX=9606 GN=KRT86 PE=1 SV=1;;sp|P78385|KRT83_HUMAN Keratin, type II cuticular Hb3 OS=Homo sapiens OX=9606 GN=KRT83 PE=1 SV=2;;;sp|Q14533|KRT81_HUMAN Keratin, type II cuticular Hb1 OS=Homo	10	3	2	2	2	3	2	1	1	2	1	0	1	2	1	0	7.6	6.2	6.2	53.5	486	486;486;493;493;493;505;505;255;507;507	0	35.405	5.6	7.6	5.6	1.4	258000	42502	173550	41949	0	28232	75252	37639	0	1	2	1	0	4	FLEQQNK;LEAAVAQSEQQGEAALSDAR;TKEEINELNR
sp|O76014|KRT37_HUMAN;CON__O76014	sp|O76014|KRT37_HUMAN;CON__O76014	2;2	1;1	1;1	sp|O76014|KRT37_HUMAN Keratin, type I cuticular Ha7 OS=Homo sapiens OX=9606 GN=KRT37 PE=1 SV=3;	2	2	1	1	2	0	1	0	1	0	0	0	1	0	0	0	4	2.4	2.4	49.747	449	449;471	0.0062086	1.2185	4	0	1.6	0	191920	191920	0	0	0	0	0	0	0	1	0	0	0	1	ARLENEIATYR;LAADDFR
CON__P00761	CON__P00761	4	4	4		1	4	4	4	2	3	3	4	2	3	3	4	2	3	3	4	25.1	25.1	25.1	24.409	231	231	0	137	17.3	20.8	20.8	25.1	20911000	1983200	1492500	3701100	13734000	637610	577980	1432900	4538500	5	4	7	8	24	IITHPNFNGNTLDNDIMLIK;LGEHNIDVLEGNEQFINAAK;LSSPATLNSR;VATVSLPR
CON__P01966	CON__P01966	5	1	1		1	5	1	1	3	3	3	5	0	0	0	1	0	0	0	1	34.5	10.6	10.6	15.184	142	142	1	-2	23.9	23.9	23.9	34.5	32585	0	0	0	32585	0	0	0	0	0	0	0	1	1	LRVDPVNFK;MFLSFPTTK;TYFPHFDLSHGSAQVK;VDPVNFK;VGGHAAEYGAEALER	+
CON__P02070	CON__P02070	4	2	1		1	4	2	1	2	2	2	4	1	0	0	2	1	0	0	1	29.7	16.6	9	15.954	145	145	0	4.499	15.9	13.1	13.1	29.7	741050	273080	0	0	467980	166810	0	0	365090	3	0	0	2	5	GTFAALSELHCDK;LHVDPENFK;LLVVYPWTQR;VDEVGGEALGR
sp|P02533|K1C14_HUMAN;CON__P02533;CON__Q61782;sp|P35900|K1C20_HUMAN;CON__P35900;CON__Q9D312	sp|P02533|K1C14_HUMAN;CON__P02533	34;34;7;4;4;4	18;18;2;0;0;0	8;8;2;0;0;0	sp|P02533|K1C14_HUMAN Keratin, type I cytoskeletal 14 OS=Homo sapiens OX=9606 GN=KRT14 PE=1 SV=4;	6	34	18	8	30	13	11	14	18	5	2	6	8	3	0	3	65.5	45.1	24.2	51.561	472	472;472;93;424;424;431	0	242.7	64	32	16.9	30.9	30903000	28648000	852080	436230	966900	5055100	126580	130460	331070	29	6	2	6	43	ALEEANADLEVK;APSTYGGGLSVSSSR;ASLENSLEETK;ASLENSLEETKGR;CEMEQQNQEYK;DAEEWFFTK;EVATNSELVQSGK;GQVGGDVNVEMDAAPGVDLSR;GSCGIGGGIGGGSSR;ILTATVDNANVLLQIDNAR;IRDWYQR;KDAEEWFFTK;KNHEEEMNALR;LAADDFR;LASYLDK;LEQEIATYR;LEQEIATYRR;LLEGEDAHLSSSQFSSGSQSSR;MSVEADINGLR;MSVEADINGLRR;NHEEEMNALR;QFTSSSSMK;RLLEGEDAHLSSSQFSSGSQSSR;RVLDELTLAR;SEISELRR;TKYETELNLR;TMQNLEIELQSQLSMK;TRLEQEIATYR;TRLEQEIATYRR;VLDELTLAR;VMDVHD…
sp|P02538|K2C6A_HUMAN;CON__P02538;sp|P48668|K2C6C_HUMAN;CON__P48668;sp|P04259|K2C6B_HUMAN	sp|P02538|K2C6A_HUMAN;CON__P02538;sp|P48668|K2C6C_HUMAN;CON__P48668;sp|P04259|K2C6B_HUMAN	48;48;42;42;41	41;41;35;35;34	5;5;1;1;0	sp|P02538|K2C6A_HUMAN Keratin, type II cytoskeletal 6A OS=Homo sapiens OX=9606 GN=KRT6A PE=1 SV=3;;sp|P48668|K2C6C_HUMAN Keratin, type II cytoskeletal 6C OS=Homo sapiens OX=9606 GN=KRT6C PE=1 SV=3;;sp|P04259|K2C6B_HUMAN Keratin, type II cytoskeletal 6B OS=	5	48	41	5	44	27	15	30	38	22	10	25	5	2	0	3	63.5	59.9	8.2	60.044	564	564;564;564;564;564	0	323.31	60.5	50.7	29.8	49.8	189190000	154340000	12748000	3026400	19068000	18262000	1478700	578590	2901100	66	26	10	33	135	ADTLTDEINFLR;AEAESWYQTK;AEEREQIK;AIGGGLSSVGGGSSTIK;ALYDAELSQMQTHISDTSVVLSMDNNR;AQYEEIAQR;DVDAAYMNKVELQAK;EYQELMNVK;FASFIDK;FLEQQNK;GEMALKDAK;GMQDLVEDFK;GMQDLVEDFKNK;GMQDLVEDFKNKYEDEINK;GRLDSELR;GSGGLGGACGGAGFGSR;ISIGGGSCAISGGYGSR;KDVDAAYMNK;KLLEGEECR;LALDVEIATYR;LALDVEIATYRK;LEGLEDALQK;LLEGEECR;LLKEYQELMNVK;LRSEIDHVK;LRSEIDHVKK;NKLEGLEDALQK;NKYEDEINK;NKYEDEINKR;NLDLDSIIAEVK;NTKQEIAEINR;QCANLQAAIA…
CON__P02676	CON__P02676	7	1	1		1	7	1	1	1	6	3	4	0	1	0	0	0	1	0	0	10.7	2.4	2.4	56.44	495	495	0	2.8464	2	9.3	5.3	6.7	74329	0	74329	0	0	0	0	0	0	0	1	0	0	1	ECEEIIR;EDGGGWWYNR;EEAPSLR;LLIEMEDWKGDK;QDGSVDFGR;QDGSVDFGRK;SILENLR
sp|P02768|ALBU_HUMAN;CON__P02768-1	sp|P02768|ALBU_HUMAN;CON__P02768-1	55;55	55;55	50;50	sp|P02768|ALBU_HUMAN Serum albumin OS=Homo sapiens OX=9606 GN=ALB PE=1 SV=2;	2	55	55	50	28	24	48	52	28	24	48	52	26	22	44	47	77.3	77.3	72.2	69.366	609	609;609	0	323.31	57.5	49.6	71.1	77	526090000	16340000	6947700	240260000	262550000	1208800	511240	17128000	18462000	38	31	108	112	289	AAFTECCQAADK;ADDKETCFAEEGK;ADDKETCFAEEGKK;AEFAEVSK;ALVLIAFAQYLQQCPFEDHVK;AVMDDFAAFVEK;CCAAADPHECYAK;CCTESLVNR;DDNPNLPR;DLGEENFK;DVFLGMFLYEYAR;ECCEKPLLEK;EFNAETFTFHADICTLSEK;ETCFAEEGK;ETCFAEEGKK;ETYGEMADCCAK;FKDLGEENFK;FQNALLVR;HPDYSVVLLLR;HPYFYAPELLFFAK;HPYFYAPELLFFAKR;KQTALVELVK;KVPQVSTPTLVEVSR;KYLYEIAR;LCTVATLR;LDELRDEGK;LKECCEKPLLEK;LVAASQAALGL;LVNEVTEFAK;LVRPEVDVMCTAFHDNEETFLK;LVRPEVDVMCTAFHD…
CON__P02769	CON__P02769	6	1	1		1	6	1	1	2	2	4	6	0	0	0	1	0	0	0	1	8.4	2.1	2.1	69.293	607	607	0.0013083	1.6908	4	4	5.1	8.4	64581	0	0	0	64581	0	0	0	0	0	0	0	1	1	CCTESLVNR;KVPQVSTPTLVEVSR;LGEYGFQNALIVR;LVTDLTK;VPQVSTPTLVEVSR;YLYEIAR
CON__P04259	CON__P04259	44	1	1		1	44	1	1	40	25	15	27	1	0	0	0	1	0	0	0	58.5	1.6	1.6	59.998	564	564	0.0033417	1.2933	55.5	45.9	29.8	45	594110	594110	0	0	0	0	0	0	0	1	0	0	0	1	ADTLTDEINFLR;AEAESWYQTK;AEEREQIK;ALYDAELSQMQTHISDTSVVLSMDNNR;AQYEEIAQR;DVDAAYMNKVELQAK;EYQELMNVK;FASFIDK;FLEQQNK;GEMALKDAK;GRLDSELR;GSGGLGGACGGAGFGSR;ISIGGGSCAISGGYGSR;KDVDAAYMNK;KLLEGEECR;LALDVEIATYR;LALDVEIATYRK;LEGLEDALQK;LLEGEECR;LLKEYQELMNVK;LRSEIDHVK;LRSEIDHVKK;NKLEGLEDALQK;NKYEDEINK;NKYEDEINKR;NLDLDSIIAEVK;NTKQEIAEINR;QCANLQAAIADAEQR;QCANLQAAIADAEQRGEMALK;QEIAEINR;QNLEPLFEQYINNLR;QNLEPLFEQ…
CON__P05784	CON__P05784	14	2	2		1	14	2	2	6	8	8	8	0	1	0	1	0	1	0	1	31.4	10.2	10.2	47.538	423	423	0	3.1596	15.8	21.7	17.5	20.6	202960	0	180720	0	22244	0	0	0	0	0	1	0	1	2	IREHLEK;IVLQIDNAR;LAADDFR;LASYLDK;LEAEIATYR;LQLETEIEALKEELLFMK;LQLETEIEALKEELLFMKK;QAQEYEALLNIK;SLETENRR;VKLEAEIATYR;VKYETELAMR;VRPASSAASVYAGAGGSGSR;YETELAMR;YKAQMEQLNGVLLHLESELAQTR
sp|P05787|K2C8_HUMAN;CON__P05787;CON__Q9H552;CON__H-INV:HIT000016045;sp|Q9NSB2|KRT84_HUMAN;CON__Q9NSB2;CON__Q6ISB0;CON__REFSEQ:XP_092267	sp|P05787|K2C8_HUMAN;CON__P05787	50;50;15;7;4;4;4;2	50;50;15;7;4;4;4;2	21;21;3;4;0;0;0;1	sp|P05787|K2C8_HUMAN Keratin, type II cytoskeletal 8 OS=Homo sapiens OX=9606 GN=KRT8 PE=1 SV=7;	8	50	50	21	37	35	30	37	37	35	30	37	16	13	11	14	73.5	73.5	37.9	53.704	483	483;483;499;99;600;600;600;213	0	323.31	64.6	59	55.7	57.3	333570000	95524000	64574000	88515000	84961000	8220000	3519700	8627700	8593400	65	67	59	65	256	AEAESMYQIK;AQYEDIANR;ASLEAAIADAEQR;ASLEAAIADAEQRGELAIK;ASLEAAIADAEQRGELAIKDANAK;DVDEAYMNK;DVDEAYMNKVELESR;ELQSQISDTSVVLSMDNSR;EYQELMNVK;FASFIDK;FLEQQNK;ISSSSFSR;KDVDEAYMNK;KDVDEAYMNKVELESR;KLLEGEESR;LALDIEIATYRK;LEAELGNMQGLVEDFK;LEAELGNMQGLVEDFKNK;LEGLTDEINFLR;LESGMQNMSIHTK;LKLEAELGNMQGLVEDFK;LKLEAELGNMQGLVEDFKNK;LLEGEESR;LLEGEESRLESGMQNMSIHTK;LQAEIEGLK;LQAEIEGLKGQR;LSELEAALQR;LVSESSDVLPK;NKYEDEI…
CON__P08727;sp|P08727|K1C19_HUMAN;sp|Q8N1A0|KT222_HUMAN;CON__Q8N1A0;CON__A2A5Y0;CON__A2AB72;sp|O76015|KRT38_HUMAN;CON__O76015;sp|O76013|KRT36_HUMAN;CON__O76013;CON__REFSEQ:XP_986630	CON__P08727;sp|P08727|K1C19_HUMAN	43;42;1;1;1;1;1;1;1;1;1	43;42;1;1;1;1;1;1;1;1;1	25;24;0;0;0;0;0;0;0;0;0	;sp|P08727|K1C19_HUMAN Keratin, type I cytoskeletal 19 OS=Homo sapiens OX=9606 GN=KRT19 PE=1 SV=4	11	43	43	25	33	31	34	33	33	31	34	33	21	20	21	21	91.5	91.5	64.8	44.091	400	400;400;295;295;416;453;456;456;467;467;476	0	323.31	86.2	77.8	80.2	78	347330000	133460000	82429000	52260000	79182000	8276000	10312000	7272700	10963000	71	66	59	67	263	AALEDTLAETEAR;ALEAANGELEVK;APSIHGGSGGR;DAEAWFTSR;DKILGATIENSR;DYSHYYTTIQDLR;DYSHYYTTIQDLRDK;EVAGHTEQLQMSR;FETEQALR;FGAQLAHIQALISGIEAQLGDVR;FGPGVAFR;FVSSSSSGGYGGGYGGVLTASDGLLAGNEK;GQVGGQVSVEVDSAPGTDLAK;GVSVSSAR;ILGATIENSR;IRDWYQK;IVLQIDNAR;KDAEAWFTSR;KNHEEEISTLR;LAADDFR;LASYLDK;LEQEIATYR;LTMQNLNDR;MSVEADINGLR;MSVEADINGLRR;NHEEEISTLR;QNQEYQR;QSSATSSFGGLGGGSVR;RTLQGLEIELQSQLSMK;RVLDELTLAR;SEVTDLR;SE…
CON__P08729;CON__Q9DCV7	CON__P08729	40;8	34;2	3;0		2	40	34	3	15	29	31	33	11	25	28	29	0	1	3	2	64.8	56.5	2.1	51.417	469	469;457	0	323.31	35	53.9	55.9	58.4	178050000	3008900	62404000	56259000	56377000	484730	6620400	8667900	8099600	11	42	42	37	132	AEAEAWYQTK;AKLEAAIAEAEER;AKLEAAIAEAEERGELALK;AKQEELEAALQR;AQYEEMAK;DVDAAYMSK;EVTINQSLLAPLR;EYQELMSVK;FASFIDK;FETLQAQAGK;FLEQQNK;GQLEALQVDGGR;KLLEGEESR;LALDIEIATYRK;LDADPSLQR;LEAAIAEAEER;LEAAIAEAEERGELALK;LLEGEESR;LPDIFEAQIAGLR;LQAEIDNIK;LQAEIDNIKNQR;NEISEMNR;NKYEDEINRR;PGGLGSSSLYGLGASR;PGGLGSSSLYGLGASRPR;QEELEAALQR;QEESEQIK;RTAAENEFVVLK;RTAAENEFVVLKK;SIHFSSPVFTSR;SLDLDGIIAEVK;TAAENEFVVLK;TAAENEFV…
CON__P08730-1	CON__P08730-1	10	1	1		1	10	1	1	8	5	5	4	1	1	0	0	1	1	0	0	17.6	2.7	2.7	47.754	437	437	0	3.1004	15.6	9.2	10.3	9.8	3144800	2154200	990630	0	0	1430900	574000	0	0	1	2	0	0	3	ALEAANADLEVK;LAADDFR;LASYLDK;LEQEIATYR;QSVEADINGLR;QSVEADINGLRR;RTLQGLEIELQSQLSMK;SEMECQNQEYK;TLQGLEIELQSQLSMK;TRLEQEIATYR
sp|P08779|K1C16_HUMAN;CON__P08779;CON__Q9Z2K1;CON__Q3ZAW8	sp|P08779|K1C16_HUMAN;CON__P08779	26;26;12;12	10;10;2;2	10;10;2;2	sp|P08779|K1C16_HUMAN Keratin, type I cytoskeletal 16 OS=Homo sapiens OX=9606 GN=KRT16 PE=1 SV=4;	4	26	10	10	22	3	7	6	10	0	0	0	10	0	0	0	52.6	29	29	51.267	473	473;473;469;474	0	98.179	48.8	4.4	10.1	9.7	1770300	1770300	0	0	0	0	0	0	0	11	0	0	0	11	ALEEANADLEVK;ASLENSLEETK;ASLENSLEETKGR;EVASNSELVQSSR;EVFTSSSSSSSR;GQTGGDVNVEMDAAPGVDLSR;GSCGIGGGIGGGSSR;IIAATIENAQPILQIDNAR;IRDWYQR;LAADDFR;LASYLDK;LEQEIATYR;LEQEIATYRR;LLEGEDAHLSSQQASGQSYSSR;NHEEEMLALR;QFTSSSSMK;RVLDELTLAR;SEVTELRR;TDLEMQIEGLK;TEELNKEVASNSELVQSSR;TKYEHELALR;TRLEQEIATYR;TRLEQEIATYRR;VLDELTLAR;VLQGLEIELQSQLSMK;VTMQNLNDR
sp|P13645|K1C10_HUMAN;CON__P13645;CON__P02535-1;sp|Q7Z3Y7|K1C28_HUMAN;CON__Q148H6;CON__Q7Z3Y7;sp|Q7Z3Z0|K1C25_HUMAN;CON__Q7Z3Z0;sp|Q7Z3Y8|K1C27_HUMAN;CON__Q7Z3Y8	sp|P13645|K1C10_HUMAN;CON__P13645	21;21;7;3;3;3;2;2;2;2	17;17;4;1;1;1;1;1;1;1	16;16;3;1;1;1;1;1;1;1	sp|P13645|K1C10_HUMAN Keratin, type I cytoskeletal 10 OS=Homo sapiens OX=9606 GN=KRT10 PE=1 SV=6;	10	21	17	16	12	3	17	7	9	3	14	4	8	3	14	4	37.2	33.2	31.2	58.826	584	584;593;570;464;464;486;450;450;459;459	0	163.89	20.9	6.3	31.7	14	4385000	1371400	174320	2428800	410470	190350	27490	456600	133050	9	3	15	4	31	AETECQNTEYQQLLDIK;ALEESNYELEGK;DAEAWFNEK;ELTTEIDNNIEQISSYK;GSLGGGFSSGGFSGGSFSR;IRLENEIQTYR;LAADDFR;LASYLDK;LENEIQTYR;NHEEEMKDLR;NQILNLTTDNANILLQIDNAR;NVQALEIELQSQLALK;QSVEADINGLR;QSVEADINGLRR;SEITELRR;SGGGGGGGGCGGGGGVSSLR;SKELTTEIDNNIEQISSYK;SQYEQLAEQNR;SQYEQLAEQNRK;VTMQNLNDR;YENEVALR
sp|P13647|K2C5_HUMAN;CON__P13647	sp|P13647|K2C5_HUMAN;CON__P13647	42;42	25;25	8;8	sp|P13647|K2C5_HUMAN Keratin, type II cytoskeletal 5 OS=Homo sapiens OX=9606 GN=KRT5 PE=1 SV=3;	2	42	25	8	38	12	8	11	25	2	2	1	8	1	0	0	59	41.7	12.5	62.378	590	590;590	0	227.1	56.1	18.3	13.7	13.7	45240000	44998000	81829	77213	83497	6023500	8291	7685	3355.9	37	2	2	1	42	AQYEEIANR;DVDAAYMNKVELEAK;EYQELMNTK;FASFIDK;FLEQQNK;GLGVGFGSGGGSSSSVK;GRLDSELR;HEISEMNR;ISISTSGGSFR;KDVDAAYMNK;KLLEGEECR;LAELEEALQK;LALDVEIATYR;LALDVEIATYRK;LLEGEECR;LLREYQELMNTK;LRAEIDNVK;LRAEIDNVKK;MFFDAELSQMQTHVSDTSVVLSMDNNR;NKLAELEEALQK;NKYEDEINK;NKYEDEINKR;NLDLDSIIAEVK;NMQDLVEDFKNK;NTKHEISEMNR;QCANLQNAIADAEQR;QNLEPLFEQYINNLR;QNLEPLFEQYINNLRR;RQLDSIVGER;SFSTASAITPSVSR;SGGGGGGGFGR;SLYNLGGSK;SR…
sp|P35527|K1C9_HUMAN;CON__P35527	sp|P35527|K1C9_HUMAN;CON__P35527	17;17	16;16	16;16	sp|P35527|K1C9_HUMAN Keratin, type I cytoskeletal 9 OS=Homo sapiens OX=9606 GN=KRT9 PE=1 SV=3;	2	17	16	16	9	3	13	5	9	3	13	4	9	3	13	4	50.4	49.3	49.3	62.064	623	623;623	0	171.24	32.7	8.5	40.1	12	3702500	1063200	139280	2304300	195670	209430	27246	402130	42962	10	3	14	4	31	DIENQYETQITQIEHEVSSSGQEVQSSAK;EIETYHNLLEGGQEDFESSGAGK;FSSSSGYGGGSSR;GGGGSFGYSYGGGSGGGFSASSLGGGFGGGSR;GGSGGSHGGGSGFGGESGGSYGGGEEASGSGGGYGGGSGK;GGSGGSYGGGGSGGGYGGGSGSR;HGVQELEIELQSQLSK;IKFEMEQNLR;LASYLDK;NYSPYYNTIDDLKDQIVDLTVGNNK;QEIECQNQEYSLLLSIK;QGVDADINGLR;QVLDNLTMEK;SDLEMQYETLQEELMALKK;SGGGGGGGLGSGGSIR;TLLDIDNTR;VQALEEANNDLENK
sp|P35908|K22E_HUMAN;CON__P35908v2;CON__P35908;CON__Q3TTY5;sp|Q7Z794|K2C1B_HUMAN;CON__Q7Z794;CON__Q9R0H5	sp|P35908|K22E_HUMAN;CON__P35908v2;CON__P35908	22;22;21;6;3;3;2	13;13;12;1;1;1;1	11;11;10;0;0;0;0	sp|P35908|K22E_HUMAN Keratin, type II cytoskeletal 2 epidermal OS=Homo sapiens OX=9606 GN=KRT2 PE=1 SV=2;;	7	22	13	11	17	7	13	8	11	3	10	2	10	1	8	1	38.5	30.2	26.9	65.432	639	639;639;645;707;578;578;524	0	54.252	33.5	9.9	27.1	10.8	3988500	1052500	210270	2392500	333190	494310	87647	944350	200800	12	3	11	2	28	AQYEEIAQR;FASFIDK;FLEQQNQVLQTK;GGGFGGGSSFGGGSGFSGGGFGGGGFGGGR;GGSISGGGYGSGGGK;GGSSSGGGYGSGGGGSSSVK;GSSSGGGYSSGSSSYGSGGR;KLLEGEECR;KYEDEINKR;LALDVEIATYR;LALDVEIATYRK;LLEGEECR;LNDLEEALQQAK;LQGEIAHVK;NLDLDSIIAEVK;NVQDAIADAEQR;SKEEAEALYHSK;TAAENDFVTLK;TLNNKFASFIDK;TSQNSELNNMQDLVEDYKK;VDLLNQEIEFLK;YEDEINKR
CON__Q04695;sp|Q04695|K1C17_HUMAN;CON__Q99PS0	CON__Q04695;sp|Q04695|K1C17_HUMAN	34;34;1	27;27;1	4;4;0	;sp|Q04695|K1C17_HUMAN Keratin, type I cytoskeletal 17 OS=Homo sapiens OX=9606 GN=KRT17 PE=1 SV=2	3	34	27	4	27	15	14	17	23	12	9	11	4	0	1	0	78	70.4	20.1	48.105	432	432;432;422	0	323.31	73.8	38.4	35	34.7	47719000	37635000	5619200	1347800	3117000	4483500	681860	262440	643760	39	14	10	13	76	ADLEMQIENLK;ADLEMQIENLKEELAYLKK;ALEEANTELEVK;ASLEGNLAETENR;ATMQNLNDR;CEMEQQNQEYK;DAEDWFFSK;EVATNSELVQSGK;FETEQALR;GQVGGEINVEMDAAPGVDLSR;GSSGLGGGSSR;ILTATVDNANILLQIDNAR;IRDWYQR;KDAEDWFFSK;KNHEEEMNALR;LAADDFR;LASYLDK;LEQEIATYR;LEQEIATYRR;LGSAGGLGSTLGGSSYSSCYSFGSGGGYGSSFGGVDGLLAGGEK;LLEGEDAHLTQYK;LSGGLGAGSCR;LSVEADINGLRR;NHEEEMNALR;RLLEGEDAHLTQYK;RVLDELTLAR;SEISELRR;TIVEEVQDGK;TKFETEQALR;TMQALEIELQS…
CON__Q05443	CON__Q05443	4	1	1		1	4	1	1	2	2	2	4	0	0	0	1	0	0	0	1	18.1	7.3	7.3	38.756	342	342	0.0004583	2.2667	8.2	8.2	8.2	18.1	36840	0	0	0	36840	0	0	0	0	0	0	0	1	1	ILGPLSYSK;ISNIPDEYFK;LPSGLPVSLLTLYLDNNK;SSPNCAPECNCPESYPSAMYCDELK
CON__Q14CN4-1;sp|Q14CN4|K2C72_HUMAN;CON__Q6IME9	CON__Q14CN4-1;sp|Q14CN4|K2C72_HUMAN;CON__Q6IME9	8;8;7	1;1;0	1;1;0	;sp|Q14CN4|K2C72_HUMAN Keratin, type II cytoskeletal 72 OS=Homo sapiens OX=9606 GN=KRT72 PE=1 SV=2;	3	8	1	1	4	5	3	5	1	0	0	0	1	0	0	0	9.8	2.9	2.9	55.877	511	511;511;520	0	2.4677	8.2	6.8	3.7	6.8	537970	537970	0	0	0	0	0	0	0	1	0	0	0	1	DVDAAYMNKVELQAK;FASFIDK;KDVDAAYMNK;QCADLETAIADAEQR;RTAAENEFVVLK;RTAAENEFVVLKK;TAAENEFVVLK;TAAENEFVVLKK
sp|Q15323|K1H1_HUMAN;CON__Q9UE12;CON__Q15323;sp|Q14525|KT33B_HUMAN;CON__Q14525;sp|O76009|KT33A_HUMAN;CON__O76009;CON__Q8IUT8;CON__O76011;CON__Q6NTB9;sp|O76011|KRT34_HUMAN	sp|Q15323|K1H1_HUMAN;CON__Q9UE12;CON__Q15323;sp|Q14525|KT33B_HUMAN;CON__Q14525;sp|O76009|KT33A_HUMAN;CON__O76009;CON__Q8IUT8;CON__O76011;CON__Q6NTB9;sp|O76011|KRT34_HUMAN	6;6;6;5;5;4;4;4;3;3;3	5;5;5;4;4;4;4;4;3;3;3	4;4;4;3;3;3;3;3;2;2;2	sp|Q15323|K1H1_HUMAN Keratin, type I cuticular Ha1 OS=Homo sapiens OX=9606 GN=KRT31 PE=1 SV=3;;;sp|Q14525|KT33B_HUMAN Keratin, type I cuticular Ha3-II OS=Homo sapiens OX=9606 GN=KRT33B PE=1 SV=3;;sp|O76009|KT33A_HUMAN Keratin, type I cuticular Ha3-I OS=Hom	11	6	5	4	2	5	2	0	1	5	1	0	1	4	1	0	20.2	18.5	15.6	47.237	416	416;416;416;404;404;404;404;436;394;404;436	0	51.715	5.5	18.5	5.5	0	327620	35047	261750	30825	0	12346	88003	14668	0	1	5	1	0	7	LAADDFR;QNQEYQVLLDVR;QVVSSSEQLQSYQAEIIELR;SQQQEPLLCPSYQSYFK;SQYEALVETNRR;TVNALEIELQAQHNLR
sp|P05452|TETN_HUMAN;CON__Q2KIS7	sp|P05452|TETN_HUMAN;CON__Q2KIS7	1;1	1;1	1;1	sp|P05452|TETN_HUMAN Tetranectin OS=Homo sapiens OX=9606 GN=CLEC3B PE=1 SV=3;	2	1	1	1	1	0	1	1	1	0	1	1	1	0	1	1	10.4	10.4	10.4	22.537	202	202;202	0	4.757	10.4	0	10.4	10.4	287120	112250	0	73594	101270	74561	0	66032	101270	1	0	1	1	3	GGTLGTPQTGSENDALYEYLR
sp|P15169|CBPN_HUMAN;CON__Q2KJ83	sp|P15169|CBPN_HUMAN;CON__Q2KJ83	1;1	1;1	1;1	sp|P15169|CBPN_HUMAN Carboxypeptidase N catalytic chain OS=Homo sapiens OX=9606 GN=CPN1 PE=1 SV=1;	2	1	1	1	0	1	0	0	0	1	0	0	0	1	0	0	3.3	3.3	3.3	52.286	458	458;462	0	7.4854	0	3.3	0	0	10970	0	10970	0	0	0	0	0	0	0	1	0	0	1	EALIQFLEQVHQGIK
sp|Q2M2I5|K1C24_HUMAN;CON__Q2M2I5	sp|Q2M2I5|K1C24_HUMAN;CON__Q2M2I5	38;38	37;37	36;36	sp|Q2M2I5|K1C24_HUMAN Keratin, type I cytoskeletal 24 OS=Homo sapiens OX=9606 GN=KRT24 PE=1 SV=1;	2	38	37	36	36	13	9	17	35	13	8	17	34	13	7	16	73.3	72	72	55.087	525	525;525	0	323.31	72	37.7	26.1	43	143430000	135830000	4301300	838150	2460900	13612000	657970	195590	371320	83	14	8	19	124	ALEEANTDLENK;AQYEELAEQNR;AQYEELAEQNRR;CGLGGSSAQGFR;CQNAEYK;FSSGATGGFYSYGGGMGGGVGDGGLFSGGEK;GSGFCGSSR;IKEWYDK;KVLDDLTMTR;LAADDFR;LANYLDK;LEVEIETYR;LEVEIETYRR;LKYENELCLR;LLDGEGGGSSFAEFGGR;NMQGSSGGEVTVEMNAAPGTDLTK;NQIIAATVENAGIILHIDNAR;NSGSVNMGSR;QSASLQAQISTDAGAATSAK;QSVEADINGLR;QSVEADINGLRK;QTMQNLNDR;RLLDGEGGGSSFAEFGGR;RTLQALEIELQSQLAMK;SDLEMQIESFTEELAYLR;SDLEMQIESFTEELAYLRK;SSLEGTLADTEAGYVAQLSEIQT…
sp|P08729|K2C7_HUMAN;CON__Q3KNV1	sp|P08729|K2C7_HUMAN;CON__Q3KNV1	38;38	3;3	3;3	sp|P08729|K2C7_HUMAN Keratin, type II cytoskeletal 7 OS=Homo sapiens OX=9606 GN=KRT7 PE=1 SV=5;	2	38	3	3	15	30	31	33	0	3	3	3	0	3	3	3	66.5	6.4	6.4	51.385	469	469;469	0	52.436	35	58.2	57.6	60.1	8115500	0	2226200	2925000	2964400	0	2158800	1205300	1721900	0	5	6	6	17	AEAEAWYQTK;AKLEAAIAEAEER;AKLEAAIAEAEERGELALK;AKQEELEAALQR;AQYEEMAK;DVDAAYMSK;EVTINQSLLAPLR;EYQELMSVK;FASFIDK;FETLQAQAGK;FLEQQNK;GQLEALQVDGGR;GQLEALQVDGGRLEAELR;KLLEGEESR;LALDIEIATYRK;LDADPSLQR;LEAAIAEAEER;LEAAIAEAEERGELALK;LLEGEESR;LPDIFEAQIAGLR;LQAEIDNIK;LQAEIDNIKNQR;NEISEMNR;PGGLGSSSLYGLGASR;PGGLGSSSLYGLGASRPR;QEELEAALQR;QEESEQIK;SIHFSSPVFTSR;SLDLDGIIAEVK;SMQDVVEDFK;SMQDVVEDFKNK;TAAENEFVVLK;TAA…
CON__Q3SX28	CON__Q3SX28	17	5	2		1	17	5	2	4	5	15	11	1	0	5	2	0	0	2	0	41.5	18	7.4	33.012	284	284	0	23.734	14.1	13	37	26.8	2453400	82472	0	1935700	435200	42938	0	1096500	273000	1	0	6	3	10	ATDAEADVASLNR;EDKYEEEIK;IQLVEEELDR;IQLVEEELDRAQER;KATDAEADVASLNR;KLVILEGELER;KYEEVAR;LATALQK;LEEAEKAADESER;LKGTEDEVEK;LVILEGELER;MELQEMQLK;QLEEEQQALQK;RIQLVEEELDR;RIQLVEEELDRAQER;SLMASEEEYSTK;SLMASEEEYSTKEDKYEEEIK
CON__Q92764;sp|Q92764|KRT35_HUMAN;CON__Q497I4;sp|Q14532|K1H2_HUMAN;CON__Q14532;CON__Q9D646	CON__Q92764;sp|Q92764|KRT35_HUMAN;CON__Q497I4;sp|Q14532|K1H2_HUMAN;CON__Q14532	4;4;4;2;2;1	1;1;1;0;0;0	1;1;1;0;0;0	;sp|Q92764|KRT35_HUMAN Keratin, type I cuticular Ha5 OS=Homo sapiens OX=9606 GN=KRT35 PE=1 SV=5;;sp|Q14532|K1H2_HUMAN Keratin, type I cuticular Ha2 OS=Homo sapiens OX=9606 GN=KRT32 PE=1 SV=3;	6	4	1	1	2	2	2	1	0	1	0	0	0	1	0	0	8.9	2.4	2.4	47.596	425	425;455;455;448;448;392	1	-2	3.8	5.2	3.8	2.1	506630	0	506630	0	0	0	0	0	0	0	1	0	0	1	ETMQSLNDR;LAADDFR;NHEEEVNSLR;QNQEYQVLLDVR	+
CON__Q5XQN5;CON__Q922U2	CON__Q5XQN5;CON__Q922U2	33;27	3;3	0;0	;	2	33	3	0	28	10	10	9	2	2	3	1	0	0	0	0	42.9	3.7	0	62.936	601	601;580	0	13.113	40.1	13.6	15	10.6	1685700	266180	175430	1116800	127260	238980	131000	711930	155240	2	2	3	1	8	AQYEDIANR;DVDAAYMNKVELEAK;EYQELMNTK;FASFIDK;FLEQQNK;GRLDSELR;HEISEMNR;KDVDAAYMNK;KLLEGEECR;LALDVEIATYR;LALDVEIATYRK;LLEGEECR;LLREYQELMNTK;LRSEIDNVK;LRSEIDNVKK;MFFDAELSQMQTHVSDTSVVLSMDNNR;NKYEDEINK;NKYEDEINKR;NMQDLVEDFKNK;NTKHEISEMNR;QCANLQNAIADAEQR;SFSTASAITPSVSR;SGGGGGGGFGR;SLDLDSIIAEVK;SLYNLGGSK;SRTEAESWYQTK;TEAESWYQTK;TLNNKFASFIDK;TTAENEFVMLK;TTAENEFVMLKK;VDALMDEINFMK;YEDEINKR;YEELQQTAGR
CON__Q6IFX2	CON__Q6IFX2	18	1	0		1	18	1	0	15	7	9	6	1	0	0	0	0	0	0	0	27.2	2	0	50.133	452	452	1	-2	27.2	15.9	12.8	8.6	139060	139060	0	0	0	0	0	0	0	1	0	0	0	1	ALEEANADLEVK;DAEEWFFTK;ETMQNLNDR;GQVGGDVNVEMDAAPGVDLSR;KDAEEWFFTK;KNHEEEMNALR;LAADDFR;LEQEIATYR;LEQEIATYRR;MSVEADINGLR;MSVEADINGLRR;NHEEEMNALR;RVLDELTLAR;TIVEEVQDGK;TKYETELNLR;TRLEQEIATYR;TRLEQEIATYRR;VLDELTLAR	+
sp|Q8N1N4|K2C78_HUMAN;CON__Q8N1N4-2;CON__Q7RTT2	sp|Q8N1N4|K2C78_HUMAN;CON__Q8N1N4-2;CON__Q7RTT2	4;4;4	2;2;2	2;2;2	sp|Q8N1N4|K2C78_HUMAN Keratin, type II cytoskeletal 78 OS=Homo sapiens OX=9606 GN=KRT78 PE=1 SV=2;;	3	4	2	2	3	1	1	2	2	0	0	0	2	0	0	0	7.5	4.6	4.6	56.865	520	520;521;521	0	24.164	6	1.3	1.3	2.9	97539	97539	0	0	0	0	0	0	0	2	0	0	0	2	FLEQQNK;LLEGEECR;VQISQLHQEIQR;YLDFSSIITEVR
sp|Q7Z3Y9|K1C26_HUMAN;CON__Q7Z3Y9	sp|Q7Z3Y9|K1C26_HUMAN;CON__Q7Z3Y9	2;2	1;1	1;1	sp|Q7Z3Y9|K1C26_HUMAN Keratin, type I cytoskeletal 26 OS=Homo sapiens OX=9606 GN=KRT26 PE=1 SV=2;	2	2	1	1	2	0	1	1	1	0	0	0	1	0	0	0	3.6	1.7	1.7	51.91	468	468;468	0.0062189	1.2318	3.6	0	1.9	1.9	5783100	5783100	0	0	0	0	0	0	0	1	0	0	0	1	NELTELKR;VTMQNLNDR
sp|Q86YZ3|HORN_HUMAN;CON__Q86YZ3	sp|Q86YZ3|HORN_HUMAN;CON__Q86YZ3	1;1	1;1	1;1	sp|Q86YZ3|HORN_HUMAN Hornerin OS=Homo sapiens OX=9606 GN=HRNR PE=1 SV=2;	2	1	1	1	0	0	1	0	0	0	1	0	0	0	1	0	1.7	1.7	1.7	282.39	2850	2850;2850	0	3.0864	0	0	1.7	0	22957	0	0	22957	0	0	0	0	0	0	0	1	0	1	GPYESGSGHSSGLGHR
CON__Q8VED5	CON__Q8VED5	10	1	0		1	10	1	0	8	6	5	6	0	1	0	0	0	0	0	0	11.9	1.9	0	57.552	531	531	0	2.7979	10	8.7	6.8	8.7	113400	0	113400	0	0	0	0	0	0	0	1	0	0	1	AEAESWYQTK;FASFIDK;FLEQQNK;NKYEDEINK;NKYEDEINKR;NLDLDSIIAEVK;SRAEAESWYQTK;TLNNKFASFIDK;YEDEINKR;YEELQVTAGK
sp|Q9C075|K1C23_HUMAN;CON__Q9C075	sp|Q9C075|K1C23_HUMAN;CON__Q9C075	5;5	4;4	4;4	sp|Q9C075|K1C23_HUMAN Keratin, type I cytoskeletal 23 OS=Homo sapiens OX=9606 GN=KRT23 PE=1 SV=2;	2	5	4	4	4	2	0	0	3	2	0	0	3	2	0	0	16.8	14.7	14.7	48.131	422	422;422	0	15.06	13.5	6.6	0	0	263320	185980	77337	0	0	52903	34974	0	0	3	2	0	0	5	ATMQNLNDR;KDYSQYEENITHLQEQIVDGK;LLEGESEGTREESK;MTNAQIILLIDNAR;SALENMLSETQSR
CON__Q9QWL7	CON__Q9QWL7	32	1	0		1	32	1	0	24	17	15	16	0	0	0	0	0	0	0	0	61	3.2	0	48.161	433	433	1	-2	56.1	42.5	33	32.1	0	0	0	0	0	0	0	0	0	0	0	0	0	0	ADLEMQIENLK;ADLEMQIENLKEELAYLKK;ALEEANTELEVK;ATMQNLNDR;CEMEQQNQEYK;DAEDWFFSK;EVATNSELVQSGK;FETEQALR;GQVGGEINVEMDAAPGVDLSR;GSSGLGGGSSR;IRDWYQK;KDAEDWFFSK;KNHEEEMNALR;LAADDFR;LASYLDK;LEQEIATYR;LEQEIATYRR;LLEGEDAHLTQYK;MSVEADINGLR;MSVEADINGLRR;NHEEEMNALR;RLLEGEDAHLTQYK;RVLDELTLAR;SEISELRR;TIVEEVQDGK;TKFETEQALR;TMQALEIELQSQLSMK;TRLEQEIATYR;TRLEQEIATYRR;VLDELTLAR;YCVQLSQIQGLIGSVEEQLAQLR	+
REV__sp|A6NHR9|SMHD1_HUMAN	REV__sp|A6NHR9|SMHD1_HUMAN	1	1	1	sp|A6NHR9|SMHD1_HUMAN Structural maintenance of chromosomes flexible hinge domain-containing protein 1 OS=Homo sapiens OX=9606 GN=SMCHD1 PE=1 SV=2	1	1	1	1	0	0	1	0	0	0	1	0	0	0	1	0	0	0	0	226.37	2005	2005	0.0053942	1.239	0	0	0	0	285910	0	0	285910	0	0	0	0	0	0	0	1	0	1	SYMVISQSLQK
REV__sp|A8CG34|P121C_HUMAN;REV__sp|Q96HA1|P121A_HUMAN	REV__sp|A8CG34|P121C_HUMAN;REV__sp|Q96HA1|P121A_HUMAN	1;1	1;1	1;1	sp|A8CG34|P121C_HUMAN Nuclear envelope pore membrane protein POM 121C OS=Homo sapiens OX=9606 GN=POM121C PE=1 SV=3;sp|Q96HA1|P121A_HUMAN Nuclear envelope pore membrane protein POM 121 OS=Homo sapiens OX=9606 GN=POM121 PE=1 SV=2	2	1	1	1	1	0	1	1	1	0	1	1	1	0	1	1	0	0	0	125.09	1229	1229;1249	0.0037563	1.2876	0	0	0	0	1384500	681040	0	610410	93090	452380	0	547690	93090	1	0	1	1	3	PEGAGAAAAAPSM
REV__sp|Q6ZN79|Z705A_HUMAN;REV__sp|P0CI00|Z705B_HUMAN;REV__sp|P0CH99|Z705D_HUMAN;REV__sp|A8MWA4|Z705E_HUMAN;REV__sp|A8MVS1|Z705F_HUMAN	REV__sp|Q6ZN79|Z705A_HUMAN;REV__sp|P0CI00|Z705B_HUMAN;REV__sp|P0CH99|Z705D_HUMAN;REV__sp|A8MWA4|Z705E_HUMAN;REV__sp|A8MVS1|Z705F_HUMAN	1;1;1;1;1	1;1;1;1;1	1;1;1;1;1	sp|Q6ZN79|Z705A_HUMAN Zinc finger protein 705A OS=Homo sapiens OX=9606 GN=ZNF705A PE=2 SV=1;sp|P0CI00|Z705B_HUMAN Putative zinc finger protein 705B OS=Homo sapiens OX=9606 GN=ZNF705B PE=5 SV=1;sp|P0CH99|Z705D_HUMAN Zinc finger protein 705D OS=Homo sapiens	5	1	1	1	0	0	0	1	0	0	0	1	0	0	0	1	0	0	0	34.733	300	300;300;300;300;300	0.0045814	1.2732	0	0	0	0	785000	0	0	0	785000	0	0	0	0	0	0	0	1	1	LDSSLSFK
REV__sp|O00763|ACACB_HUMAN	REV__sp|O00763|ACACB_HUMAN	1	1	1	sp|O00763|ACACB_HUMAN Acetyl-CoA carboxylase 2 OS=Homo sapiens OX=9606 GN=ACACB PE=1 SV=3	1	1	1	1	0	1	0	0	0	1	0	0	0	1	0	0	0	0	0	276.54	2458	2458	0.0069901	1.1778	0	0	0	0	63106	0	63106	0	0	0	0	0	0	0	1	0	0	1	IEAAELGEDVK
REV__sp|O15144|ARPC2_HUMAN	REV__sp|O15144|ARPC2_HUMAN	1	1	1	sp|O15144|ARPC2_HUMAN Actin-related protein 2/3 complex subunit 2 OS=Homo sapiens OX=9606 GN=ARPC2 PE=1 SV=1	1	1	1	1	1	0	0	1	1	0	0	1	1	0	0	1	0	0	0	34.333	300	300	1	-2	0	0	0	0	1617400	457960	0	0	1159500	304200	0	0	1159500	1	0	0	1	2	FLSISVMK	+
REV__sp|O94759|TRPM2_HUMAN	REV__sp|O94759|TRPM2_HUMAN	2	2	2	sp|O94759|TRPM2_HUMAN Transient receptor potential cation channel subfamily M member 2 OS=Homo sapiens OX=9606 GN=TRPM2 PE=1 SV=2	1	2	2	2	0	1	0	1	0	1	0	1	0	1	0	1	0	0	0	171.2	1503	1503	1	-2	0	0	0	0	198210	0	60950	0	137260	0	0	0	0	0	1	0	1	2	AQSALTPVDAESSFGSRALR;SLNSVMGLDTR	+
REV__sp|O94885|SASH1_HUMAN	REV__sp|O94885|SASH1_HUMAN	1	1	1	sp|O94885|SASH1_HUMAN SAM and SH3 domain-containing protein 1 OS=Homo sapiens OX=9606 GN=SASH1 PE=1 SV=3	1	1	1	1	0	0	1	0	0	0	1	0	0	0	1	0	0	0	0	136.65	1247	1247	0.0092705	0.99032	0	0	0	0	26294	0	0	26294	0	0	0	0	0	0	0	1	0	1	PEVELDQSR
REV__sp|P17483|HXB4_HUMAN;REV__sp|P09016|HXD4_HUMAN;REV__sp|P09017|HXC4_HUMAN;REV__sp|Q00056|HXA4_HUMAN	REV__sp|P17483|HXB4_HUMAN;REV__sp|P09016|HXD4_HUMAN;REV__sp|P09017|HXC4_HUMAN;REV__sp|Q00056|HXA4_HUMAN	1;1;1;1	1;1;1;1	1;1;1;1	sp|P17483|HXB4_HUMAN Homeobox protein Hox-B4 OS=Homo sapiens OX=9606 GN=HOXB4 PE=1 SV=2;sp|P09016|HXD4_HUMAN Homeobox protein Hox-D4 OS=Homo sapiens OX=9606 GN=HOXD4 PE=1 SV=3;sp|P09017|HXC4_HUMAN Homeobox protein Hox-C4 OS=Homo sapiens OX=9606 GN=HOXC4 PE	4	1	1	1	1	0	0	0	1	0	0	0	1	0	0	0	0	0	0	27.604	251	251;255;264;320	0.0025784	1.5685	0	0	0	0	337680	337680	0	0	0	0	0	0	0	1	0	0	0	1	EELELVQR
REV__sp|Q6ZUB0|S31D4_HUMAN;REV__sp|P0C874|S31D3_HUMAN	REV__sp|Q6ZUB0|S31D4_HUMAN;REV__sp|P0C874|S31D3_HUMAN	1;1	1;1	1;1	sp|Q6ZUB0|S31D4_HUMAN Spermatogenesis-associated protein 31D4 OS=Homo sapiens OX=9606 GN=SPATA31D4 PE=2 SV=2;sp|P0C874|S31D3_HUMAN Spermatogenesis-associated protein 31D3 OS=Homo sapiens OX=9606 GN=SPATA31D3 PE=2 SV=1	2	1	1	1	0	1	0	0	0	1	0	0	0	1	0	0	0	0	0	102.3	917	917;917	0.0017369	1.6561	0	0	0	0	180680	0	180680	0	0	0	0	0	0	0	1	0	0	1	GTTPASTSSGGSGGLSLMEPFK
REV__sp|P22760|AAAD_HUMAN	REV__sp|P22760|AAAD_HUMAN	1	1	1	sp|P22760|AAAD_HUMAN Arylacetamide deacetylase OS=Homo sapiens OX=9606 GN=AADAC PE=1 SV=5	1	1	1	1	1	0	1	0	1	0	1	0	1	0	1	0	0	0	0	45.733	399	399	0.0096541	0.97244	0	0	0	0	1281300	484160	0	797100	0	279840	0	715200	0	2	0	1	0	3	ELWEIYQNIR
REV__sp|P22897|MRC1_HUMAN	REV__sp|P22897|MRC1_HUMAN	1	1	1	sp|P22897|MRC1_HUMAN Macrophage mannose receptor 1 OS=Homo sapiens OX=9606 GN=MRC1 PE=1 SV=1	1	1	1	1	0	0	1	0	0	0	1	0	0	0	1	0	0	0	0	166.01	1456	1456	0.00732	1.074	0	0	0	0	1046900	0	0	1046900	0	0	0	0	0	0	0	3	0	3	LQVCELNEK
REV__sp|Q07020|RL18_HUMAN	REV__sp|Q07020|RL18_HUMAN	1	1	1	sp|Q07020|RL18_HUMAN 60S ribosomal protein L18 OS=Homo sapiens OX=9606 GN=RPL18 PE=1 SV=2	1	1	1	1	0	0	1	1	0	0	1	1	0	0	1	1	0	0	0	21.634	188	188	0.0085193	1.0466	0	0	0	0	327080	0	0	290960	36121	0	0	235690	36121	0	0	2	1	3	LLVVQNFTSNR
REV__sp|Q10570|CPSF1_HUMAN	REV__sp|Q10570|CPSF1_HUMAN	1	1	1	sp|Q10570|CPSF1_HUMAN Cleavage and polyadenylation specificity factor subunit 1 OS=Homo sapiens OX=9606 GN=CPSF1 PE=1 SV=2	1	1	1	1	1	1	0	0	1	1	0	0	1	1	0	0	0	0	0	160.88	1443	1443	0.00046404	2.436	0	0	0	0	139200	47754	91442	0	0	31721	57970	0	0	1	1	0	0	2	DAGALQVSAMSMVNGFFSFSAALEK
REV__sp|Q15493|RGN_HUMAN	REV__sp|Q15493|RGN_HUMAN	1	1	1	sp|Q15493|RGN_HUMAN Regucalcin OS=Homo sapiens OX=9606 GN=RGN PE=1 SV=1	1	1	1	1	1	1	0	0	1	1	0	0	1	1	0	0	0	0	0	33.252	299	299	0.0077173	1.0542	0	0	0	0	142800	34760	108040	0	0	23089	68494	0	0	1	1	0	0	2	IFIGGAEPRQLLGEPDMGR
REV__sp|Q5JV73|FRPD3_HUMAN	REV__sp|Q5JV73|FRPD3_HUMAN	1	1	1	sp|Q5JV73|FRPD3_HUMAN FERM and PDZ domain-containing protein 3 OS=Homo sapiens OX=9606 GN=FRMPD3 PE=2 SV=2	1	1	1	1	0	1	0	1	0	1	0	1	0	1	0	1	0	0	0	199.21	1810	1810	0.0066198	1.2032	0	0	0	0	67036	0	60849	0	6186.7	0	38575	0	6186.7	0	1	0	1	2	APDDEDSSNR
REV__sp|Q63HQ0|AP1AR_HUMAN	REV__sp|Q63HQ0|AP1AR_HUMAN	1	1	1	sp|Q63HQ0|AP1AR_HUMAN AP-1 complex-associated regulatory protein OS=Homo sapiens OX=9606 GN=AP1AR PE=1 SV=1	1	1	1	1	0	1	1	0	0	1	1	0	0	1	1	0	0	0	0	34.28	302	302	0.0058091	1.2368	0	0	0	0	564670	0	300010	264660	0	0	190190	237470	0	0	1	1	0	2	LEEQLALK
REV__sp|Q8IZQ1|WDFY3_HUMAN	REV__sp|Q8IZQ1|WDFY3_HUMAN	1	1	1	sp|Q8IZQ1|WDFY3_HUMAN WD repeat and FYVE domain-containing protein 3 OS=Homo sapiens OX=9606 GN=WDFY3 PE=1 SV=2	1	1	1	1	0	0	1	1	0	0	1	1	0	0	1	1	0	0	0	395.25	3526	3526	0.0062241	1.2352	0	0	0	0	265350	0	0	119180	146170	0	0	106930	146170	0	0	1	1	2	FETMTNPPANGFR
REV__sp|Q8IZX4|TAF1L_HUMAN	REV__sp|Q8IZX4|TAF1L_HUMAN	1	1	1	sp|Q8IZX4|TAF1L_HUMAN Transcription initiation factor TFIID subunit 1-like OS=Homo sapiens OX=9606 GN=TAF1L PE=1 SV=1	1	1	1	1	0	1	0	0	0	1	0	0	0	1	0	0	0	0	0	207.3	1826	1826	1	-2	0	0	0	0	3355400	0	3355400	0	0	0	0	0	0	0	1	0	0	1	DGTLDQPRTMFFLEGGGSAR	+
REV__sp|Q8N126|CADM3_HUMAN	REV__sp|Q8N126|CADM3_HUMAN	1	1	1	sp|Q8N126|CADM3_HUMAN Cell adhesion molecule 3 OS=Homo sapiens OX=9606 GN=CADM3 PE=1 SV=1	1	1	1	1	1	0	0	0	1	0	0	0	1	0	0	0	0	0	0	43.299	398	398	1	-2	0	0	0	0	69432	69432	0	0	0	0	0	0	0	1	0	0	0	1	PIMATPTYLVER	+
REV__sp|Q8N653|LZTR1_HUMAN	REV__sp|Q8N653|LZTR1_HUMAN	1	1	1	sp|Q8N653|LZTR1_HUMAN Leucine-zipper-like transcriptional regulator 1 OS=Homo sapiens OX=9606 GN=LZTR1 PE=1 SV=2	1	1	1	1	0	0	1	0	0	0	1	0	0	0	1	0	0	0	0	94.718	840	840	1	-2	0	0	0	0	111060	0	0	111060	0	0	0	0	0	0	0	1	0	1	EDQLGITWMDNR	+
REV__sp|Q8NCN5|PDPR_HUMAN	REV__sp|Q8NCN5|PDPR_HUMAN	1	1	1	sp|Q8NCN5|PDPR_HUMAN Pyruvate dehydrogenase phosphatase regulatory subunit, mitochondrial OS=Homo sapiens OX=9606 GN=PDPR PE=1 SV=2	1	1	1	1	0	0	0	1	0	0	0	1	0	0	0	1	0	0	0	99.363	879	879	0.0049896	1.2504	0	0	0	0	213770	0	0	0	213770	0	0	0	0	0	0	0	1	1	CVESEVIDFWDK
REV__sp|Q8WZ42|TITIN_HUMAN	REV__sp|Q8WZ42|TITIN_HUMAN	1	1	1	sp|Q8WZ42|TITIN_HUMAN Titin OS=Homo sapiens OX=9606 GN=TTN PE=1 SV=4	1	1	1	1	0	1	1	0	0	1	1	0	0	1	1	0	0	0	0	3816	34350	34350	0.0029902	1.4699	0	0	0	0	8925900	0	8548000	377850	0	0	2485400	686090	0	0	3	1	0	4	SPTIPESIESWESEGGLNEK
REV__sp|Q96IR2|ZN845_HUMAN	REV__sp|Q96IR2|ZN845_HUMAN	1	1	1	sp|Q96IR2|ZN845_HUMAN Zinc finger protein 845 OS=Homo sapiens OX=9606 GN=ZNF845 PE=1 SV=3	1	1	1	1	1	0	1	1	1	0	1	1	1	0	1	1	0	0	0	113.13	970	970	0.0013298	1.8421	0	0	0	0	332300	24303	0	95795	212200	16143	0	85952	149120	1	0	1	2	4	QAGLHIIQK
REV__sp|Q9BQS8|FYCO1_HUMAN	REV__sp|Q9BQS8|FYCO1_HUMAN	1	1	1	sp|Q9BQS8|FYCO1_HUMAN FYVE and coiled-coil domain-containing protein 1 OS=Homo sapiens OX=9606 GN=FYCO1 PE=1 SV=3	1	1	1	1	0	1	0	0	0	1	0	0	0	1	0	0	0	0	0	166.98	1478	1478	0.0081136	1.0478	0	0	0	0	854800	0	854800	0	0	0	0	0	0	0	1	0	0	1	LLATHYDEK
REV__sp|Q9BV57|MTND_HUMAN	REV__sp|Q9BV57|MTND_HUMAN	1	1	1	sp|Q9BV57|MTND_HUMAN 1,2-dihydroxy-3-keto-5-methylthiopentene dioxygenase OS=Homo sapiens OX=9606 GN=ADI1 PE=1 SV=1	1	1	1	1	0	1	0	1	0	1	0	1	0	1	0	1	0	0	0	21.498	179	179	0.0021673	1.6418	0	0	0	0	296250	0	41015	0	255230	0	26002	0	255230	0	1	0	1	2	IELEPDNEKYDADK
REV__sp|Q9H2J4|PDCL3_HUMAN	REV__sp|Q9H2J4|PDCL3_HUMAN	1	1	1	sp|Q9H2J4|PDCL3_HUMAN Phosducin-like protein 3 OS=Homo sapiens OX=9606 GN=PDCL3 PE=1 SV=1	1	1	1	1	0	0	1	0	0	0	1	0	0	0	1	0	0	0	0	27.614	239	239	0.00089445	1.9325	0	0	0	0	79731	0	0	79731	0	0	0	0	0	0	0	1	0	1	IQEEEAEEELK
REV__sp|Q9NPD3|EXOS4_HUMAN	REV__sp|Q9NPD3|EXOS4_HUMAN	1	1	1	sp|Q9NPD3|EXOS4_HUMAN Exosome complex component RRP41 OS=Homo sapiens OX=9606 GN=EXOSC4 PE=1 SV=3	1	1	1	1	0	0	0	1	0	0	0	1	0	0	0	1	0	0	0	26.383	245	245	1	-2	0	0	0	0	530700	0	0	0	530700	0	0	0	0	0	0	0	1	1	QLQLGMECKR	+
REV__sp|Q9NPI1|BRD7_HUMAN	REV__sp|Q9NPI1|BRD7_HUMAN	1	1	1	sp|Q9NPI1|BRD7_HUMAN Bromodomain-containing protein 7 OS=Homo sapiens OX=9606 GN=BRD7 PE=1 SV=1	1	1	1	1	1	0	0	0	1	0	0	0	1	0	0	0	0	0	0	74.138	651	651	1	-2	0	0	0	0	37272	37272	0	0	0	0	0	0	0	1	0	0	0	1	FDELMKDK	+
REV__sp|Q9NZ08|ERAP1_HUMAN	REV__sp|Q9NZ08|ERAP1_HUMAN	1	1	1	sp|Q9NZ08|ERAP1_HUMAN Endoplasmic reticulum aminopeptidase 1 OS=Homo sapiens OX=9606 GN=ERAP1 PE=1 SV=3	1	1	1	1	0	1	0	0	0	1	0	0	0	1	0	0	0	0	0	107.23	941	941	0.0041719	1.2849	0	0	0	0	12412	0	12412	0	0	0	0	0	0	0	1	0	0	1	GFSEDLLWQK
REV__sp|Q9P0K7|RAI14_HUMAN	REV__sp|Q9P0K7|RAI14_HUMAN	1	1	1	sp|Q9P0K7|RAI14_HUMAN Ankycorbin OS=Homo sapiens OX=9606 GN=RAI14 PE=1 SV=2	1	1	1	1	1	1	0	0	1	1	0	0	1	1	0	0	0	0	0	110.04	980	980	0.0033884	1.4156	0	0	0	0	166880	140070	26812	0	0	93043	16997	0	0	1	1	0	0	2	RSYDELEAQAK
REV__sp|Q9P2S6|ANKY1_HUMAN	REV__sp|Q9P2S6|ANKY1_HUMAN	1	1	1	sp|Q9P2S6|ANKY1_HUMAN Ankyrin repeat and MYND domain-containing protein 1 OS=Homo sapiens OX=9606 GN=ANKMY1 PE=2 SV=2	1	1	1	1	1	0	0	0	1	0	0	0	1	0	0	0	0	0	0	105.51	941	941	0.0088925	1.033	0	0	0	0	60601	60601	0	0	0	0	0	0	0	1	0	0	0	1	TAGHELLR
sp|A0A075B6H7|KV37_HUMAN	sp|A0A075B6H7|KV37_HUMAN	1	1	1	sp|A0A075B6H7|KV37_HUMAN Probable non-functional immunoglobulin kappa variable 3-7 OS=Homo sapiens OX=9606 GN=IGKV3-7 PE=5 SV=1	1	1	1	1	0	0	1	1	0	0	1	1	0	0	1	1	15.5	15.5	15.5	12.783	116	116	0.0021561	1.597	0	0	15.5	15.5	227220	0	0	145010	82216	0	0	130110	82216	0	0	1	1	2	EIVMTQSPPTLSLSPGER
sp|A0A075B6I0|LV861_HUMAN	sp|A0A075B6I0|LV861_HUMAN	1	1	1	sp|A0A075B6I0|LV861_HUMAN Immunoglobulin lambda variable 8-61 OS=Homo sapiens OX=9606 GN=IGLV8-61 PE=3 SV=7	1	1	1	1	0	0	1	1	0	0	1	1	0	0	1	1	7.4	7.4	7.4	12.814	122	122	0.0069615	1.1436	0	0	7.4	7.4	105180	0	0	53209	51975	0	0	47742	51975	0	0	1	1	2	FSGSILGNK
sp|P01615|KVD28_HUMAN;sp|A0A075B6P5|KV228_HUMAN;sp|A2NJV5|KV229_HUMAN;sp|A0A0A0MRZ7|KVD26_HUMAN;sp|A0A075B6S2|KVD29_HUMAN;sp|P01614|KVD40_HUMAN;sp|A0A087WW87|KV240_HUMAN	sp|P01615|KVD28_HUMAN;sp|A0A075B6P5|KV228_HUMAN;sp|A2NJV5|KV229_HUMAN;sp|A0A0A0MRZ7|KVD26_HUMAN;sp|A0A075B6S2|KVD29_HUMAN;sp|P01614|KVD40_HUMAN;sp|A0A087WW87|KV240_HUMAN	2;2;1;1;1;1;1	2;2;1;1;1;1;1	1;1;0;0;0;0;0	sp|P01615|KVD28_HUMAN Immunoglobulin kappa variable 2D-28 OS=Homo sapiens OX=9606 GN=IGKV2D-28 PE=1 SV=2;sp|A0A075B6P5|KV228_HUMAN Immunoglobulin kappa variable 2-28 OS=Homo sapiens OX=9606 GN=IGKV2-28 PE=3 SV=1;sp|A2NJV5|KV229_HUMAN Immunoglobulin kappa v	7	2	2	1	0	0	2	1	0	0	2	1	0	0	1	0	23.3	23.3	12.5	12.957	120	120;120;120;120;120;121;121	0	4.2743	0	0	23.3	10.8	338110	0	0	196940	141170	0	0	129690	141170	0	0	2	1	3	FSGSGSGTDFTLK;PGQSPQLLIYLGSNR
sp|P01825|HV459_HUMAN;sp|P0DP08|HVD82_HUMAN;sp|A0A075B6R2|HV404_HUMAN;sp|P0DP07|HV431_HUMAN;sp|P0DP06|HVD34_HUMAN;sp|A0A0C4DH41|HV461_HUMAN;sp|A0A087WSY4|HV432_HUMAN;sp|P06331|HV434_HUMAN;sp|P01824|HV439_HUMAN	sp|P01825|HV459_HUMAN;sp|P0DP08|HVD82_HUMAN;sp|A0A075B6R2|HV404_HUMAN;sp|P0DP07|HV431_HUMAN;sp|P0DP06|HVD34_HUMAN;sp|A0A0C4DH41|HV461_HUMAN;sp|A0A087WSY4|HV432_HUMAN;sp|P06331|HV434_HUMAN;sp|P01824|HV439_HUMAN	1;1;1;1;1;1;1;1;1	1;1;1;1;1;1;1;1;1	1;1;1;1;1;1;1;1;1	sp|P01825|HV459_HUMAN Immunoglobulin heavy variable 4-59 OS=Homo sapiens OX=9606 GN=IGHV4-59 PE=1 SV=2;sp|P0DP08|HVD82_HUMAN Immunoglobulin heavy variable 4-38-2 OS=Homo sapiens OX=9606 GN=IGHV4-38-2 PE=3 SV=1;sp|A0A075B6R2|HV404_HUMAN Immunoglobulin heavy	9	1	1	1	0	0	1	1	0	0	1	1	0	0	1	1	13.8	13.8	13.8	12.936	116	116;117;117;118;118;118;118;123;125	0	4.3915	0	0	13.8	13.8	296700	0	0	76896	219800	0	0	68995	219800	0	0	1	1	2	LSSVTAADTAVYYCAR
sp|P06310|KV230_HUMAN;sp|A0A075B6S6|KVD30_HUMAN	sp|P06310|KV230_HUMAN;sp|A0A075B6S6|KVD30_HUMAN	2;2	1;1	1;1	sp|P06310|KV230_HUMAN Immunoglobulin kappa variable 2-30 OS=Homo sapiens OX=9606 GN=IGKV2-30 PE=3 SV=2;sp|A0A075B6S6|KVD30_HUMAN Immunoglobulin kappa variable 2D-30 OS=Homo sapiens OX=9606 GN=IGKV2D-30 PE=3 SV=1	2	2	1	1	0	0	2	1	0	0	1	0	0	0	1	0	27.5	16.7	16.7	13.185	120	120;120	0	2.7781	0	0	27.5	10.8	42723	0	0	42723	0	0	0	0	0	0	0	1	0	1	FSGSGSGTDFTLK;SSQSLVYSDGNTYLNWFQQR
sp|P01624|KV315_HUMAN;sp|A0A087WSY6|KVD15_HUMAN	sp|P01624|KV315_HUMAN;sp|A0A087WSY6|KVD15_HUMAN	1;1	1;1	1;1	sp|P01624|KV315_HUMAN Immunoglobulin kappa variable 3-15 OS=Homo sapiens OX=9606 GN=IGKV3-15 PE=1 SV=2;sp|A0A087WSY6|KVD15_HUMAN Immunoglobulin kappa variable 3D-15 OS=Homo sapiens OX=9606 GN=IGKV3D-15 PE=3 SV=6	2	1	1	1	0	0	1	0	0	0	1	0	0	0	1	0	13	13	13	12.496	115	115;115	0	3.2722	0	0	13	0	62210	0	0	62210	0	0	0	0	0	0	0	1	0	1	ASQSVSSNLAWYQQK
sp|P04433|KV311_HUMAN;sp|A0A0A0MRZ8|KVD11_HUMAN	sp|P04433|KV311_HUMAN;sp|A0A0A0MRZ8|KVD11_HUMAN	2;2	2;2	2;2	sp|P04433|KV311_HUMAN Immunoglobulin kappa variable 3-11 OS=Homo sapiens OX=9606 GN=IGKV3-11 PE=1 SV=1;sp|A0A0A0MRZ8|KVD11_HUMAN Immunoglobulin kappa variable 3D-11 OS=Homo sapiens OX=9606 GN=IGKV3D-11 PE=3 SV=6	2	2	2	2	0	0	2	1	0	0	2	1	0	0	2	1	20.9	20.9	20.9	12.575	115	115;115	0	13.269	0	0	20.9	7.8	236850	0	0	167120	69725	0	0	75000	74193	0	0	2	1	3	ASQSVSSYLAWYQQK;LLIYDASNR
sp|A0A0A0MS15|HV349_HUMAN	sp|A0A0A0MS15|HV349_HUMAN	1	1	1	sp|A0A0A0MS15|HV349_HUMAN Immunoglobulin heavy variable 3-49 OS=Homo sapiens OX=9606 GN=IGHV3-49 PE=3 SV=1	1	1	1	1	1	0	1	1	1	0	1	1	1	0	1	1	7.6	7.6	7.6	13.056	119	119	0	2.4789	7.6	0	7.6	7.6	743840	58620	0	483100	202120	38938	0	433460	202120	1	0	1	1	3	GLEWVGFIR
sp|P01767|HV353_HUMAN;sp|A0A0C4DH42|HV366_HUMAN;sp|P0DP02|HVC33_HUMAN;sp|P01772|HV333_HUMAN;sp|A0A0B4J1X5|HV374_HUMAN	sp|P01767|HV353_HUMAN;sp|A0A0C4DH42|HV366_HUMAN;sp|P0DP02|HVC33_HUMAN;sp|P01772|HV333_HUMAN;sp|A0A0B4J1X5|HV374_HUMAN	2;2;2;2;2	1;1;1;1;1	0;0;0;0;0	sp|P01767|HV353_HUMAN Immunoglobulin heavy variable 3-53 OS=Homo sapiens OX=9606 GN=IGHV3-53 PE=1 SV=2;sp|A0A0C4DH42|HV366_HUMAN Immunoglobulin heavy variable 3-66 OS=Homo sapiens OX=9606 GN=IGHV3-66 PE=3 SV=1;sp|P0DP02|HVC33_HUMAN Immunoglobulin heavy var	5	2	1	0	0	0	1	2	0	0	1	1	0	0	0	0	19	9.5	0	12.769	116	116;116;117;117;117	0	7.4952	0	0	9.5	19	198080	0	0	118450	79633	0	0	106280	79633	0	0	1	1	2	AEDTAVYYCAR;NTLYLQMNSLR
sp|P0DPI2|GAL3A_HUMAN;sp|A0A0B4J2D5|GAL3B_HUMAN	sp|P0DPI2|GAL3A_HUMAN;sp|A0A0B4J2D5|GAL3B_HUMAN	5;5	5;5	5;5	sp|P0DPI2|GAL3A_HUMAN Glutamine amidotransferase-like class 1 domain-containing protein 3A, mitochondrial OS=Homo sapiens OX=9606 GN=GATD3A PE=1 SV=1;sp|A0A0B4J2D5|GAL3B_HUMAN Glutamine amidotransferase-like class 1 domain-containing protein 3B, mitochondr	2	5	5	5	2	3	5	1	2	3	5	1	2	3	5	1	31	31	31	28.17	268	268;268	0	43.28	11.9	17.5	31	3.7	1084100	143590	216500	692240	31767	52845	59216	210240	20795	2	3	6	1	12	EVVEAHVDQK;GGAEVQIFAPDVPQMHVIDHTK;GVEVTVGHEQEEGGK;ITDLANLSAANHDAAIFPGGFGAAK;WPYAGTAEAIK
sp|P0DP01|HV108_HUMAN;sp|P01743|HV146_HUMAN;sp|P01742|HV169_HUMAN;sp|A0A0C4DH29|HV103_HUMAN;sp|A0A0B4J2H0|HV69D_HUMAN	sp|P0DP01|HV108_HUMAN;sp|P01743|HV146_HUMAN;sp|P01742|HV169_HUMAN;sp|A0A0C4DH29|HV103_HUMAN;sp|A0A0B4J2H0|HV69D_HUMAN	1;1;1;1;1	1;1;1;1;1	1;1;1;1;1	sp|P0DP01|HV108_HUMAN Immunoglobulin heavy variable 1-8 OS=Homo sapiens OX=9606 GN=IGHV1-8 PE=3 SV=1;sp|P01743|HV146_HUMAN Immunoglobulin heavy variable 1-46 OS=Homo sapiens OX=9606 GN=IGHV1-46 PE=1 SV=2;sp|P01742|HV169_HUMAN Immunoglobulin heavy variable	5	1	1	1	0	0	0	1	0	0	0	1	0	0	0	1	9.4	9.4	9.4	12.992	117	117;117;117;117;117	0.0065925	1.1879	0	0	0	9.4	143400	0	0	0	143400	0	0	0	0	0	0	0	1	1	SEDTAVYYCAR
sp|P23083|HV102_HUMAN;sp|A0A0C4DH31|HV118_HUMAN	sp|P23083|HV102_HUMAN;sp|A0A0C4DH31|HV118_HUMAN	1;1	1;1	1;1	sp|P23083|HV102_HUMAN Immunoglobulin heavy variable 1-2 OS=Homo sapiens OX=9606 GN=IGHV1-2 PE=1 SV=2;sp|A0A0C4DH31|HV118_HUMAN Immunoglobulin heavy variable 1-18 OS=Homo sapiens OX=9606 GN=IGHV1-18 PE=3 SV=1	2	1	1	1	0	0	1	0	0	0	1	0	0	0	1	0	9.4	9.4	9.4	13.085	117	117;117	0.00044924	1.974	0	0	9.4	0	42244	0	0	42244	0	0	0	0	0	0	0	1	0	1	SDDTAVYYCAR
sp|A0A0C4DH38|HV551_HUMAN;sp|A0A0J9YXX1|HV5X1_HUMAN	sp|A0A0C4DH38|HV551_HUMAN;sp|A0A0J9YXX1|HV5X1_HUMAN	2;1	2;1	2;1	sp|A0A0C4DH38|HV551_HUMAN Immunoglobulin heavy variable 5-51 OS=Homo sapiens OX=9606 GN=IGHV5-51 PE=3 SV=1;sp|A0A0J9YXX1|HV5X1_HUMAN Immunoglobulin heavy variable 5-10-1 OS=Homo sapiens OX=9606 GN=IGHV5-10-1 PE=3 SV=1	2	2	2	2	1	0	2	1	1	0	2	1	1	0	2	1	24.8	24.8	24.8	12.674	117	117;117	0	4.9462	13.7	0	24.8	13.7	575410	43889	0	428010	103500	29153	0	250840	103500	1	0	2	1	4	GLEWMGIIYPGDSDTR;SISTAYLQWSSLK
sp|A0AV96|RBM47_HUMAN	sp|A0AV96|RBM47_HUMAN	2	2	2	sp|A0AV96|RBM47_HUMAN RNA-binding protein 47 OS=Homo sapiens OX=9606 GN=RBM47 PE=1 SV=2	1	2	2	2	0	2	0	0	0	2	0	0	0	2	0	0	6.7	6.7	6.7	64.098	593	593	0	2.49	0	6.7	0	0	86587	0	86587	0	0	0	0	0	0	0	2	0	0	2	TAEDSTAAMSSDSAAGSSAK;VPEGVAGAPNEAALLALMER
sp|A0AVT1|UBA6_HUMAN	sp|A0AVT1|UBA6_HUMAN	4	4	4	sp|A0AVT1|UBA6_HUMAN Ubiquitin-like modifier-activating enzyme 6 OS=Homo sapiens OX=9606 GN=UBA6 PE=1 SV=1	1	4	4	4	3	1	0	2	3	1	0	2	3	1	0	2	5.5	5.5	5.5	117.97	1052	1052	0	12.005	4.3	1.3	0	2.9	467100	387060	32707	0	47339	151030	57323	0	50417	3	1	0	2	6	FDLNEPLHLSFLQNAAK;FWQTYSSAEEVLQK;SFPAAIEHTIQWAR;YGIEPTMVVQGVK
sp|A0FGR8|ESYT2_HUMAN	sp|A0FGR8|ESYT2_HUMAN	4	4	4	sp|A0FGR8|ESYT2_HUMAN Extended synaptotagmin-2 OS=Homo sapiens OX=9606 GN=ESYT2 PE=1 SV=1	1	4	4	4	3	2	0	0	3	2	0	0	3	2	0	0	5.8	5.8	5.8	102.36	921	921	0	18.514	4.3	3.4	0	0	543790	340120	203670	0	0	84650	168250	0	0	3	3	0	0	6	ERPPDHQHSAQVK;LLDEWFTLDEVPK;RQDLEVEVR;TNEPVWEENFTFFIHNPK
sp|A1L0T0|HACL2_HUMAN	sp|A1L0T0|HACL2_HUMAN	15	15	15	sp|A1L0T0|HACL2_HUMAN 2-hydroxyacyl-CoA lyase 2 OS=Homo sapiens OX=9606 GN=ILVBL PE=1 SV=2	1	15	15	15	13	11	2	2	13	11	2	2	13	11	2	2	35.3	35.3	35.3	67.867	632	632	0	119.86	32	28.3	3.6	6	2777800	1329700	1269700	68967	109500	311540	304600	16872	24684	14	12	2	2	30	AAVETLGVPCFLGGMAR;EQVPSLGSNVACGLAYTDYHK;GALQAVDQLSLFR;GALQAVDQLSLFRPLCK;HEVTAVFAADAMAR;HKIPVMALVGNDAGWTQISR;IPVMALVGNDAGWTQISR;LGLFYQLLHK;LSGTVGVAAVTAGPGLTNTVTAVK;LVEGLQGQTWAPDWVEELR;NAQMAQSPILLLGGAASTLLQNR;NREEMLLNSDIFWKPQEAVQGDVGSFVLK;PLMVLGSQALLTPTSADK;RPLMVLGSQALLTPTSADK;VLHDAQQQCR
sp|A1X283|SPD2B_HUMAN	sp|A1X283|SPD2B_HUMAN	2	2	2	sp|A1X283|SPD2B_HUMAN SH3 and PX domain-containing protein 2B OS=Homo sapiens OX=9606 GN=SH3PXD2B PE=1 SV=3	1	2	2	2	0	2	0	0	0	2	0	0	0	2	0	0	3.7	3.7	3.7	101.58	911	911	0	13.34	0	3.7	0	0	63754	0	63754	0	0	0	0	0	0	0	2	0	0	2	FFDLQMQMLDKFPMEGGQK;PNFLAPLPHEVTQLR
sp|A2RRP1|NBAS_HUMAN	sp|A2RRP1|NBAS_HUMAN	1	1	1	sp|A2RRP1|NBAS_HUMAN Neuroblastoma-amplified sequence OS=Homo sapiens OX=9606 GN=NBAS PE=1 SV=2	1	1	1	1	1	1	0	0	1	1	0	0	1	1	0	0	0.4	0.4	0.4	268.57	2371	2371	0.0049855	1.2465	0.4	0.4	0	0	62152	20917	41234	0	0	13894	26141	0	0	1	1	0	0	2	LLGLAELLR
sp|A6NFQ2|TCAF2_HUMAN	sp|A6NFQ2|TCAF2_HUMAN	1	1	1	sp|A6NFQ2|TCAF2_HUMAN TRPM8 channel-associated factor 2 OS=Homo sapiens OX=9606 GN=TCAF2 PE=1 SV=2	1	1	1	1	0	1	0	0	0	1	0	0	0	1	0	0	2.4	2.4	2.4	100.9	919	919	0.009627	0.94147	0	2.4	0	0	22261	0	22261	0	0	0	0	0	0	0	1	0	0	1	EVADSLASLPEWQENPMQVYLR
sp|A6NHL2|TBAL3_HUMAN	sp|A6NHL2|TBAL3_HUMAN	5	1	1	sp|A6NHL2|TBAL3_HUMAN Tubulin alpha chain-like 3 OS=Homo sapiens OX=9606 GN=TUBAL3 PE=1 SV=2	1	5	1	1	4	2	2	3	1	0	1	1	1	0	1	1	10.3	3.8	3.8	49.908	446	446	0	81.563	10.3	4.5	5.8	7.4	378830	174490	0	100130	104210	115910	0	89838	104210	1	0	1	1	3	EDAANNYAR;FDLMYAK;LDHKFDLMYAK;SFGGGTGSGFTSLLMER;YMACCLLYR
sp|A6NHR9|SMHD1_HUMAN	sp|A6NHR9|SMHD1_HUMAN	1	1	1	sp|A6NHR9|SMHD1_HUMAN Structural maintenance of chromosomes flexible hinge domain-containing protein 1 OS=Homo sapiens OX=9606 GN=SMCHD1 PE=1 SV=2	1	1	1	1	0	1	0	0	0	1	0	0	0	1	0	0	0.5	0.5	0.5	226.37	2005	2005	0.0069873	1.1773	0	0.5	0	0	22858	0	22858	0	0	0	0	0	0	0	1	0	0	1	LLLIDWPELK
sp|A8MVU1|NCF1C_HUMAN;sp|P14598|NCF1_HUMAN;sp|A6NI72|NCF1B_HUMAN	sp|A8MVU1|NCF1C_HUMAN;sp|P14598|NCF1_HUMAN;sp|A6NI72|NCF1B_HUMAN	1;1;1	1;1;1	1;1;1	sp|A8MVU1|NCF1C_HUMAN Putative neutrophil cytosol factor 1C OS=Homo sapiens OX=9606 GN=NCF1C PE=5 SV=1;sp|P14598|NCF1_HUMAN Neutrophil cytosol factor 1 OS=Homo sapiens OX=9606 GN=NCF1 PE=1 SV=4;sp|A6NI72|NCF1B_HUMAN Putative neutrophil cytosol factor 1B OS	3	1	1	1	0	1	0	0	0	1	0	0	0	1	0	0	2.5	2.5	2.5	41.85	366	366;390;391	0.00045998	2.3145	0	2.5	0	0	50276	0	50276	0	0	0	0	0	0	0	1	0	0	1	LLDGWWVIR
sp|A6NNC1|P12LL_HUMAN	sp|A6NNC1|P12LL_HUMAN	1	1	1	sp|A6NNC1|P12LL_HUMAN Putative POM121-like protein 1-like OS=Homo sapiens OX=9606 PE=5 SV=3	1	1	1	1	0	1	1	1	0	1	1	1	0	1	1	1	1	1	1	94.057	897	897	0.0029787	1.4463	0	1	1	1	3798900	0	147370	2980800	670710	0	93428	2674500	670710	0	1	1	1	3	MPEQDKDPR
sp|C4AMC7|WASH3_HUMAN;sp|Q6VEQ5|WASH2_HUMAN;sp|A8K0Z3|WASH1_HUMAN;sp|Q9NQA3|WASH6_HUMAN;sp|A8MWX3|WASH4_HUMAN	sp|C4AMC7|WASH3_HUMAN;sp|Q6VEQ5|WASH2_HUMAN;sp|A8K0Z3|WASH1_HUMAN;sp|Q9NQA3|WASH6_HUMAN;sp|A8MWX3|WASH4_HUMAN	2;2;2;1;1	2;2;2;1;1	2;2;2;1;1	sp|C4AMC7|WASH3_HUMAN Putative WAS protein family homolog 3 OS=Homo sapiens OX=9606 GN=WASH3P PE=1 SV=2;sp|Q6VEQ5|WASH2_HUMAN WAS protein family homolog 2 OS=Homo sapiens OX=9606 GN=WASH2P PE=2 SV=2;sp|A8K0Z3|WASH1_HUMAN WASH complex subunit 1 OS=Homo sapi	5	2	2	2	2	0	0	0	2	0	0	0	2	0	0	0	7.6	7.6	7.6	49.994	463	463;465;465;447;477	0	4.0186	7.6	0	0	0	45847	45847	0	0	0	0	0	0	0	2	0	0	0	2	LQEYGSIFTGAQDPGLQR;QDDSSSSASPSVQGAPR
sp|A8K2U0|A2ML1_HUMAN	sp|A8K2U0|A2ML1_HUMAN	19	19	19	sp|A8K2U0|A2ML1_HUMAN Alpha-2-macroglobulin-like protein 1 OS=Homo sapiens OX=9606 GN=A2ML1 PE=1 SV=3	1	19	19	19	19	0	2	0	19	0	2	0	19	0	2	0	19.7	19.7	19.7	161.1	1454	1454	0	117.22	19.7	0	2.3	0	4725500	4643300	0	82176	0	435230	0	10404	0	20	0	2	0	22	ATSIVAWLAK;AVDESVLLLRPDR;AVGFLEIGYQK;DGNGNTWLTAFVTK;FQMEDLVYNPEQVPR;GHDDSFLK;HLHCISFLVPPPAGGTEEVATIR;IVTMDSNFVPVNDK;MLSGFSPMEGTNQLLLQQPLVK;PSFSEGTDLFSFFR;SDTLIKPVLVKPEGVLVEK;SFLGIHR;SPEYSTAMGAGGGHPEAFESSTPLHQAEDSQVR;TFGTFSVEEYVLPK;THSSLLCPK;VCLDLSPGYSDVK;VSGVGNNISFEEK;WMAGNQLPSGCYANVGNLLHTAMK;YYQNAYLHLR
sp|P62308|RUXG_HUMAN;sp|A8MWD9|RUXGL_HUMAN	sp|P62308|RUXG_HUMAN;sp|A8MWD9|RUXGL_HUMAN	1;1	1;1	1;1	sp|P62308|RUXG_HUMAN Small nuclear ribonucleoprotein G OS=Homo sapiens OX=9606 GN=SNRPG PE=1 SV=1;sp|A8MWD9|RUXGL_HUMAN Putative small nuclear ribonucleoprotein G-like protein 15 OS=Homo sapiens OX=9606 GN=SNRPGP15 PE=5 SV=2	2	1	1	1	0	0	1	0	0	0	1	0	0	0	1	0	15.8	15.8	15.8	8.496	76	76;76	0.0065898	1.1864	0	0	15.8	0	23400	0	0	23400	0	0	0	0	0	0	0	1	0	1	GNSIIMLEALER
sp|E5RIL1|UPKL2_HUMAN;sp|B0FP48|UPK3L_HUMAN	sp|E5RIL1|UPKL2_HUMAN;sp|B0FP48|UPK3L_HUMAN	5;5	5;5	5;5	sp|E5RIL1|UPKL2_HUMAN Uroplakin-3b-like protein 2 OS=Homo sapiens OX=9606 GN=UPK3BL2 PE=3 SV=2;sp|B0FP48|UPK3L_HUMAN Uroplakin-3b-like protein 1 OS=Homo sapiens OX=9606 GN=UPK3BL1 PE=2 SV=1	2	5	5	5	5	0	0	0	5	0	0	0	5	0	0	0	24.3	24.3	24.3	28.385	263	263;263	0	46.059	24.3	0	0	0	4656800	4656800	0	0	0	0	0	0	0	7	0	0	0	7	FLVMNDEGPVAETK;GQLHVLR;IGCNHPLPGPGPYR;STSLSGPEEAGSVR;YTTHLAFSTPAEGAS
sp|Q99613|EIF3C_HUMAN;sp|B5ME19|EIFCL_HUMAN	sp|Q99613|EIF3C_HUMAN;sp|B5ME19|EIFCL_HUMAN	7;7	7;7	7;7	sp|Q99613|EIF3C_HUMAN Eukaryotic translation initiation factor 3 subunit C OS=Homo sapiens OX=9606 GN=EIF3C PE=1 SV=1;sp|B5ME19|EIFCL_HUMAN Eukaryotic translation initiation factor 3 subunit C-like protein OS=Homo sapiens OX=9606 GN=EIF3CL PE=1 SV=1	2	7	7	7	2	4	2	2	2	4	2	2	2	4	2	2	8.8	8.8	8.8	105.34	913	913;914	0	10.19	2.2	6	2.7	2.8	640240	168300	323320	66085	82529	55150	70325	36361	59835	2	5	2	2	11	DFESHITSYK;FEELTNLIR;GTEITHAVVIK;MIINEELMASLDQPTQTVVMHR;TEPTAQQNLALQLAEK;VWDLFPEADK;VWDLFPEADKVR
sp|B7ZAP0|RBG10_HUMAN;sp|Q9Y3P9|RBGP1_HUMAN	sp|B7ZAP0|RBG10_HUMAN;sp|Q9Y3P9|RBGP1_HUMAN	1;1	1;1	1;1	sp|B7ZAP0|RBG10_HUMAN Rab GTPase-activating protein 1-like, isoform 10 OS=Homo sapiens OX=9606 GN=RABGAP1L PE=1 SV=1;sp|Q9Y3P9|RBGP1_HUMAN Rab GTPase-activating protein 1 OS=Homo sapiens OX=9606 GN=RABGAP1 PE=1 SV=3	2	1	1	1	1	1	0	0	1	1	0	0	1	1	0	0	6.3	6.3	6.3	29.038	253	253;1069	0	7.4427	6.3	6.3	0	0	90049	36176	53872	0	0	24030	34152	0	0	1	1	0	0	2	LEQENDDLAHELVTSK
sp|P0CG04|IGLC1_HUMAN;sp|B9A064|IGLL5_HUMAN	sp|P0CG04|IGLC1_HUMAN;sp|B9A064|IGLL5_HUMAN	5;5	2;2	2;2	sp|P0CG04|IGLC1_HUMAN Immunoglobulin lambda constant 1 OS=Homo sapiens OX=9606 GN=IGLC1 PE=1 SV=1;sp|B9A064|IGLL5_HUMAN Immunoglobulin lambda-like polypeptide 5 OS=Homo sapiens OX=9606 GN=IGLL5 PE=2 SV=2	2	5	2	2	3	1	4	4	1	0	1	2	1	0	1	2	74.5	27.4	27.4	11.348	106	106;214	0	13.623	46.2	14.2	65.1	55.7	3217200	463820	0	2034200	719110	308090	0	1798200	674520	1	0	2	2	5	AGVETTKPSK;ANPTVTLFPPSSEELQANK;ATLVCLISDFYPGAVTVAWK;SYSCQVTHEGSTVEK;YAASSYLSLTPEQWK
sp|E9PAV3|NACAM_HUMAN;sp|Q13765|NACA_HUMAN;sp|Q9BZK3|NACP4_HUMAN	sp|E9PAV3|NACAM_HUMAN;sp|Q13765|NACA_HUMAN;sp|Q9BZK3|NACP4_HUMAN	2;2;1	2;2;1	2;2;1	sp|E9PAV3|NACAM_HUMAN Nascent polypeptide-associated complex subunit alpha, muscle-specific form OS=Homo sapiens OX=9606 GN=NACA PE=1 SV=1;sp|Q13765|NACA_HUMAN Nascent polypeptide-associated complex subunit alpha OS=Homo sapiens OX=9606 GN=NACA PE=1 SV=1;s	3	2	2	2	2	1	2	2	2	1	2	2	2	1	2	2	1.3	1.3	1.3	205.42	2078	2078;215;213	0	19.882	1.3	0.6	1.3	1.3	1070800	523700	159130	196620	191330	213270	214390	107940	80634	2	1	2	2	7	NILFVITKPDVYK;SPASDTYIVFGEAK
sp|M5A8F1|SUPYN_HUMAN	sp|M5A8F1|SUPYN_HUMAN	1	1	1	sp|M5A8F1|SUPYN_HUMAN Suppressyn OS=Homo sapiens OX=9606 GN=ERVH48-1 PE=1 SV=1	1	1	1	1	0	0	1	0	0	0	1	0	0	0	1	0	10	10	10	18.128	160	160	0	12.888	0	0	10	0	58577	0	0	58577	0	0	0	0	0	0	0	1	0	1	IGQWGVNTQVLEDIKR
sp|O00116|ADAS_HUMAN	sp|O00116|ADAS_HUMAN	3	3	3	sp|O00116|ADAS_HUMAN Alkyldihydroxyacetonephosphate synthase, peroxisomal OS=Homo sapiens OX=9606 GN=AGPS PE=1 SV=1	1	3	3	3	0	3	0	0	0	3	0	0	0	3	0	0	8.1	8.1	8.1	72.911	658	658	0	5.7504	0	8.1	0	0	103510	0	103510	0	0	0	0	0	0	0	3	0	0	3	AASAATAAPTATPAAQESGTIPK;IPDIVLWPTCHDDVVK;NIYGNIEDLVVHIK
sp|O00139|KIF2A_HUMAN	sp|O00139|KIF2A_HUMAN	3	3	3	sp|O00139|KIF2A_HUMAN Kinesin-like protein KIF2A OS=Homo sapiens OX=9606 GN=KIF2A PE=1 SV=3	1	3	3	3	0	2	1	0	0	2	1	0	0	2	1	0	5.2	5.2	5.2	79.954	706	706	0.00045393	2.1064	0	4.1	1.1	0	92847	0	69530	23318	0	0	0	0	0	0	2	1	0	3	FSLIDLAGNER;GSLDYRPLTTADPIDEHR;IDILTELR
sp|O00142|KITM_HUMAN	sp|O00142|KITM_HUMAN	1	1	1	sp|O00142|KITM_HUMAN Thymidine kinase 2, mitochondrial OS=Homo sapiens OX=9606 GN=TK2 PE=1 SV=4	1	1	1	1	0	1	0	0	0	1	0	0	0	1	0	0	7.9	7.9	7.9	31.004	265	265	0.0033459	1.2996	0	7.9	0	0	15563	0	15563	0	0	0	0	0	0	0	1	0	0	1	GSLFPMAAPVLVIEADHHMER
sp|O00151|PDLI1_HUMAN	sp|O00151|PDLI1_HUMAN	5	5	5	sp|O00151|PDLI1_HUMAN PDZ and LIM domain protein 1 OS=Homo sapiens OX=9606 GN=PDLIM1 PE=1 SV=4	1	5	5	5	3	3	3	1	3	3	3	1	3	3	3	1	25.2	25.2	25.2	36.071	329	329	0	15.51	17	16.7	12.2	4	961560	534240	241300	150160	35860	162090	107400	84066	33820	4	4	3	1	12	GCTDNLTLTVAR;GHFFVEDQIYCEK;QSTSFLVLQEILESEEKGDPNKPSGFR;TTQQIDLQGPGPWGFR;VTPPEGYEVVTVFPK
sp|O00154|BACH_HUMAN	sp|O00154|BACH_HUMAN	4	4	4	sp|O00154|BACH_HUMAN Cytosolic acyl coenzyme A thioester hydrolase OS=Homo sapiens OX=9606 GN=ACOT7 PE=1 SV=3	1	4	4	4	0	4	1	1	0	4	1	1	0	4	1	1	17.4	17.4	17.4	41.796	380	380	0	64.567	0	17.4	4.2	4.2	1199600	0	1008600	130360	60587	0	271560	81487	39602	0	5	2	1	8	ATLWYVPLSLK;HSVEVQVNVMSENILTGAK;SMEIEVLVDADPVVDSSQKR;TNIVTASVDAINFHDK
sp|O00159|MYO1C_HUMAN	sp|O00159|MYO1C_HUMAN	23	23	23	sp|O00159|MYO1C_HUMAN Unconventional myosin-Ic OS=Homo sapiens OX=9606 GN=MYO1C PE=1 SV=4	1	23	23	23	20	9	3	6	20	9	3	6	20	9	3	6	28.9	28.9	28.9	121.68	1063	1063	0	138.99	25.8	10.3	3.7	8.6	6653800	4049000	2136700	114720	353490	619370	337470	27233	73910	25	13	3	6	47	CPENAFFLDHVR;DGTIDFTPGSELLITK;GAPVGGHILSYLLEK;GDVVLQSDHVIETLTK;GEELLSPLNLEQAAYAR;GIISILDEECLRPGEATDLTFLEK;GVSFYEVPPHLFAVADTVYR;HLGYKPEEYK;KRPETVATQFK;KYEAFLQR;LLQFYAETCPAPER;LLQSNPVLEAFGNAK;MSLLQLVEILQSK;NFHIFYQLLEGGEEETLR;NFHIFYQLLEGGEEETLRR;NPIMSQCFDR;NPQSYLYLVK;PQDGVAVLVR;SAICIQSWWR;SEQEEYEAEGIAWEPVQYFNNK;TFTWLVGK;VLQALGSEPIQYAVPVVK;YLGLLENLR
sp|O00161|SNP23_HUMAN	sp|O00161|SNP23_HUMAN	6	6	6	sp|O00161|SNP23_HUMAN Synaptosomal-associated protein 23 OS=Homo sapiens OX=9606 GN=SNAP23 PE=1 SV=1	1	6	6	6	2	4	0	1	2	4	0	1	2	4	0	1	39.8	39.8	39.8	23.354	211	211	0	49.476	14.7	25.1	0	8.1	549710	188500	309620	0	51591	62879	0	0	57626	2	4	0	1	7	AHQITDESLESTR;AHQITDESLESTRR;ILGLAIESQDAGIK;ITNDAREDEMEENLTQVGSILGNLK;TITMLDEQKEQLNR;TTWGDGGENSPCNVVSK
sp|O00178|GTPB1_HUMAN	sp|O00178|GTPB1_HUMAN	3	3	3	sp|O00178|GTPB1_HUMAN GTP-binding protein 1 OS=Homo sapiens OX=9606 GN=GTPBP1 PE=1 SV=3	1	3	3	3	2	2	0	0	2	2	0	0	2	2	0	0	7.5	7.5	7.5	72.453	669	669	0	3.2458	3.7	6.1	0	0	111430	70872	40557	0	0	24917	22701	0	0	2	2	0	0	4	LNPQASWEFEAEILVLHHPTTISPR;LVLVSPTSEQYDSLLR;MFLNLLSPR
sp|O00203|AP3B1_HUMAN;sp|Q13367|AP3B2_HUMAN	sp|O00203|AP3B1_HUMAN	8;2	8;2	8;2	sp|O00203|AP3B1_HUMAN AP-3 complex subunit beta-1 OS=Homo sapiens OX=9606 GN=AP3B1 PE=1 SV=3	2	8	8	8	3	4	1	1	3	4	1	1	3	4	1	1	11.4	11.4	11.4	121.32	1094	1094;1082	0	25.613	5	5.2	1.2	1.2	379420	93341	206690	30009	49377	0	0	26925	49377	3	4	1	1	9	ASILWLIGENCER;ATGYLELSNWPEVAPDPSVR;DHFQLGTLSHTLNIK;IFLAQKPAPLLESPFK;LLTQYILNLGK;VPIIVPIMMLAIK;VVNVANVGAVPSGQDNIHR;YAEEQQDLALLSISTFQR
sp|O00204|ST2B1_HUMAN	sp|O00204|ST2B1_HUMAN	4	4	4	sp|O00204|ST2B1_HUMAN Sulfotransferase 2B1 OS=Homo sapiens OX=9606 GN=SULT2B1 PE=1 SV=2	1	4	4	4	4	0	0	0	4	0	0	0	4	0	0	0	13.4	13.4	13.4	41.307	365	365	0	14.644	13.4	0	0	0	523130	523130	0	0	0	0	0	0	0	5	0	0	0	5	EALGSVVAHSTFSAMK;GEVQFGSWFDHIK;LMSSHLPIQIFTK;LPGEYFR
sp|O00231|PSD11_HUMAN	sp|O00231|PSD11_HUMAN	8	8	8	sp|O00231|PSD11_HUMAN 26S proteasome non-ATPase regulatory subunit 11 OS=Homo sapiens OX=9606 GN=PSMD11 PE=1 SV=3	1	8	8	8	4	5	1	5	4	5	1	5	4	5	1	5	28.2	28.2	28.2	47.463	422	422	0	42.175	14	18.2	2.8	15.2	988540	358990	371660	51139	206750	104380	72283	26151	77636	4	5	1	5	15	AELRDDPIISTHLAK;EASIDILHSIVK;FHGILDQGEGVLIIFDEPPVDK;IMLNTPEDVQALVSGK;LQATLDMQSGIIHAAEEK;LYDNLLEQNLIR;VQIEHISSLIK;YQEALHLGSQLLR
sp|O00232|PSD12_HUMAN	sp|O00232|PSD12_HUMAN	4	4	4	sp|O00232|PSD12_HUMAN 26S proteasome non-ATPase regulatory subunit 12 OS=Homo sapiens OX=9606 GN=PSMD12 PE=1 SV=3	1	4	4	4	2	2	0	2	2	2	0	2	2	2	0	2	14.5	14.5	14.5	52.904	456	456	0	28.139	8.6	8.6	0	5.9	497520	154510	275690	0	67323	54400	93711	0	0	2	2	0	2	6	EAASILQELQVETYGSMEK;GSLESPATDVFGSTEEGEKR;LFTTMELMR;MVQQCCTYVEEITDLPIK
sp|O00264|PGRC1_HUMAN	sp|O00264|PGRC1_HUMAN	5	4	4	sp|O00264|PGRC1_HUMAN Membrane-associated progesterone receptor component 1 OS=Homo sapiens OX=9606 GN=PGRMC1 PE=1 SV=3	1	5	4	4	3	3	1	5	3	3	1	4	3	3	1	4	32.8	28.2	28.2	21.671	195	195	0	41.175	27.7	27.7	7.2	32.8	3731200	1322400	1141000	499490	768340	493000	593680	410260	431170	3	4	1	4	12	EGEEPTVYSDEEEPKDESAR;FYGPEGPYGVFAGR;GDQPAASGDSDDDEPPPLPR;GLATFCLDK;KFYGPEGPYGVFAGR
sp|O00291|HIP1_HUMAN	sp|O00291|HIP1_HUMAN	5	5	5	sp|O00291|HIP1_HUMAN Huntingtin-interacting protein 1 OS=Homo sapiens OX=9606 GN=HIP1 PE=1 SV=5	1	5	5	5	1	4	0	0	1	4	0	0	1	4	0	0	8.2	8.2	8.2	116.22	1037	1037	0	23.936	0.8	7.4	0	0	617510	362390	255120	0	0	0	0	0	0	1	4	0	0	5	ETLAYLASLEEEGSLENADSTAMR;GHVSELEADLAEQQHLR;LIQIPQLPENPPNFLR;SLSEIERK;SQIEETDNMDFSSMTLTQIK
sp|O00299|CLIC1_HUMAN	sp|O00299|CLIC1_HUMAN	7	7	7	sp|O00299|CLIC1_HUMAN Chloride intracellular channel protein 1 OS=Homo sapiens OX=9606 GN=CLIC1 PE=1 SV=4	1	7	7	7	2	1	1	7	2	1	1	7	2	1	1	7	39.4	39.4	39.4	26.922	241	241	0	28.637	14.5	7.5	7.5	39.4	1903500	238660	222770	123320	1318700	77035	77474	60699	596730	2	1	1	7	11	EEFASTCPDDEEIELAYEQVAK;FLDGNELTLADCNLLPK;GFTIPEAFR;LAALNPESNTAGLDIFAK;LHIVQVVCK;NSNPALNDNLEK;YLSNAYAR
sp|O00303|EIF3F_HUMAN	sp|O00303|EIF3F_HUMAN	4	4	4	sp|O00303|EIF3F_HUMAN Eukaryotic translation initiation factor 3 subunit F OS=Homo sapiens OX=9606 GN=EIF3F PE=1 SV=1	1	4	4	4	3	3	1	2	3	3	1	2	3	3	1	2	17.6	17.6	17.6	37.563	357	357	0	96.706	14.3	14.3	4.8	7.6	835200	303900	412770	36106	82419	144700	131550	45264	0	3	3	1	2	9	IQDALSTVLQYAEDVLSGK;LHPVILASIVDSYER;TMGVMFTPLTVK;VIGLSSDLQQVGGASAR
sp|O00330|ODPX_HUMAN	sp|O00330|ODPX_HUMAN	2	2	2	sp|O00330|ODPX_HUMAN Pyruvate dehydrogenase protein X component, mitochondrial OS=Homo sapiens OX=9606 GN=PDHX PE=1 SV=3	1	2	2	2	0	2	0	0	0	2	0	0	0	2	0	0	4.8	4.8	4.8	54.122	501	501	0.00046361	2.4102	0	4.8	0	0	80262	0	80262	0	0	0	0	0	0	0	2	0	0	2	HSLDASQGTATGPR;LTEDEEGNAK
sp|O00339|MATN2_HUMAN	sp|O00339|MATN2_HUMAN	7	7	7	sp|O00339|MATN2_HUMAN Matrilin-2 OS=Homo sapiens OX=9606 GN=MATN2 PE=1 SV=4	1	7	7	7	6	3	0	2	6	3	0	2	6	3	0	2	10.3	10.3	10.3	106.84	956	956	0	74.38	8.5	5.4	0	2.8	1410400	1114900	195050	0	100480	209650	40914	0	44821	7	3	0	2	12	AIEEELQEIASEPTNK;HLFYAEDFSTMDEISEK;QFVTGIIDSLTISPK;SVNTHDYAK;VGLLQYGSTVK;VIMIVTDGRPQDSVAEVAAK;YLFEEDNLLR
sp|O00391|QSOX1_HUMAN	sp|O00391|QSOX1_HUMAN	10	10	10	sp|O00391|QSOX1_HUMAN Sulfhydryl oxidase 1 OS=Homo sapiens OX=9606 GN=QSOX1 PE=1 SV=3	1	10	10	10	2	7	2	5	2	7	2	5	2	7	2	5	19.9	19.9	19.9	82.577	747	747	0	31.762	3.1	15.3	3.1	9	1838700	213350	881520	269590	474200	82206	297510	142900	208810	2	7	2	5	16	AHFSPSNIILDFPAAGSAAR;DCASHFEQMAAASMHR;DFNIPGFPTVR;ELCSACHNER;IYMADLESALHYILR;NNEEYLALIFEK;PLVQNFLHSVNEWLK;SALYSPSDPLTLLQADTVR;VGSPNAAVLWLWSSHNR;VNWIGCQGSEPHFR
sp|O00399|DCTN6_HUMAN	sp|O00399|DCTN6_HUMAN	1	1	1	sp|O00399|DCTN6_HUMAN Dynactin subunit 6 OS=Homo sapiens OX=9606 GN=DCTN6 PE=1 SV=1	1	1	1	1	1	1	0	0	1	1	0	0	1	1	0	0	9.5	9.5	9.5	20.747	190	190	0	48.436	9.5	9.5	0	0	79549	35566	43982	0	0	23625	27883	0	0	1	1	0	0	2	VQTERPQPQTLQLDFLMK
sp|O00410|IPO5_HUMAN	sp|O00410|IPO5_HUMAN	2	2	2	sp|O00410|IPO5_HUMAN Importin-5 OS=Homo sapiens OX=9606 GN=IPO5 PE=1 SV=4	1	2	2	2	2	1	0	0	2	1	0	0	2	1	0	0	2.6	2.6	2.6	123.63	1097	1097	0	4.9987	2.6	1.2	0	0	82080	63171	18910	0	0	19742	24577	0	0	2	1	0	0	3	VIAALLQTMEDQGNQR;VSDILHSIFSSYK
sp|O00429|DNM1L_HUMAN	sp|O00429|DNM1L_HUMAN	8	8	8	sp|O00429|DNM1L_HUMAN Dynamin-1-like protein OS=Homo sapiens OX=9606 GN=DNM1L PE=1 SV=2	1	8	8	8	6	6	1	2	6	6	1	2	6	6	1	2	14.7	14.7	14.7	81.876	736	736	0	34.476	12.1	12	1.4	2.7	830620	381710	355570	21630	71709	99975	57194	14939	63231	6	6	1	2	15	AVMHFLVNHVK;DTLQSELVGQLYK;INVLAAQYQSLLNSYGEPVDDK;LYTDFDEIRQEIENETER;MEALIPVINK;RLEEPSLR;RPLILQLVHVSQEDKR;SATLLQLITK
sp|O00442|RTCA_HUMAN	sp|O00442|RTCA_HUMAN	2	2	2	sp|O00442|RTCA_HUMAN RNA 3-terminal phosphate cyclase OS=Homo sapiens OX=9606 GN=RTCA PE=1 SV=1	1	2	2	2	0	2	0	0	0	2	0	0	0	2	0	0	12	12	12	39.336	366	366	0	9.3931	0	12	0	0	77224	0	77224	0	0	0	0	0	0	0	2	0	0	2	GGTNAEMAPQIDYTVMVFKPIVEK;TGPVTLHTQTAIHFAEQIAK
sp|O00461|GOLI4_HUMAN	sp|O00461|GOLI4_HUMAN	1	1	1	sp|O00461|GOLI4_HUMAN Golgi integral membrane protein 4 OS=Homo sapiens OX=9606 GN=GOLIM4 PE=1 SV=1	1	1	1	1	0	0	1	0	0	0	1	0	0	0	1	0	1.9	1.9	1.9	81.879	696	696	0	6.7925	0	0	1.9	0	44848	0	0	44848	0	0	0	0	0	0	0	1	0	1	LAVQQVEEAQQLR
sp|O00468|AGRIN_HUMAN	sp|O00468|AGRIN_HUMAN	23	23	23	sp|O00468|AGRIN_HUMAN Agrin OS=Homo sapiens OX=9606 GN=AGRN PE=1 SV=6	1	23	23	23	8	15	15	14	8	15	15	14	8	15	15	14	18.3	18.3	18.3	217.32	2068	2068	0	161.2	5.9	12.6	11.8	11.2	5387600	557480	1757100	2080000	992980	74794	151270	284280	153800	9	19	17	14	59	AAAVSSGFDGAIQLVSLGGR;AIVDVHFDPTTAFR;ALGPAGCEADASAPATCAEMR;EAACLQQTQIEEAR;EPLYVGGAPDFSK;FDTGSGPAVLTSAVPVEPGQWHR;GAPEGTVCGSDGADYPGECQLLR;GKDFLALALLDGR;GMLCGFGAVCEPNAEGPGR;HPLHLLEDAVTKPELRPCPTP;IFFVNPAPPYLWPAHK;QAPVCGDDGVTYENDCVMGR;RPEMLLRPESCPAR;SADGLTASCLCPATCR;SFLAFPTLR;SGCTPCSCDPQGAVR;SIESTLDDLFR;SPCQPNPCHGAAPCR;TEATQGLVLWSGK;TPSLDAEGSNCPATK;VCGSDGVTYGNECQLK;VTCDGAYRPVCAQDGR;VVISGFGDPLICDNQVSTGD…
sp|O00469|PLOD2_HUMAN	sp|O00469|PLOD2_HUMAN	18	18	18	sp|O00469|PLOD2_HUMAN Procollagen-lysine,2-oxoglutarate 5-dioxygenase 2 OS=Homo sapiens OX=9606 GN=PLOD2 PE=1 SV=2	1	18	18	18	4	13	8	14	4	13	8	14	4	13	8	14	34.2	34.2	34.2	84.685	737	737	0	200.32	8.3	26.5	16	24.4	6061800	244440	2693600	736800	2387000	31156	299820	145640	424400	4	17	9	17	47	ACDELVEEMEHYGK;DKLDPDMALCR;GFALLNFVVK;GGDGINSIGGGQK;IFQTLNGAVDEVVLK;ILIEQNR;ISGGYENVPTDDIHMK;IVGPEENLSQAEAR;IVQQWNLQDNDDDQLFYTK;LADKYPVVHIGK;LTHLHEGLPVK;LWSNFWGALSPDGYYAR;QVDLENVWLHFIR;SEDYVDIVQGNR;SLRPHHDASTFTINIALNNVGEDFQGGGCK;VVFAADGILWPDKR;VYIDPLKR;YLNSGGFIGYAPYVNR
sp|O00471|EXOC5_HUMAN	sp|O00471|EXOC5_HUMAN	2	2	2	sp|O00471|EXOC5_HUMAN Exocyst complex component 5 OS=Homo sapiens OX=9606 GN=EXOC5 PE=1 SV=1	1	2	2	2	2	1	0	0	2	1	0	0	2	1	0	0	4.8	4.8	4.8	81.852	708	708	0	22.009	4.8	3.1	0	0	104300	55376	48926	0	0	28906	31017	0	0	2	1	0	0	3	LHLIAQELPFDR;SNQVAFQHFQELDEHISYVATK
sp|O00483|NDUA4_HUMAN	sp|O00483|NDUA4_HUMAN	2	2	2	sp|O00483|NDUA4_HUMAN Cytochrome c oxidase subunit NDUFA4 OS=Homo sapiens OX=9606 GN=NDUFA4 PE=1 SV=1	1	2	2	2	1	0	2	0	1	0	2	0	1	0	2	0	27.2	27.2	27.2	9.3697	81	81	0.00045558	2.1657	14.8	0	27.2	0	194770	39832	0	154940	0	26458	0	95723	0	1	0	2	0	3	FYSVNVDYSK;LALFNPDVCWDR
sp|O00487|PSDE_HUMAN	sp|O00487|PSDE_HUMAN	5	5	5	sp|O00487|PSDE_HUMAN 26S proteasome non-ATPase regulatory subunit 14 OS=Homo sapiens OX=9606 GN=PSMD14 PE=1 SV=1	1	5	5	5	1	5	0	1	1	5	0	1	1	5	0	1	33.2	33.2	33.2	34.577	310	310	0	33.485	5.2	33.2	0	5.2	689440	91887	539990	0	57567	28740	161190	0	27107	1	6	0	1	8	AGVPMEVMGLMLGEFVDDYTVR;AVEEEDKMTPEQLAIK;QTTSNLGHLNKPSIQALIHGLNR;SWMEGLTLQDYSEHCK;VIDVFAMPQSGTGVSVEAVDPVFQAK
sp|O00534|VMA5A_HUMAN	sp|O00534|VMA5A_HUMAN	11	11	11	sp|O00534|VMA5A_HUMAN von Willebrand factor A domain-containing protein 5A OS=Homo sapiens OX=9606 GN=VWA5A PE=1 SV=2	1	11	11	11	11	0	0	1	11	0	0	1	11	0	0	1	21.1	21.1	21.1	86.488	786	786	0	41.113	21.1	0	0	1.3	1164100	1130600	0	0	33513	190160	0	0	8485.8	13	0	0	1	14	ALHSDRPPSASQPR;FVLPAVLNPR;LMQADLGGTEILAPLQNIYR;MLSPEQTVIFR;MPAAETTGEVCLK;SGSMQSPMSSQDTSQLR;SLQPVVEDVSLSWHLPPGLSAK;TFQMDDYSLCGLISHK;TSAQVSLAAGHK;VTFPLQPKPDVNLTIHR;YVQELPLEADGALR
sp|O00560|SDCB1_HUMAN	sp|O00560|SDCB1_HUMAN	4	4	4	sp|O00560|SDCB1_HUMAN Syntenin-1 OS=Homo sapiens OX=9606 GN=SDCBP PE=1 SV=1	1	4	4	4	2	3	3	1	2	3	3	1	2	3	3	1	22.5	22.5	22.5	32.444	298	298	0	16.151	9.7	16.1	16.1	3.7	702630	134700	387630	158360	21939	67923	99684	86827	26093	2	3	3	1	9	ANVAVVSGAPLQGQLVAR;DSTGHVGFIFK;LYPELSQYMGLSLNEEEIR;PSSINYMVAPVTGNDVGIR
sp|O00571|DDX3X_HUMAN;sp|O15523|DDX3Y_HUMAN	sp|O00571|DDX3X_HUMAN;sp|O15523|DDX3Y_HUMAN	10;8	9;7	9;7	sp|O00571|DDX3X_HUMAN ATP-dependent RNA helicase DDX3X OS=Homo sapiens OX=9606 GN=DDX3X PE=1 SV=3;sp|O15523|DDX3Y_HUMAN ATP-dependent RNA helicase DDX3Y OS=Homo sapiens OX=9606 GN=DDX3Y PE=1 SV=2	2	10	9	9	7	6	2	3	7	5	2	3	7	5	2	3	19.6	18	18	73.243	662	662;660	0	76.792	16.5	11.5	4.7	6.5	1420300	714530	471670	95179	138960	157890	150680	53810	77078	7	5	2	3	17	DREEALHQFR;GADSLEDFLYHEGYACTSIHGDR;HVINFDLPSDIEEYVHR;KGADSLEDFLYHEGYACTSIHGDR;LEQELFSGGNTGINFEK;MLDMGFEPQIR;QSSGASSSSFSSSR;SPILVATAVAAR;VGNLGLATSFFNER;VGSTSENITQK
sp|O00585|CCL21_HUMAN	sp|O00585|CCL21_HUMAN	1	1	1	sp|O00585|CCL21_HUMAN C-C motif chemokine 21 OS=Homo sapiens OX=9606 GN=CCL21 PE=1 SV=1	1	1	1	1	0	0	1	0	0	0	1	0	0	0	1	0	9.7	9.7	9.7	14.646	134	134	0.0025751	1.5431	0	0	9.7	0	2996	0	0	2996	0	0	0	0	0	0	0	1	0	1	ELWVQQLMQHLDK
sp|O00629|IMA3_HUMAN	sp|O00629|IMA3_HUMAN	4	4	4	sp|O00629|IMA3_HUMAN Importin subunit alpha-3 OS=Homo sapiens OX=9606 GN=KPNA4 PE=1 SV=1	1	4	4	4	4	1	0	0	4	1	0	0	4	1	0	0	20.5	20.5	20.5	57.886	521	521	0	16.014	20.5	3.3	0	0	118010	98663	19347	0	0	24259	12919	0	0	4	1	0	0	5	AVGNIVTGTDEQTQVVLNCDALSHFPALLTHPK;DAQVVQVVLDGLSNILK;LLHSPHQNVCEQAVWALGNIIGDGPQCR;VQNTSLEAIVQNASSDNQGIQLSAVQAAR
sp|O00754|MA2B1_HUMAN	sp|O00754|MA2B1_HUMAN	8	8	8	sp|O00754|MA2B1_HUMAN Lysosomal alpha-mannosidase OS=Homo sapiens OX=9606 GN=MAN2B1 PE=1 SV=3	1	8	8	8	0	0	8	0	0	0	8	0	0	0	8	0	11.5	11.5	11.5	113.74	1011	1011	0	21.39	0	0	11.5	0	565140	0	0	565140	0	0	0	0	0	0	0	8	0	8	ELVDYFLNVATAQGR;FQVIVYNPLGR;GSSVHVLYSTPACYLWELNK;HLVLLDTAQAAAAGHR;LPVSEGVFVVK;LQETTLVANQLR;QLAAGWGPCEVLLSNALAR;VAWHIDPFGHSR
sp|O00764|PDXK_HUMAN	sp|O00764|PDXK_HUMAN	1	1	1	sp|O00764|PDXK_HUMAN Pyridoxal kinase OS=Homo sapiens OX=9606 GN=PDXK PE=1 SV=1	1	1	1	1	0	0	0	1	0	0	0	1	0	0	0	1	5.4	5.4	5.4	35.102	312	312	0.0025674	1.5043	0	0	0	5.4	71731	0	0	0	71731	0	0	0	0	0	0	0	1	1	GQVLNSDELQELYEGLR
sp|O14498|ISLR_HUMAN	sp|O14498|ISLR_HUMAN	6	6	6	sp|O14498|ISLR_HUMAN Immunoglobulin superfamily containing leucine-rich repeat protein OS=Homo sapiens OX=9606 GN=ISLR PE=2 SV=1	1	6	6	6	1	6	3	3	1	6	3	3	1	6	3	3	18.9	18.9	18.9	45.997	428	428	0	32.751	2.3	18.9	8.6	8.6	1085900	48966	468790	215320	352860	18907	131630	105940	163850	1	6	4	4	15	EVPLLQSLWLAHNEIR;LPGLPEGAFR;MDSNELTFIPR;SLQLNHNR;TWALTTAVSIPEQDNIACTSPHVLK;YGFQIADCAYR
sp|O14558|HSPB6_HUMAN	sp|O14558|HSPB6_HUMAN	3	3	3	sp|O14558|HSPB6_HUMAN Heat shock protein beta-6 OS=Homo sapiens OX=9606 GN=HSPB6 PE=1 SV=2	1	3	3	3	2	3	1	0	2	3	1	0	2	3	1	0	21.2	21.2	21.2	17.135	160	160	0	16.527	14.4	21.2	8.1	0	1082300	150520	874520	57288	0	46150	283790	57628	0	2	4	1	0	7	HEERPDEHGFVAR;HFSPEEIAVK;VVGEHVEVHAR
sp|O14561|ACPM_HUMAN	sp|O14561|ACPM_HUMAN	2	2	2	sp|O14561|ACPM_HUMAN Acyl carrier protein, mitochondrial OS=Homo sapiens OX=9606 GN=NDUFAB1 PE=1 SV=3	1	2	2	2	1	1	2	1	1	1	2	1	1	1	2	1	9.6	9.6	9.6	17.417	156	156	0	16.305	9.6	9.6	9.6	9.6	921670	80386	245210	556690	39378	51325	149420	368690	37851	1	1	3	1	6	LMCPQEIVDYIADK;LMCPQEIVDYIADKK
sp|O14579|COPE_HUMAN	sp|O14579|COPE_HUMAN	7	7	7	sp|O14579|COPE_HUMAN Coatomer subunit epsilon OS=Homo sapiens OX=9606 GN=COPE PE=1 SV=3	1	7	7	7	5	4	2	4	5	4	2	4	5	4	2	4	36.4	36.4	36.4	34.482	308	308	0	29.438	26.6	21.8	10.1	18.2	1669000	646670	460910	261430	299940	178110	155940	117320	142300	7	5	2	4	18	APPAPGPASGGSGEVDELFDVK;DSIVAELDREMSR;KFGVVLDEIKPSSAPELQAVR;LQDAYYIFQEMADK;MFADYLAHESR;NAFYIGSYQQCINEAQR;WEAAEGLLQEALDK
sp|O14617|AP3D1_HUMAN	sp|O14617|AP3D1_HUMAN	5	5	5	sp|O14617|AP3D1_HUMAN AP-3 complex subunit delta-1 OS=Homo sapiens OX=9606 GN=AP3D1 PE=1 SV=1	1	5	5	5	1	4	0	0	1	4	0	0	1	4	0	0	6.9	6.9	6.9	130.16	1153	1153	0	13.783	1.1	5.7	0	0	231630	34391	197240	0	0	0	0	0	0	1	4	0	0	5	HRPSEADEEELAR;LEDPDPGVQSAAVNVICELAR;LLESGDLSMSSIK;VTTLPGHIQAVYVQNVVK;YISQCIDEIKQELK
sp|O14672|ADA10_HUMAN	sp|O14672|ADA10_HUMAN	2	2	2	sp|O14672|ADA10_HUMAN Disintegrin and metalloproteinase domain-containing protein 10 OS=Homo sapiens OX=9606 GN=ADAM10 PE=1 SV=1	1	2	2	2	0	1	1	0	0	1	1	0	0	1	1	0	6	6	6	84.141	748	748	0.00044823	1.9598	0	4	2	0	63439	0	24269	39170	0	0	0	0	0	0	1	1	0	2	AIDTIYQTTDFSGIR;VLDYDTSHIYTGHIYGEEGSFSHGSVIDGR
sp|O14684|PTGES_HUMAN	sp|O14684|PTGES_HUMAN	4	4	4	sp|O14684|PTGES_HUMAN Prostaglandin E synthase OS=Homo sapiens OX=9606 GN=PTGES PE=1 SV=2	1	4	4	4	2	3	1	3	2	3	1	3	2	3	1	3	19.1	19.1	19.1	17.102	152	152	0	15.938	12.5	19.1	6.6	18.4	2832000	496310	1112700	77006	1146000	277810	611870	202270	429260	2	3	1	3	9	AFANPEDALR;HGGPQYCR;KAFANPEDALR;VAHTVAYLGK
sp|O14735|CDIPT_HUMAN	sp|O14735|CDIPT_HUMAN	2	2	2	sp|O14735|CDIPT_HUMAN CDP-diacylglycerol--inositol 3-phosphatidyltransferase OS=Homo sapiens OX=9606 GN=CDIPT PE=1 SV=1	1	2	2	2	2	1	0	0	2	1	0	0	2	1	0	0	11.3	11.3	11.3	23.539	213	213	0	13.932	11.3	6.1	0	0	149860	119020	30843	0	0	33367	41134	0	0	3	2	0	0	5	FGAMLDMLTDR;SLISVIHLITAAR
sp|O14744|ANM5_HUMAN	sp|O14744|ANM5_HUMAN	3	3	3	sp|O14744|ANM5_HUMAN Protein arginine N-methyltransferase 5 OS=Homo sapiens OX=9606 GN=PRMT5 PE=1 SV=4	1	3	3	3	2	3	0	3	2	3	0	3	2	3	0	3	5.8	5.8	5.8	72.683	637	637	0	7.7049	3.6	5.8	0	5.8	416950	124100	190050	0	102800	47418	45927	0	49538	2	3	0	3	8	AAILPTSIFLTNK;QGFDFLCMPVFHPR;VPLVAPEDLR
sp|O14773|TPP1_HUMAN	sp|O14773|TPP1_HUMAN	5	5	5	sp|O14773|TPP1_HUMAN Tripeptidyl-peptidase 1 OS=Homo sapiens OX=9606 GN=TPP1 PE=1 SV=2	1	5	5	5	4	4	5	4	4	4	5	4	4	4	5	4	12.4	12.4	12.4	61.247	563	563	0	34.525	9.9	9.9	12.4	9.9	3346000	662220	1689700	464060	529970	134770	354750	101000	131910	5	6	6	5	22	AYPDVAALSDGYWVVSNR;ILSGRPPLGFLNPR;LFGGNFAHQASVAR;LYQQHGAGLFDVTR;PSYQEEAVTK
sp|O14818|PSA7_HUMAN;sp|Q8TAA3|PSMA8_HUMAN	sp|O14818|PSA7_HUMAN;sp|Q8TAA3|PSMA8_HUMAN	10;5	10;5	10;5	sp|O14818|PSA7_HUMAN Proteasome subunit alpha type-7 OS=Homo sapiens OX=9606 GN=PSMA7 PE=1 SV=1;sp|Q8TAA3|PSMA8_HUMAN Proteasome subunit alpha-type 8 OS=Homo sapiens OX=9606 GN=PSMA8 PE=2 SV=3	2	10	10	10	2	3	9	6	2	3	9	6	2	3	9	6	52.8	52.8	52.8	27.887	248	248;256	0	73.107	11.7	19.4	48.4	33.5	3398300	122020	134520	2678200	463490	20697	25834	627070	86446	2	3	12	6	23	AITVFSPDGHLFQVEYAQEAVK;AITVFSPDGHLFQVEYAQEAVKK;ALLEVVQSGGK;GRDIVVLGVEK;ICALDDNVCMAFAGLTADAR;ILNPEEIEK;LTVEDPVTVEYITR;LYQTDPSGTYHAWK;NYTDEAIETDDLTIK;YVAEIEKEKEENEK
sp|O14827|RGRF2_HUMAN	sp|O14827|RGRF2_HUMAN	1	1	1	sp|O14827|RGRF2_HUMAN Ras-specific guanine nucleotide-releasing factor 2 OS=Homo sapiens OX=9606 GN=RASGRF2 PE=1 SV=2	1	1	1	1	0	1	0	0	0	1	0	0	0	1	0	0	1	1	1	140.76	1237	1237	0	4.2029	0	1	0	0	27154	0	27154	0	0	0	0	0	0	0	1	0	0	1	HQLEDQDTEIER
sp|O14828|SCAM3_HUMAN	sp|O14828|SCAM3_HUMAN	2	2	2	sp|O14828|SCAM3_HUMAN Secretory carrier-associated membrane protein 3 OS=Homo sapiens OX=9606 GN=SCAMP3 PE=1 SV=3	1	2	2	2	1	1	0	0	1	1	0	0	1	1	0	0	10.4	10.4	10.4	38.287	347	347	0	15.156	4.6	5.8	0	0	109810	56172	53633	0	0	0	0	0	0	1	1	0	0	2	AQQEFAAGVFSNPAVR;NYGSYSTQASAAAATAELLK
sp|O14880|MGST3_HUMAN	sp|O14880|MGST3_HUMAN	5	5	5	sp|O14880|MGST3_HUMAN Microsomal glutathione S-transferase 3 OS=Homo sapiens OX=9606 GN=MGST3 PE=1 SV=1	1	5	5	5	4	5	3	3	4	5	3	3	4	5	3	3	34.2	34.2	34.2	16.516	152	152	0	28.388	33.6	34.2	24.3	25	2733500	573200	1261600	483130	415610	168370	252160	315560	260230	4	6	4	3	17	IASGLGLAWIVGR;VEYPIMYSTDPENGHIFNCIQR;VLYAYGYYTGEPSK;VLYAYGYYTGEPSKR;YKVEYPIMYSTDPENGHIFNCIQR
sp|O14907|TX1B3_HUMAN	sp|O14907|TX1B3_HUMAN	2	2	2	sp|O14907|TX1B3_HUMAN Tax1-binding protein 3 OS=Homo sapiens OX=9606 GN=TAX1BP3 PE=1 SV=2	1	2	2	2	2	2	0	1	2	2	0	1	2	2	0	1	28.2	28.2	28.2	13.735	124	124	0	21.27	28.2	28.2	0	13.7	602430	446080	87591	0	68760	204230	43940	0	68630	3	2	0	1	6	IMQVNGWDMTMVTHDQAR;VSEGGPAEIAGLQIGDK
sp|O14908|GIPC1_HUMAN	sp|O14908|GIPC1_HUMAN	2	2	2	sp|O14908|GIPC1_HUMAN PDZ domain-containing protein GIPC1 OS=Homo sapiens OX=9606 GN=GIPC1 PE=1 SV=2	1	2	2	2	1	1	0	0	1	1	0	0	1	1	0	0	9	9	9	36.049	333	333	0.00045005	1.9955	4.5	4.5	0	0	111430	68569	42865	0	0	0	0	0	0	1	1	0	0	2	GPATVEDLPSAFEEK;LPTAEVMFCTLNTHK
sp|O14920|IKKB_HUMAN	sp|O14920|IKKB_HUMAN	1	1	1	sp|O14920|IKKB_HUMAN Inhibitor of nuclear factor kappa-B kinase subunit beta OS=Homo sapiens OX=9606 GN=IKBKB PE=1 SV=1	1	1	1	1	0	1	0	0	0	1	0	0	0	1	0	0	2.1	2.1	2.1	86.563	756	756	0	12.136	0	2.1	0	0	30361	0	30361	0	0	0	0	0	0	0	1	0	0	1	EGAILTLLSDIASALR
sp|O14939|PLD2_HUMAN	sp|O14939|PLD2_HUMAN	1	1	1	sp|O14939|PLD2_HUMAN Phospholipase D2 OS=Homo sapiens OX=9606 GN=PLD2 PE=1 SV=2	1	1	1	1	1	0	0	0	1	0	0	0	1	0	0	0	1.6	1.6	1.6	105.99	933	933	0.008871	0.99137	1.6	0	0	0	16473	16473	0	0	0	0	0	0	0	1	0	0	0	1	DWVQLDRPFEDFIDR
sp|O14949|QCR8_HUMAN	sp|O14949|QCR8_HUMAN	1	1	1	sp|O14949|QCR8_HUMAN Cytochrome b-c1 complex subunit 8 OS=Homo sapiens OX=9606 GN=UQCRQ PE=1 SV=4	1	1	1	1	0	1	0	0	0	1	0	0	0	1	0	0	15.9	15.9	15.9	9.9062	82	82	0	2.5101	0	15.9	0	0	152750	0	152750	0	0	0	0	0	0	0	1	0	0	1	HVISYSLSPFEQR
sp|O14950|ML12B_HUMAN;sp|P19105|ML12A_HUMAN;sp|P24844|MYL9_HUMAN	sp|O14950|ML12B_HUMAN;sp|P19105|ML12A_HUMAN;sp|P24844|MYL9_HUMAN	10;9;6	10;9;6	10;9;6	sp|O14950|ML12B_HUMAN Myosin regulatory light chain 12B OS=Homo sapiens OX=9606 GN=MYL12B PE=1 SV=2;sp|P19105|ML12A_HUMAN Myosin regulatory light chain 12A OS=Homo sapiens OX=9606 GN=MYL12A PE=1 SV=2;sp|P24844|MYL9_HUMAN Myosin regulatory light polypeptide	3	10	10	10	5	5	10	8	5	5	10	8	5	5	10	8	79.7	79.7	79.7	19.779	172	172;171;172	0	195.94	39	44.8	79.7	62.2	33483000	5207800	13457000	9985500	4832300	1120700	1763000	2845000	2302200	9	8	15	9	41	ATSNVFAMFDQSQIQEFK;DGFIDKEDLHDMLASLGK;EAFNMIDQNR;EDLHDMLASLGK;ELLTTMGDR;FTDEEVDELYR;GNFNYIEFTR;LNGTDPEDVIR;NAFACFDEEATGTIQEDYLR;NPTDAYLDAMMNEAPGPINFTMFLTMFGEK
sp|O14966|RAB7L_HUMAN;sp|P57729|RAB38_HUMAN;sp|Q13637|RAB32_HUMAN	sp|O14966|RAB7L_HUMAN;sp|P57729|RAB38_HUMAN;sp|Q13637|RAB32_HUMAN	1;1;1	1;1;1	1;1;1	sp|O14966|RAB7L_HUMAN Ras-related protein Rab-7L1 OS=Homo sapiens OX=9606 GN=RAB29 PE=1 SV=1;sp|P57729|RAB38_HUMAN Ras-related protein Rab-38 OS=Homo sapiens OX=9606 GN=RAB38 PE=1 SV=1;sp|Q13637|RAB32_HUMAN Ras-related protein Rab-32 OS=Homo sapiens OX=960	3	1	1	1	1	0	0	0	1	0	0	0	1	0	0	0	5.4	5.4	5.4	23.155	203	203;211;225	0.00045065	2.0088	5.4	0	0	0	43777	43777	0	0	0	0	0	0	0	1	0	0	0	1	LQLWDIAGQER
sp|O14972|VP26C_HUMAN	sp|O14972|VP26C_HUMAN	1	1	1	sp|O14972|VP26C_HUMAN Vacuolar protein sorting-associated protein 26C OS=Homo sapiens OX=9606 GN=VPS26C PE=1 SV=1	1	1	1	1	0	1	0	0	0	1	0	0	0	1	0	0	4	4	4	33.01	297	297	0.0029661	1.4265	0	4	0	0	32599	0	32599	0	0	0	0	0	0	0	1	0	0	1	TEIPFEFPLHLK
sp|O14979|HNRDL_HUMAN	sp|O14979|HNRDL_HUMAN	2	2	2	sp|O14979|HNRDL_HUMAN Heterogeneous nuclear ribonucleoprotein D-like OS=Homo sapiens OX=9606 GN=HNRNPDL PE=1 SV=3	1	2	2	2	1	2	1	1	1	2	1	1	1	2	1	1	7.6	7.6	7.6	46.437	420	420	0	5.3549	3.8	7.6	3.8	3.8	428810	172290	105020	95781	55721	114450	51282	85940	55721	1	2	1	1	5	RGFCFITYTDEEPVKK;VFVGGLSPDTSEEQIK
sp|O14980|XPO1_HUMAN	sp|O14980|XPO1_HUMAN	6	6	6	sp|O14980|XPO1_HUMAN Exportin-1 OS=Homo sapiens OX=9606 GN=XPO1 PE=1 SV=1	1	6	6	6	4	2	0	3	4	2	0	3	4	2	0	3	6.3	6.3	6.3	123.38	1071	1071	0	41.602	4.5	2.3	0	2.6	562470	328710	114140	0	119620	81808	50955	0	46173	4	2	0	3	9	EFAGEDTSDLFLEER;ETLVYLTHLDYVDTER;FLNVPMFR;IYLDMLNVYK;MAQEVLTHLK;QLYLPMLFK
sp|O15020|SPTN2_HUMAN	sp|O15020|SPTN2_HUMAN	19	13	13	sp|O15020|SPTN2_HUMAN Spectrin beta chain, non-erythrocytic 2 OS=Homo sapiens OX=9606 GN=SPTBN2 PE=1 SV=3	1	19	13	13	19	0	0	1	13	0	0	0	13	0	0	0	11.7	8.7	8.7	271.32	2390	2390	0	43.422	11.7	0	0	0.4	618480	618480	0	0	0	0	0	0	0	13	0	0	0	13	ALGAAAAGPELAELQEMWK;DAAEAEAWMGEQELHMMGQEK;DALLLWCQMK;DGLAFNAIVHK;EQQHLLASADTGR;EVVAASHELGQDYEHVTMLR;FQIQDISVETEDNKEK;GNLEVLLFTIQSK;HRPDLLDFESLKK;IHCLENVDK;IVNTQEQLNHR;LLEVLSGEILPKPTK;LTLEQGQQLVAEGHPGASQASAR;QLANSLSGVQNQLQSFNSYR;SHRPTLDALR;SHYAAEEISEK;VHLENMGSHDIVDGNHR;VIESTQGLGNDLAGVLALQR;WVNSHLAR
sp|O15027|SC16A_HUMAN	sp|O15027|SC16A_HUMAN	1	1	1	sp|O15027|SC16A_HUMAN Protein transport protein Sec16A OS=Homo sapiens OX=9606 GN=SEC16A PE=1 SV=4	1	1	1	1	0	1	0	0	0	1	0	0	0	1	0	0	0.9	0.9	0.9	251.89	2357	2357	0.0021654	1.6311	0	0.9	0	0	41765	0	41765	0	0	0	0	0	0	0	1	0	0	1	EKPEEESLAAPTWLVHLQQVER
sp|O15031|PLXB2_HUMAN;sp|O60486|PLXC1_HUMAN;sp|Q9Y4D7|PLXD1_HUMAN	sp|O15031|PLXB2_HUMAN	13;1;1	13;1;1	13;1;1	sp|O15031|PLXB2_HUMAN Plexin-B2 OS=Homo sapiens OX=9606 GN=PLXNB2 PE=1 SV=3	3	13	13	13	7	8	2	2	7	8	2	2	7	8	2	2	10.6	10.6	10.6	205.12	1838	1838;1568;1925	0	59.604	6.1	5.7	1.5	1.5	905630	313510	393260	147520	51337	57924	59162	79470	30531	7	8	2	2	19	AEEASHWLWSR;AHTDSLNTLVALHQLYQYTQK;AMTLQEAEAFVGAER;DTTHNLPEFIVK;FAMVVIAEPLQSWQPPR;FWVNILK;GNIFLTSYQYPFYDCR;GSSLHVGSDLLK;HALLEEENR;QMVQVSDQDMNTHLAEISR;SFVASNDEGVATVGLVSSTGPGGDR;VGVSQQPEDSQQDLPGER;YFFDFLDEQAEK
sp|O15121|DEGS1_HUMAN	sp|O15121|DEGS1_HUMAN	2	2	2	sp|O15121|DEGS1_HUMAN Sphingolipid delta(4)-desaturase DES1 OS=Homo sapiens OX=9606 GN=DEGS1 PE=1 SV=1	1	2	2	2	2	1	0	0	2	1	0	0	2	1	0	0	10.2	10.2	10.2	37.866	323	323	0	11.137	10.2	5.3	0	0	167470	125180	42292	0	0	40156	46804	0	0	2	1	0	0	3	IAAEYYDNLPHYNSWIK;VLYDFVMDDTISPYSR
sp|O15127|SCAM2_HUMAN	sp|O15127|SCAM2_HUMAN	2	2	2	sp|O15127|SCAM2_HUMAN Secretory carrier-associated membrane protein 2 OS=Homo sapiens OX=9606 GN=SCAMP2 PE=1 SV=2	1	2	2	2	1	1	2	1	1	1	2	1	1	1	2	1	9.7	9.7	9.7	36.648	329	329	0	33.732	6.1	3.6	9.7	6.1	493390	237030	63881	130140	62331	134270	85142	69407	53157	1	1	2	1	5	ELQNTVANLHVR;TGASFQQAQEEFSQGIFSSR
sp|O15143|ARC1B_HUMAN	sp|O15143|ARC1B_HUMAN	9	9	8	sp|O15143|ARC1B_HUMAN Actin-related protein 2/3 complex subunit 1B OS=Homo sapiens OX=9606 GN=ARPC1B PE=1 SV=3	1	9	9	8	5	6	4	6	5	6	4	6	4	6	4	5	40.9	40.9	34.7	40.949	372	372	0	155.04	23.4	26.6	15.6	28	2515700	497930	1150700	339220	527820	175980	247840	149810	184860	6	8	5	8	27	ASSEGGTAAGAGLDSLHK;AYHSFLVEPISCHAWNK;CSQFCTTGMDGGMSIWDVK;NSVSQISVLSGGK;STVLSLDWHPNNVLLAAGSCDFK;TQIAICPNNHEVHIYEK;TWKPTLVILR;VAWVSHDSTVCLADADKK;VISICYFEQENDWWVCK
sp|O15144|ARPC2_HUMAN	sp|O15144|ARPC2_HUMAN	9	9	9	sp|O15144|ARPC2_HUMAN Actin-related protein 2/3 complex subunit 2 OS=Homo sapiens OX=9606 GN=ARPC2 PE=1 SV=1	1	9	9	9	7	5	2	4	7	5	2	4	7	5	2	4	32.3	32.3	32.3	34.333	300	300	0	29.995	23.3	18.7	6.3	15.3	2275800	1011900	689680	138200	436050	192470	181480	77056	194970	8	5	2	5	20	ASHTAPQVLFSHR;DNTINLIHTFR;DSIVHQAGMLK;DTDAAVGDNIGYITFVLFPR;DYLHYHIK;ELQAHGADELLK;ELQAHGADELLKR;VFMQEFK;YFQFQEEGKEGENR
sp|O15145|ARPC3_HUMAN	sp|O15145|ARPC3_HUMAN	6	6	6	sp|O15145|ARPC3_HUMAN Actin-related protein 2/3 complex subunit 3 OS=Homo sapiens OX=9606 GN=ARPC3 PE=1 SV=3	1	6	6	6	5	4	1	4	5	4	1	4	5	4	1	4	37.1	37.1	37.1	20.546	178	178	0	25.551	33.1	25.8	6.2	24.7	1893000	720460	616730	245640	310120	191790	201590	107420	174570	6	6	1	5	18	AYLQQLR;DTDIVDEAIYYFK;LIGNMALLPIR;PANKQEDEVMR;PAYHSSLMDPDTK;VFDPQNDKPSK
sp|O15155|BET1_HUMAN	sp|O15155|BET1_HUMAN	1	1	1	sp|O15155|BET1_HUMAN BET1 homolog OS=Homo sapiens OX=9606 GN=BET1 PE=1 SV=1	1	1	1	1	0	1	0	0	0	1	0	0	0	1	0	0	15.3	15.3	15.3	13.289	118	118	0	5.9716	0	15.3	0	0	107280	0	107280	0	0	0	0	0	0	0	1	0	0	1	LLAEMDSQFDSTTGFLGK
sp|O15162|PLS1_HUMAN	sp|O15162|PLS1_HUMAN	1	1	1	sp|O15162|PLS1_HUMAN Phospholipid scramblase 1 OS=Homo sapiens OX=9606 GN=PLSCR1 PE=1 SV=1	1	1	1	1	0	0	1	1	0	0	1	1	0	0	1	1	4.1	4.1	4.1	35.049	318	318	0	6.4344	0	0	4.1	4.1	79164	0	0	38927	40238	0	0	34927	40238	0	0	1	1	2	VYFAAEDTDCCTR
sp|O15173|PGRC2_HUMAN	sp|O15173|PGRC2_HUMAN	6	6	5	sp|O15173|PGRC2_HUMAN Membrane-associated progesterone receptor component 2 OS=Homo sapiens OX=9606 GN=PGRMC2 PE=1 SV=1	1	6	6	5	2	4	2	2	2	4	2	2	2	4	2	1	32.7	32.7	32.7	23.818	223	223	0	113.84	14.3	26.9	16.6	12.6	2288600	496170	897370	291130	603940	386450	139630	300270	415360	2	4	2	2	10	DEYDDLSDLNAVQMESVR;FYGPAGPYGIFAGR;GLATFCLDK;GLATFCLDKDALR;GLGAGAGAGEESPATSLPR;RDFSLEQLR
sp|O15195|VILL_HUMAN	sp|O15195|VILL_HUMAN	4	4	4	sp|O15195|VILL_HUMAN Villin-like protein OS=Homo sapiens OX=9606 GN=VILL PE=2 SV=3	1	4	4	4	4	0	0	0	4	0	0	0	4	0	0	0	7.4	7.4	7.4	95.906	856	856	0	25.565	7.4	0	0	0	282420	282420	0	0	0	0	0	0	0	4	0	0	0	4	ATQGASSDLHYWVGK;GYPTYTNVEVVNDGAESAAFK;QAGAEAQGAAEAFQQR;VEVWCIQDLHR
sp|O15212|PFD6_HUMAN	sp|O15212|PFD6_HUMAN	1	1	1	sp|O15212|PFD6_HUMAN Prefoldin subunit 6 OS=Homo sapiens OX=9606 GN=PFDN6 PE=1 SV=1	1	1	1	1	0	0	1	0	0	0	1	0	0	0	1	0	7.8	7.8	7.8	14.582	129	129	0	3.4134	0	0	7.8	0	54294	0	0	54294	0	0	0	0	0	0	0	1	0	1	RLDYITAEIK
sp|O15230|LAMA5_HUMAN	sp|O15230|LAMA5_HUMAN	67	67	66	sp|O15230|LAMA5_HUMAN Laminin subunit alpha-5 OS=Homo sapiens OX=9606 GN=LAMA5 PE=1 SV=8	1	67	67	66	21	42	23	50	21	42	23	50	20	41	22	49	27.1	27.1	26.7	399.73	3695	3695	0	323.31	9.4	17.9	9.4	19.3	16560000	2476500	7096600	2238100	4748900	187850	345790	206910	343460	22	46	24	52	144	AGALLPAIHEQLR;AHPASNAIDGTER;AHVEGPSCDR;AMTFHGHGFLR;APQQGLLSLHPCLYSTLCR;ASPDGLCQVSLQQGR;AVAAEAQDTATR;CDIGGALGQSCEPR;CDQCSLGTFSLDAANPK;CLCQPEFAGPHCDR;CNCESDFTDGTCEDLTGR;DHYLPDLHHLR;DLADLAAYTALK;DLGAPQAAAEAELAAAQR;DQASQLLAGTEATLGHAK;DQLEAHIQAAQAMLAMDTDETSKK;DTLASVFR;DTQDHLAVFHLDSEASVR;ECAPGYWGLPEQGCR;EPQATVVFTTHVPTLGR;EQVLPAGQIVNCDCSAAGTQGNACR;FANSPRPDLWVLER;FFLHGVTLVPIEEFSPEFVEPR;FGFNPLEFENFSWR;FPK…
sp|O15231|ZN185_HUMAN	sp|O15231|ZN185_HUMAN	8	8	8	sp|O15231|ZN185_HUMAN Zinc finger protein 185 OS=Homo sapiens OX=9606 GN=ZNF185 PE=1 SV=3	1	8	8	8	8	1	0	0	8	1	0	0	8	1	0	0	21.8	21.8	21.8	73.525	689	689	0	93.338	21.8	1.9	0	0	1697200	1681200	15989	0	0	392340	3561.3	0	0	11	1	0	0	12	AIWIECLPSMPSPAGSQELSSR;ATSFSSAGEVPKPRPPSTR;GGQGDPAVPAQQPADPSTPER;ITLEHLGICCHEYCFK;PMGDLLDQIFIHR;SSAQLSDGNVGSGATGSRPEGLAAVDIGSER;VGEAWQERPGAPR;YSNVSSIEDSFAMEK
sp|O15258|RER1_HUMAN	sp|O15258|RER1_HUMAN	4	4	4	sp|O15258|RER1_HUMAN Protein RER1 OS=Homo sapiens OX=9606 GN=RER1 PE=1 SV=1	1	4	4	4	3	3	1	2	3	3	1	2	3	3	1	2	24.5	24.5	24.5	22.958	196	196	0	48.302	18.9	15.3	6.6	15.8	830850	341840	376070	37705	75236	80636	121520	42806	44106	3	4	1	2	10	LGQIYQSWLDK;SEGDSVGESVHGK;SEGDSVGESVHGKPSVVYR;VDPSLMEDSDDGPSLPTK
sp|O15260|SURF4_HUMAN	sp|O15260|SURF4_HUMAN	4	4	4	sp|O15260|SURF4_HUMAN Surfeit locus protein 4 OS=Homo sapiens OX=9606 GN=SURF4 PE=1 SV=3	1	4	4	4	1	2	2	2	1	2	2	2	1	2	2	2	18.6	18.6	18.6	30.394	269	269	0	44.772	6.7	11.5	11.5	7.1	719180	46040	300940	68047	304150	30943	74867	39978	0	1	3	2	2	8	GQNDLMGTAEDFADQFLR;LCLISTFLEDGIR;MWFQWSEQR;SMFAGVPTMR
sp|O15269|SPTC1_HUMAN	sp|O15269|SPTC1_HUMAN	2	2	2	sp|O15269|SPTC1_HUMAN Serine palmitoyltransferase 1 OS=Homo sapiens OX=9606 GN=SPTLC1 PE=1 SV=1	1	2	2	2	0	2	0	0	0	2	0	0	0	2	0	0	4.2	4.2	4.2	52.743	473	473	0	2.8713	0	4.2	0	0	74017	0	74017	0	0	0	0	0	0	0	2	0	0	2	EQEIEDQKNPR;RGDIVFVDR
sp|O15294|OGT1_HUMAN	sp|O15294|OGT1_HUMAN	2	2	2	sp|O15294|OGT1_HUMAN UDP-N-acetylglucosamine--peptide N-acetylglucosaminyltransferase 110 kDa subunit OS=Homo sapiens OX=9606 GN=OGT PE=1 SV=3	1	2	2	2	2	1	0	0	2	1	0	0	2	1	0	0	2.2	2.2	2.2	116.92	1046	1046	0	2.9044	2.2	1.2	0	0	60766	43501	17265	0	0	14543	13551	0	0	2	1	0	0	3	MLSFQGLAELAHR;VPNSVLWLLR
sp|O15347|HMGB3_HUMAN	sp|O15347|HMGB3_HUMAN	6	6	6	sp|O15347|HMGB3_HUMAN High mobility group protein B3 OS=Homo sapiens OX=9606 GN=HMGB3 PE=1 SV=4	1	6	6	6	0	5	2	4	0	5	2	4	0	5	2	4	25.5	25.5	25.5	22.98	200	200	0	23.322	0	25	7	14	1678900	0	703120	249310	726450	0	161340	164900	290620	0	5	2	5	12	KLGEMWNNLNDSEK;KNPEVPVNFAEFSK;LGEMWNNLNDSEK;NPEVPVNFAEFSK;RPPSGFFLFCSEFR;YEKDVADYK
sp|O15355|PPM1G_HUMAN	sp|O15355|PPM1G_HUMAN	1	1	1	sp|O15355|PPM1G_HUMAN Protein phosphatase 1G OS=Homo sapiens OX=9606 GN=PPM1G PE=1 SV=1	1	1	1	1	0	1	0	0	0	1	0	0	0	1	0	0	2.2	2.2	2.2	59.271	546	546	0.009263	0.98202	0	2.2	0	0	24271	0	24271	0	0	0	0	0	0	0	1	0	0	1	NTAELQPESGKR
sp|O15357|SHIP2_HUMAN;sp|Q92835|SHIP1_HUMAN	sp|O15357|SHIP2_HUMAN;sp|Q92835|SHIP1_HUMAN	2;1	2;1	2;1	sp|O15357|SHIP2_HUMAN Phosphatidylinositol 3,4,5-trisphosphate 5-phosphatase 2 OS=Homo sapiens OX=9606 GN=INPPL1 PE=1 SV=2;sp|Q92835|SHIP1_HUMAN Phosphatidylinositol 3,4,5-trisphosphate 5-phosphatase 1 OS=Homo sapiens OX=9606 GN=INPP5D PE=1 SV=2	2	2	2	2	1	1	0	0	1	1	0	0	1	1	0	0	2	2	2	138.6	1258	1258;1189	0	2.5306	1	1	0	0	361040	339060	21978	0	0	0	0	0	0	1	1	0	0	2	FTHLFWFGDLNYR;VFDQQSSPMVTR
sp|O15371|EIF3D_HUMAN	sp|O15371|EIF3D_HUMAN	2	2	2	sp|O15371|EIF3D_HUMAN Eukaryotic translation initiation factor 3 subunit D OS=Homo sapiens OX=9606 GN=EIF3D PE=1 SV=1	1	2	2	2	2	1	0	1	2	1	0	1	2	1	0	1	8	8	8	63.972	548	548	0	8.5222	8	3.5	0	3.5	205620	125020	68619	0	11986	41072	45863	0	12637	2	1	0	1	4	NLAMEATYINHNFSQQCLR;YNFPNPNPFVEDDMDKNEIASVAYR
sp|O15372|EIF3H_HUMAN	sp|O15372|EIF3H_HUMAN	5	5	5	sp|O15372|EIF3H_HUMAN Eukaryotic translation initiation factor 3 subunit H OS=Homo sapiens OX=9606 GN=EIF3H PE=1 SV=1	1	5	5	5	3	5	1	1	3	5	1	1	3	5	1	1	25.3	25.3	25.3	39.93	352	352	0	39.455	15.1	25.3	5.4	5.4	538170	96082	418390	17648	6048.6	27691	94150	8475.8	3237.6	3	6	1	1	11	EGTGSTATSSSSTAGAAGK;MDSLLIAGQINTYCQNIK;NLQLLMDRVDEMSQDIVK;NSHLINVLMWELEK;SAVADKHELLSLASSNHLGK
sp|O15382|BCAT2_HUMAN	sp|O15382|BCAT2_HUMAN	4	4	4	sp|O15382|BCAT2_HUMAN Branched-chain-amino-acid aminotransferase, mitochondrial OS=Homo sapiens OX=9606 GN=BCAT2 PE=1 SV=2	1	4	4	4	0	1	4	1	0	1	4	1	0	1	4	1	12.5	12.5	12.5	44.287	392	392	0	22.866	0	2.6	12.5	4.3	659030	0	27583	583350	48089	0	12320	223730	17938	0	1	5	1	7	AHEWMFPV;LFRPWLNMDR;LGGNYGPTVLVQQEALK;TFTDHMLMVEWNDK
sp|O15400|STX7_HUMAN	sp|O15400|STX7_HUMAN	3	3	3	sp|O15400|STX7_HUMAN Syntaxin-7 OS=Homo sapiens OX=9606 GN=STX7 PE=1 SV=4	1	3	3	3	1	1	1	1	1	1	1	1	1	1	1	1	16.1	16.1	16.1	29.815	261	261	0	5.9349	5.4	5.4	5.7	5	286290	56989	64165	56650	108490	37855	40678	0	0	1	1	1	1	4	EFGSLPTTPSEQR;QLEADIMDINEIFK;TLNQLGTPQDSPELR
sp|O15427|MOT4_HUMAN	sp|O15427|MOT4_HUMAN	3	3	3	sp|O15427|MOT4_HUMAN Monocarboxylate transporter 4 OS=Homo sapiens OX=9606 GN=SLC16A3 PE=1 SV=1	1	3	3	3	2	1	1	3	2	1	1	3	2	1	1	3	7.3	7.3	7.3	49.469	465	465	0	5.6348	4.5	1.7	2.8	7.3	453930	162620	77894	44066	169350	58018	42664	45787	85544	2	1	1	3	7	EPQPEVAAAEEEK;LHKPPADSGVDLR;LLDLSVFR
sp|O15460|P4HA2_HUMAN	sp|O15460|P4HA2_HUMAN	12	12	12	sp|O15460|P4HA2_HUMAN Prolyl 4-hydroxylase subunit alpha-2 OS=Homo sapiens OX=9606 GN=P4HA2 PE=1 SV=1	1	12	12	12	6	8	2	9	6	8	2	9	6	8	2	9	33.5	33.5	33.5	60.901	535	535	0	75.769	18.5	24.5	5.2	24.7	2595500	593480	1180700	61538	759840	102430	189300	13416	163280	8	9	2	11	30	APQLLIAPFKEEDEWDSPHIVR;EYILVEEAK;GQEFLRPCGSTEVD;GTAVFWYNLLR;LLSLDPSHER;QFFPTDEDEIGAAK;QLDAGEEATTTK;SAADAEGYLAHPVNAYK;SAYNEGDYYHTVLWMEQVLK;SSWLEEDDDPVVAR;TAELLQVANYGVGGQYEPHFDFSR;YFEQLLEEEREK
sp|O15511|ARPC5_HUMAN	sp|O15511|ARPC5_HUMAN	3	3	3	sp|O15511|ARPC5_HUMAN Actin-related protein 2/3 complex subunit 5 OS=Homo sapiens OX=9606 GN=ARPC5 PE=1 SV=3	1	3	3	3	1	1	2	3	1	1	2	3	1	1	2	3	29.1	29.1	29.1	16.32	151	151	0	22.589	12.6	12.6	21.2	29.1	1107900	266420	215920	165570	460030	123330	88496	97452	144640	2	2	2	4	10	ALAAGGVGSIVR;GFESPSDNSSAMLLQWHEK;QGNMTAALQAALK
sp|O15533|TPSN_HUMAN	sp|O15533|TPSN_HUMAN	5	5	5	sp|O15533|TPSN_HUMAN Tapasin OS=Homo sapiens OX=9606 GN=TAPBP PE=1 SV=1	1	5	5	5	2	4	1	3	2	4	1	3	2	4	1	3	18.8	18.8	18.8	47.625	448	448	0	9.0938	8.3	16.5	1.8	9.8	1043100	136480	663810	46139	196640	60090	237980	31561	57123	2	5	1	3	11	HHSDGSVSLSGHLQPPPVTTEQHGAR;IHHPSLPASGR;PQPEPQQEPVLITMATVVLTVLTHTPAPR;RPGALLLR;VSLMPATLAR
sp|O15554|KCNN4_HUMAN	sp|O15554|KCNN4_HUMAN	1	1	1	sp|O15554|KCNN4_HUMAN Intermediate conductance calcium-activated potassium channel protein 4 OS=Homo sapiens OX=9606 GN=KCNN4 PE=1 SV=1	1	1	1	1	1	0	0	0	1	0	0	0	1	0	0	0	4	4	4	47.695	427	427	0	3.9276	4	0	0	0	31238	31238	0	0	0	0	0	0	0	1	0	0	0	1	MHMILYDLQQNLSSSHR
sp|O43143|DHX15_HUMAN	sp|O43143|DHX15_HUMAN	6	6	6	sp|O43143|DHX15_HUMAN Pre-mRNA-splicing factor ATP-dependent RNA helicase DHX15 OS=Homo sapiens OX=9606 GN=DHX15 PE=1 SV=2	1	6	6	6	5	3	0	0	5	3	0	0	5	3	0	0	10.2	10.2	10.2	90.932	795	795	0	13.157	8.1	6	0	0	466230	297660	168580	0	0	49277	50524	0	0	5	4	0	0	9	FAHIDGDHLTLLNVYHAFK;IAPQYYDMSNFPQCEAK;LQLPVWEYK;SNLGSVVLQLK;TEMQDNTYPEILR;YGVIILDEAHER
sp|O43150|ASAP2_HUMAN	sp|O43150|ASAP2_HUMAN	4	4	4	sp|O43150|ASAP2_HUMAN Arf-GAP with SH3 domain, ANK repeat and PH domain-containing protein 2 OS=Homo sapiens OX=9606 GN=ASAP2 PE=1 SV=3	1	4	4	4	4	0	0	0	4	0	0	0	4	0	0	0	7.2	7.2	7.2	111.65	1006	1006	0	10.017	7.2	0	0	0	373320	373320	0	0	0	0	0	0	0	4	0	0	0	4	ASIEIANESGETPLDIAK;AVESLKPSIETLSTDLHTIK;TEISGAEIAEEMEKER;TSLHIVDFLVQNSGNLDK
sp|O43169|CYB5B_HUMAN	sp|O43169|CYB5B_HUMAN	3	3	3	sp|O43169|CYB5B_HUMAN Cytochrome b5 type B OS=Homo sapiens OX=9606 GN=CYB5B PE=1 SV=3	1	3	3	3	2	2	2	1	2	2	2	1	2	2	2	1	41.3	41.3	41.3	16.694	150	150	0	29.699	18.7	35.3	18.7	6	584250	185800	194500	146220	57734	87309	48808	95449	59888	2	3	2	1	8	ELWLVIHGR;FLNEHPGGEEVLLEQAGVDASESFEDVGHSSDAR;QYYIGDIHPSDLKPESGSK
sp|O43175|SERA_HUMAN	sp|O43175|SERA_HUMAN	7	7	7	sp|O43175|SERA_HUMAN D-3-phosphoglycerate dehydrogenase OS=Homo sapiens OX=9606 GN=PHGDH PE=1 SV=4	1	7	7	7	0	6	2	1	0	6	2	1	0	6	2	1	18.8	18.8	18.8	56.65	533	533	0	36.928	0	16.3	3.9	2.8	704870	0	525100	108970	70796	0	155820	33506	28511	0	7	2	1	10	AGTGVDNVDLEAATR;ALVDHENVISCPHLGASTK;DLPLLLFR;EELIAELQDCEGLIVR;GTIQVITQGTSLK;KILQDGGLQVVEK;NAGNCLSPAVIVGLLK
sp|O43181|NDUS4_HUMAN	sp|O43181|NDUS4_HUMAN	1	1	1	sp|O43181|NDUS4_HUMAN NADH dehydrogenase [ubiquinone] iron-sulfur protein 4, mitochondrial OS=Homo sapiens OX=9606 GN=NDUFS4 PE=1 SV=1	1	1	1	1	0	0	1	0	0	0	1	0	0	0	1	0	8.6	8.6	8.6	20.108	175	175	0	2.6793	0	0	8.6	0	70231	0	0	70231	0	0	0	0	0	0	0	1	0	1	LDITTLTGVPEEHIK
sp|O43237|DC1L2_HUMAN	sp|O43237|DC1L2_HUMAN	4	4	4	sp|O43237|DC1L2_HUMAN Cytoplasmic dynein 1 light intermediate chain 2 OS=Homo sapiens OX=9606 GN=DYNC1LI2 PE=1 SV=1	1	4	4	4	4	3	1	1	4	3	1	1	4	3	1	1	12.8	12.8	12.8	54.099	492	492	0	21.528	12.8	9.3	3	3	697610	384640	256240	26935	29793	107740	54043	13355	16463	5	3	1	1	10	DAVFIPAGWDNEKK;EHDYRDEHLDFIQSHLR;TGSPGSPGAGGVQSTAK;TYGFHFTTPALVVEK
sp|O43242|PSMD3_HUMAN	sp|O43242|PSMD3_HUMAN	6	6	6	sp|O43242|PSMD3_HUMAN 26S proteasome non-ATPase regulatory subunit 3 OS=Homo sapiens OX=9606 GN=PSMD3 PE=1 SV=2	1	6	6	6	3	6	2	2	3	6	2	2	3	6	2	2	15.4	15.4	15.4	60.977	534	534	0	58.371	7.5	15.4	5.6	4.9	826540	150680	541450	66939	67470	61893	111300	31926	30429	4	7	2	2	15	DGVIEASINHEK;EEAATGGGSTGEADGK;FNQVLDQFGEK;HDADGQATLLNLLLR;LQLDSPEDAEFIVAK;NYLHYSLYDQAEK
sp|O43294|TGFI1_HUMAN	sp|O43294|TGFI1_HUMAN	1	1	1	sp|O43294|TGFI1_HUMAN Transforming growth factor beta-1-induced transcript 1 protein OS=Homo sapiens OX=9606 GN=TGFB1I1 PE=1 SV=2	1	1	1	1	0	0	1	0	0	0	1	0	0	0	1	0	2	2	2	49.814	461	461	0.00046019	2.3145	0	0	2	0	15256	0	0	15256	0	0	0	0	0	0	0	1	0	1	DFLQLFAPR
sp|O43324|MCA3_HUMAN	sp|O43324|MCA3_HUMAN	2	2	2	sp|O43324|MCA3_HUMAN Eukaryotic translation elongation factor 1 epsilon-1 OS=Homo sapiens OX=9606 GN=EEF1E1 PE=1 SV=1	1	2	2	2	1	1	0	2	1	1	0	2	1	1	0	2	12.1	12.1	12.1	19.81	174	174	0.0013072	1.6824	6.3	5.7	0	12.1	165740	26793	47182	0	91764	29174	25596	0	55875	1	1	0	2	4	AAAAELSLLEK;AIVQQWLEYR
sp|O43379|WDR62_HUMAN	sp|O43379|WDR62_HUMAN	1	1	1	sp|O43379|WDR62_HUMAN WD repeat-containing protein 62 OS=Homo sapiens OX=9606 GN=WDR62 PE=1 SV=4	1	1	1	1	1	0	0	0	1	0	0	0	1	0	0	0	0.9	0.9	0.9	165.95	1518	1518	0	7.2279	0.9	0	0	0	54659	54659	0	0	0	0	0	0	0	1	0	0	0	1	LQTTFQEALDLYR
sp|O43390|HNRPR_HUMAN	sp|O43390|HNRPR_HUMAN	11	9	9	sp|O43390|HNRPR_HUMAN Heterogeneous nuclear ribonucleoprotein R OS=Homo sapiens OX=9606 GN=HNRNPR PE=1 SV=1	1	11	9	9	9	10	3	3	8	8	2	2	8	8	2	2	22.1	19.1	19.1	70.942	633	633	0	73.758	20.5	19.9	5.7	6.5	1978000	830730	924290	113130	109850	157920	160810	38241	44410	10	10	2	2	24	AGPIWDLR;DLYEDELVPLFEK;DYAFVHFEDR;EFNEEGALSVLQQFK;GFCFLEYEDHK;LKDYAFVHFEDR;NLATTVTEEILEK;STAYEDYYYHPPPR;VQESTKGPDEAK;VTEGLVDVILYHQPDDK;YGGPPPDSVYSGVQPGIGTEVFVGK
sp|O43396|TXNL1_HUMAN	sp|O43396|TXNL1_HUMAN	2	2	2	sp|O43396|TXNL1_HUMAN Thioredoxin-like protein 1 OS=Homo sapiens OX=9606 GN=TXNL1 PE=1 SV=3	1	2	2	2	1	0	1	0	1	0	1	0	1	0	1	0	9	9	9	32.251	289	289	0	3.7636	3.8	0	5.2	0	89154	48919	0	40235	0	0	0	0	0	1	0	1	0	2	GYMDLMPFINK;IDQYQGADAVGLEEK
sp|O43399|TPD54_HUMAN	sp|O43399|TPD54_HUMAN	3	3	3	sp|O43399|TPD54_HUMAN Tumor protein D54 OS=Homo sapiens OX=9606 GN=TPD52L2 PE=1 SV=2	1	3	3	3	1	2	3	1	1	2	3	1	1	2	3	1	24.3	24.3	24.3	22.237	206	206	0	9.6674	4.9	14.1	24.3	9.2	530540	46061	126300	316010	42169	24977	40243	132790	28841	1	2	4	1	8	GLLSDSMTDVPVDTGVAAR;LGLSTLGELK;TPAVEGLTEAEEEELRAELTK
sp|O43464|HTRA2_HUMAN	sp|O43464|HTRA2_HUMAN	2	2	2	sp|O43464|HTRA2_HUMAN Serine protease HTRA2, mitochondrial OS=Homo sapiens OX=9606 GN=HTRA2 PE=1 SV=2	1	2	2	2	0	1	1	0	0	1	1	0	0	1	1	0	8.7	8.7	8.7	48.84	458	458	0.0004562	2.1813	0	6.1	2.6	0	74055	0	39076	34979	0	0	0	0	0	0	1	1	0	2	AGLRPGDVILAIGEQMVQNAEDVYEAVR;SQYNFIADVVEK
sp|O43488|ARK72_HUMAN;sp|Q8NHP1|ARK74_HUMAN	sp|O43488|ARK72_HUMAN;sp|Q8NHP1|ARK74_HUMAN	2;1	2;1	2;1	sp|O43488|ARK72_HUMAN Aflatoxin B1 aldehyde reductase member 2 OS=Homo sapiens OX=9606 GN=AKR7A2 PE=1 SV=3;sp|Q8NHP1|ARK74_HUMAN Aflatoxin B1 aldehyde reductase member 4 OS=Homo sapiens OX=9606 GN=AKR7L PE=2 SV=7	2	2	2	2	2	0	0	2	2	0	0	2	2	0	0	2	9.5	9.5	9.5	39.589	359	359;331	0	3.696	9.5	0	0	9.5	319430	170590	0	0	148840	62832	0	0	85247	2	0	0	2	4	ALQAAYGASAPSVTSAALR;FYAYNPLAGGLLTGK
sp|O43491|E41L2_HUMAN	sp|O43491|E41L2_HUMAN	4	3	3	sp|O43491|E41L2_HUMAN Band 4.1-like protein 2 OS=Homo sapiens OX=9606 GN=EPB41L2 PE=1 SV=1	1	4	3	3	4	0	0	0	3	0	0	0	3	0	0	0	5.7	4.5	4.5	112.59	1005	1005	0	13.26	5.7	0	0	0	214640	214640	0	0	0	0	0	0	0	3	0	0	0	3	DYFGLLFQESPEQK;LSMYGVDLHHAK;VKETQEDKLEGGAAK;VRPAELEQFESTIGFK
sp|O43504|LTOR5_HUMAN	sp|O43504|LTOR5_HUMAN	3	3	3	sp|O43504|LTOR5_HUMAN Ragulator complex protein LAMTOR5 OS=Homo sapiens OX=9606 GN=LAMTOR5 PE=1 SV=1	1	3	3	3	1	0	3	0	1	0	3	0	1	0	3	0	59.3	59.3	59.3	9.6138	91	91	0	48.816	15.4	0	59.3	0	505170	65568	0	439600	0	19433	0	175990	0	1	0	5	0	6	GTLSDEHAGVISVLAQQAAK;MEATLEQHLEDTMK;NPSIVGVLCTDSQGLNLGCR
sp|O43592|XPOT_HUMAN	sp|O43592|XPOT_HUMAN	2	2	2	sp|O43592|XPOT_HUMAN Exportin-T OS=Homo sapiens OX=9606 GN=XPOT PE=1 SV=2	1	2	2	2	0	1	1	1	0	1	1	1	0	1	1	1	2	2	2	109.96	962	962	0.00045872	2.2809	0	1.2	0.7	1.2	323580	0	27703	275480	20397	0	17563	0	20397	0	1	1	1	3	QMNPFIEDILNR;TAYLFSR
sp|O43615|TIM44_HUMAN	sp|O43615|TIM44_HUMAN	2	2	2	sp|O43615|TIM44_HUMAN Mitochondrial import inner membrane translocase subunit TIM44 OS=Homo sapiens OX=9606 GN=TIMM44 PE=1 SV=2	1	2	2	2	1	2	0	0	1	2	0	0	1	2	0	0	5.8	5.8	5.8	51.355	452	452	0	4.1386	2.4	5.8	0	0	160290	53698	106600	0	0	35668	44713	0	0	1	2	0	0	3	VFEPNEEALGVVLHK;VTDLLGGLFSK
sp|O43674|NDUB5_HUMAN	sp|O43674|NDUB5_HUMAN	1	1	1	sp|O43674|NDUB5_HUMAN NADH dehydrogenase [ubiquinone] 1 beta subcomplex subunit 5, mitochondrial OS=Homo sapiens OX=9606 GN=NDUFB5 PE=1 SV=1	1	1	1	1	0	1	0	0	0	1	0	0	0	1	0	0	11.1	11.1	11.1	21.75	189	189	0	11.926	0	11.1	0	0	132500	0	132500	0	0	0	0	0	0	0	2	0	0	2	GDGPWYYYETIDKELIDHSPK
sp|O43681|GET3_HUMAN	sp|O43681|GET3_HUMAN	2	2	2	sp|O43681|GET3_HUMAN ATPase GET3 OS=Homo sapiens OX=9606 GN=GET3 PE=1 SV=2	1	2	2	2	2	0	0	1	2	0	0	1	2	0	0	1	9.8	9.8	9.8	38.792	348	348	0	17.839	9.8	0	0	5.2	197590	166440	0	0	31156	55826	0	0	31156	3	0	0	1	4	VNTFSALLLEPYKPPSAQ;YLDQMEDLYEDFHIVK
sp|O43684|BUB3_HUMAN	sp|O43684|BUB3_HUMAN	4	4	4	sp|O43684|BUB3_HUMAN Mitotic checkpoint protein BUB3 OS=Homo sapiens OX=9606 GN=BUB3 PE=1 SV=1	1	4	4	4	2	3	0	0	2	3	0	0	2	3	0	0	20.1	20.1	20.1	37.154	328	328	0	21.507	10.4	15.9	0	0	412960	166940	246020	0	0	54870	73840	0	0	2	3	0	0	5	FSPNTSQFLLVSSWDTSVR;MHDLNTDQENLVGTHDAPIR;TPCNAGTFSQPEK;VAVEYLDPSPEVQK
sp|O43707|ACTN4_HUMAN	sp|O43707|ACTN4_HUMAN	56	56	37	sp|O43707|ACTN4_HUMAN Alpha-actinin-4 OS=Homo sapiens OX=9606 GN=ACTN4 PE=1 SV=2	1	56	56	37	42	39	29	41	42	39	29	41	29	25	18	26	71.9	71.9	50.4	104.85	911	911	0	323.31	57.5	58.4	41.5	55.5	82850000	39387000	24876000	6237300	12350000	5252200	2975200	1243800	1897100	66	62	35	51	214	AAPFNNWMESAMEDLQDMFIVHTIEEIEGLISAHDQFK;ACLISLGYDVENDR;ACLISLGYDVENDRQGEAEFNR;AGTQIENIDEDFR;AGTQIENIDEDFRDGLK;AIMTYVSSFYHAFSGAQK;ALDFIASK;ASFNHFDKDHGGALGPEEFK;ASIHEAWTDGK;CQLEINFNTLQTK;DDPVTNLNNAFEVAEK;DGLAFNALIHR;DHGGALGPEEFK;DLLLDPAWEK;DYETATLSDIK;EGLLLWCQR;ELPPDQAEYCIAR;ETTDTDTADQVIASFK;FAIQDISVEETSAK;GISQEQMQEFR;GYEEWLLNEIR;GYEEWLLNEIRR;HEAFESDLAAHQDR;HRDYETATLSDIK;HRPELIEYDK;HRPELIEYDKLR;HTNY…
sp|O43741|AAKB2_HUMAN	sp|O43741|AAKB2_HUMAN	1	1	1	sp|O43741|AAKB2_HUMAN 5-AMP-activated protein kinase subunit beta-2 OS=Homo sapiens OX=9606 GN=PRKAB2 PE=1 SV=1	1	1	1	1	1	1	0	0	1	1	0	0	1	1	0	0	5.9	5.9	5.9	30.302	272	272	0	2.8083	5.9	5.9	0	0	28872	7792.5	21079	0	0	5176.2	13363	0	0	1	1	0	0	2	SPPILPPHLLQVILNK
sp|O43747|AP1G1_HUMAN	sp|O43747|AP1G1_HUMAN	6	6	6	sp|O43747|AP1G1_HUMAN AP-1 complex subunit gamma-1 OS=Homo sapiens OX=9606 GN=AP1G1 PE=1 SV=5	1	6	6	6	6	4	0	0	6	4	0	0	6	4	0	0	9.2	9.2	9.2	91.35	822	822	0	16.613	9.2	7.1	0	0	478010	249580	228430	0	0	59142	68190	0	0	6	4	0	0	10	KVPELMEMFLPATK;NDDDSSEAMNDILAQVATNTETSK;SPDMLAHFR;TVQTDHNAVQR;VLAINILGR;YVALTSLLK
sp|O43776|SYNC_HUMAN	sp|O43776|SYNC_HUMAN	6	6	6	sp|O43776|SYNC_HUMAN Asparagine--tRNA ligase, cytoplasmic OS=Homo sapiens OX=9606 GN=NARS1 PE=1 SV=1	1	6	6	6	2	4	0	4	2	4	0	4	2	4	0	4	15.5	15.5	15.5	62.942	548	548	0	71.241	6	10.9	0	9.3	781210	224210	402370	0	154640	98192	73324	0	81163	2	4	0	4	10	EGIDPTPYYWYTDQR;KEDGTFYEFGEDIPEAPER;LMTDTINEPILLCR;MNYSDAIVWLK;NLMFLVLR;SPAGSIVHELNPNFQPPK
sp|Q9UBC5|MYO1A_HUMAN;sp|O43795|MYO1B_HUMAN	sp|Q9UBC5|MYO1A_HUMAN;sp|O43795|MYO1B_HUMAN	1;1	1;1	1;1	sp|Q9UBC5|MYO1A_HUMAN Unconventional myosin-Ia OS=Homo sapiens OX=9606 GN=MYO1A PE=1 SV=1;sp|O43795|MYO1B_HUMAN Unconventional myosin-Ib OS=Homo sapiens OX=9606 GN=MYO1B PE=1 SV=3	2	1	1	1	1	0	0	0	1	0	0	0	1	0	0	0	1.6	1.6	1.6	118.4	1043	1043;1136	0.0069444	1.1282	1.6	0	0	0	60052	60052	0	0	0	0	0	0	0	1	0	0	0	1	EQLLQSNPVLEAFGNAK
sp|O43809|CPSF5_HUMAN	sp|O43809|CPSF5_HUMAN	2	2	2	sp|O43809|CPSF5_HUMAN Cleavage and polyadenylation specificity factor subunit 5 OS=Homo sapiens OX=9606 GN=NUDT21 PE=1 SV=1	1	2	2	2	1	2	0	0	1	2	0	0	1	2	0	0	14.5	14.5	14.5	26.227	227	227	0	5.5775	7.9	14.5	0	0	141430	68434	72992	0	0	45457	45657	0	0	1	2	0	0	3	LPGGELNPGEDEVEGLKR;TINLYPLTNYTFGTK
sp|O43813|LANC1_HUMAN	sp|O43813|LANC1_HUMAN	3	3	3	sp|O43813|LANC1_HUMAN Glutathione S-transferase LANCL1 OS=Homo sapiens OX=9606 GN=LANCL1 PE=1 SV=1	1	3	3	3	3	0	0	0	3	0	0	0	3	0	0	0	12.5	12.5	12.5	45.283	399	399	0	7.6034	12.5	0	0	0	241230	241230	0	0	0	0	0	0	0	3	0	0	0	3	IPQSHIQQICETILTSGENLAR;LHSLVKPSVDYVCQLK;SLAEGYFDAAGR
sp|O43837|IDH3B_HUMAN	sp|O43837|IDH3B_HUMAN	5	5	5	sp|O43837|IDH3B_HUMAN Isocitrate dehydrogenase [NAD] subunit beta, mitochondrial OS=Homo sapiens OX=9606 GN=IDH3B PE=1 SV=2	1	5	5	5	2	5	1	0	2	5	1	0	2	5	1	0	23.4	23.4	23.4	42.183	385	385	0	11.552	7.3	23.4	4.2	0	336880	57083	262050	17746	0	16702	57126	9895.5	0	2	5	1	0	8	AAAVPVEFQEHHLSEVQNMASEEKLEQVLSSMK;EQTEGEYSSLEHESAR;HNNLDLVIIR;KLDLFANVVHVK;LGDGLFLQCCEEVAELYPK
sp|O43852|CALU_HUMAN	sp|O43852|CALU_HUMAN	22	22	22	sp|O43852|CALU_HUMAN Calumenin OS=Homo sapiens OX=9606 GN=CALU PE=1 SV=2	1	22	22	22	7	9	21	16	7	9	21	16	7	9	21	16	63.8	63.8	63.8	37.106	315	315	0	323.31	32.7	37.8	63.8	55.6	23733000	726740	2047600	17575000	3384000	98529	210300	1372900	276120	9	15	39	22	85	DGFVTVDELK;DGFVTVDELKDWIK;DIVVQETMEDIDK;DRVHHEPQLSDK;DWILPSDYDHAEAEAR;EEFTAFLHPEEYDYMK;EEIVDKYDLFVGSQATDFGEALVR;EQFVEFR;GHDLNEDGLVSWEEYK;HLVYESDQNK;HLVYESDQNKDGK;IDGDKDGFVTVDELK;IDGDKDGFVTVDELKDWIK;LTKEEIVDKYDLFVGSQATDFGEALVR;MADKDGDLIATK;MDKEETKDWILPSDYDHAEAEAR;TFDQLTPEESK;TFDQLTPEESKER;VHHEPQLSDK;VHNDAQSFDYDHDAFLGAEEAK;WIYEDVER;YDLFVGSQATDFGEALVR
sp|O60256|KPRB_HUMAN	sp|O60256|KPRB_HUMAN	1	1	1	sp|O60256|KPRB_HUMAN Phosphoribosyl pyrophosphate synthase-associated protein 2 OS=Homo sapiens OX=9606 GN=PRPSAP2 PE=1 SV=1	1	1	1	1	1	0	0	0	1	0	0	0	1	0	0	0	3.8	3.8	3.8	40.925	369	369	0.0013146	1.7288	3.8	0	0	0	29721	29721	0	0	0	0	0	0	0	1	0	0	0	1	AGLTHLITMDLHQK
sp|O60264|SMCA5_HUMAN	sp|O60264|SMCA5_HUMAN	1	1	1	sp|O60264|SMCA5_HUMAN SWI/SNF-related matrix-associated actin-dependent regulator of chromatin subfamily A member 5 OS=Homo sapiens OX=9606 GN=SMARCA5 PE=1 SV=1	1	1	1	1	1	0	0	0	1	0	0	0	1	0	0	0	1.1	1.1	1.1	121.9	1052	1052	0.0069218	1.0775	1.1	0	0	0	16899	16899	0	0	0	0	0	0	0	1	0	0	0	1	IAFTEWIEPPKR
sp|O60271|JIP4_HUMAN	sp|O60271|JIP4_HUMAN	4	4	4	sp|O60271|JIP4_HUMAN C-Jun-amino-terminal kinase-interacting protein 4 OS=Homo sapiens OX=9606 GN=SPAG9 PE=1 SV=4	1	4	4	4	4	1	0	0	4	1	0	0	4	1	0	0	4.8	4.8	4.8	146.2	1321	1321	0	30.556	4.8	0.7	0	0	236260	179420	56841	0	0	65954	26832	0	0	4	1	0	0	5	AKDDDDSDIPTAQR;EVENLILENTQLLETK;FFVAVPGQVISPQSSSSGTDLTGDK;SSIWQFFSR
sp|O60313|OPA1_HUMAN	sp|O60313|OPA1_HUMAN	8	8	8	sp|O60313|OPA1_HUMAN Dynamin-like 120 kDa protein, mitochondrial OS=Homo sapiens OX=9606 GN=OPA1 PE=1 SV=3	1	8	8	8	4	8	1	2	4	8	1	2	4	8	1	2	11.7	11.7	11.7	111.63	960	960	0	36.469	6.5	11.7	1.6	2.7	1070800	239680	725750	50899	54472	76898	156780	19172	23028	4	8	1	2	15	AKNEILDEVISLSQVTPK;AVEVAWETLQEEFSR;EFDLTKEEDLAALR;HWEEILQQSLWER;IDQLQEELLHTQLK;LDAFIEALHQEK;SIVTDLVSQMDPHGR;TSVLEMIAQAR
sp|O60341|KDM1A_HUMAN	sp|O60341|KDM1A_HUMAN	1	1	1	sp|O60341|KDM1A_HUMAN Lysine-specific histone demethylase 1A OS=Homo sapiens OX=9606 GN=KDM1A PE=1 SV=2	1	1	1	1	0	1	0	0	0	1	0	0	0	1	0	0	2.3	2.3	2.3	92.902	852	852	0.0069134	1.0743	0	2.3	0	0	36448	0	36448	0	0	0	0	0	0	0	1	0	0	1	VFWDPSVNLFGHVGSTTASR
sp|O60437|PEPL_HUMAN	sp|O60437|PEPL_HUMAN	60	60	60	sp|O60437|PEPL_HUMAN Periplakin OS=Homo sapiens OX=9606 GN=PPL PE=1 SV=4	1	60	60	60	60	0	0	0	60	0	0	0	60	0	0	0	40.8	40.8	40.8	204.74	1756	1756	0	323.31	40.8	0	0	0	28330000	28330000	0	0	0	0	0	0	0	79	0	0	0	79	AAYEHFHR;AGLIDWNMFVK;AITGILRPPLEQGR;AQADEVLQLR;AVQDSAER;DGDKEQNSELR;DKDLEIDELQKR;EAEVLLLQQR;EKQEEELSFLQDK;ELDFLREENHK;ELSELIEQLQK;ELSPEEAHR;ETPLKPIPVEALCDFEGEQGLISR;EVDPQVNWAALVEEK;EVVQEILQFQEDPQTK;EYLNLLICEESHLK;FQEHCPDLER;GHDHVLQFLVSIPSYEPQETDSLSQMETK;GQELAAMACELQAQK;HPQGDMIAEDIR;ICANSQQYQQAVK;IEPDRAQADEVLQLR;IWALEEENAK;KELDEETER;KFSIEEALQSGR;KVPDPVLEESFQQLQR;KYEHLLQLLDLAQEK;LDKLNNQSFGTDLPLVDHQ…
sp|O60476|MA1A2_HUMAN	sp|O60476|MA1A2_HUMAN	2	2	2	sp|O60476|MA1A2_HUMAN Mannosyl-oligosaccharide 1,2-alpha-mannosidase IB OS=Homo sapiens OX=9606 GN=MAN1A2 PE=1 SV=1	1	2	2	2	0	2	0	0	0	2	0	0	0	2	0	0	5.9	5.9	5.9	73.003	641	641	0	3.495	0	5.9	0	0	122770	0	122770	0	0	0	0	0	0	0	2	0	0	2	FDLGLEDVLIPHVDAGK;WGQYHTSVGGLGDSFYEYLLK
sp|O60488|ACSL4_HUMAN	sp|O60488|ACSL4_HUMAN	4	2	2	sp|O60488|ACSL4_HUMAN Long-chain-fatty-acid--CoA ligase 4 OS=Homo sapiens OX=9606 GN=ACSL4 PE=1 SV=2	1	4	2	2	1	3	1	1	0	2	0	0	0	2	0	0	9.8	5.8	5.8	79.187	711	711	0.0029825	1.4565	2.5	8.3	1.5	2.5	100220	0	100220	0	0	0	0	0	0	0	2	0	0	2	GDCTVLKPTLMAAVPEIMDR;GVEGTWVDICNNPAMEAEILK;LQAGEYVSLGK;LSPEPWTPETGLVTDAFK
sp|O60506|HNRPQ_HUMAN	sp|O60506|HNRPQ_HUMAN	14	14	12	sp|O60506|HNRPQ_HUMAN Heterogeneous nuclear ribonucleoprotein Q OS=Homo sapiens OX=9606 GN=SYNCRIP PE=1 SV=2	1	14	14	12	12	8	3	2	12	8	3	2	11	6	2	1	28.6	28.6	25.5	69.602	623	623	0	95.294	26.6	16.1	6.6	4.5	2431400	1627200	617390	121900	64871	226050	96690	19640	13731	13	8	3	2	26	AGPIWDLR;AIEALKEFNEDGALAVLQQFK;DLEGENIEIVFAKPPDQK;DYAFIHFDER;EFNEDGALAVLQQFK;GFCFLEYEDHK;KYGGPPPDSVYSGQQPSVGTEIFVGK;LDEIYVAGLVAHSDLDER;LYNNHEIR;NLANTVTEEILEK;VAEKLDEIYVAGLVAHSDLDER;VTEGLTDVILYHQPDDK;VWGNVGTVEWADPIEDPDPEVMAK;YGGPPPDSVYSGQQPSVGTEIFVGK
sp|O60568|PLOD3_HUMAN	sp|O60568|PLOD3_HUMAN	22	22	22	sp|O60568|PLOD3_HUMAN Multifunctional procollagen lysine hydroxylase and glycosyltransferase LH3 OS=Homo sapiens OX=9606 GN=PLOD3 PE=1 SV=1	1	22	22	22	9	16	10	12	9	16	10	12	9	16	10	12	41.6	41.6	41.6	84.784	738	738	0	323.31	19.1	32.2	19.8	21.7	7626800	838320	4960600	707130	1120700	100820	351930	141150	159450	12	22	11	14	59	DKGIFLHLSNQHEFGR;DVFSGSDTDPDMAFCK;GIFLHLSNQHEFGR;GLDYEGGGCR;GWALLHPGR;IFQNLNGALDEVVLK;ILIEENRK;LAGGYENVPTVDIHMK;LLVITVATAETEGYLR;LSLNLDHK;LTHYHEGLPTTWGTR;LVGPEEALSPGEAR;LWSNFWGALSPDEYYAR;NVAYDTLPIVVHGNGPTK;QVGYEDQWLQLLR;TLGLGEEWR;TYVGPMTESLFPGYHTK;VGVWNVPYISQAYVIR;VTLFLHNNEVFHEPHIADSWPQLQDHFSAVK;YDCVISSPR;YDTEHLHPDLWQIFDNPVDWK;YKDDDDDQLFYTR
sp|O60610|DIAP1_HUMAN	sp|O60610|DIAP1_HUMAN	6	6	6	sp|O60610|DIAP1_HUMAN Protein diaphanous homolog 1 OS=Homo sapiens OX=9606 GN=DIAPH1 PE=1 SV=2	1	6	6	6	6	2	1	1	6	2	1	1	6	2	1	1	6.4	6.4	6.4	141.35	1272	1272	0	70.219	6.4	2	0.9	1	717250	633630	55234	15113	13280	222520	6154.8	3830.1	3790.3	8	2	1	1	12	ELGEYFLFDPK;KLSVEEFFMDLHNFR;LGLHQVLQDLR;LHDEKEETAGSYDSR;LIEECISQIVLHK;QDLEAEVSQLTGEVAK
sp|O60635|TSN1_HUMAN	sp|O60635|TSN1_HUMAN	1	1	1	sp|O60635|TSN1_HUMAN Tetraspanin-1 OS=Homo sapiens OX=9606 GN=TSPAN1 PE=1 SV=2	1	1	1	1	1	0	0	0	1	0	0	0	1	0	0	0	5.4	5.4	5.4	26.301	241	241	0	2.8566	5.4	0	0	0	47232	47232	0	0	0	0	0	0	0	1	0	0	0	1	VEGCFNQLLYDIR
sp|O60664|PLIN3_HUMAN	sp|O60664|PLIN3_HUMAN	4	4	4	sp|O60664|PLIN3_HUMAN Perilipin-3 OS=Homo sapiens OX=9606 GN=PLIN3 PE=1 SV=3	1	4	4	4	2	3	1	1	2	3	1	1	2	3	1	1	14.7	14.7	14.7	47.074	434	434	0	15.042	9.9	9	4.1	4.1	788960	384280	229760	82003	92913	97218	73260	67051	84672	3	3	1	1	8	DIAQQLQATCTSLGSSIQGLPTNVK;LHQMWLSWNQK;QHAYEHSLGK;SEEWADNHLPLTDAELAR
sp|O60701|UGDH_HUMAN	sp|O60701|UGDH_HUMAN	19	19	19	sp|O60701|UGDH_HUMAN UDP-glucose 6-dehydrogenase OS=Homo sapiens OX=9606 GN=UGDH PE=1 SV=1	1	19	19	19	1	12	8	14	1	12	8	14	1	12	8	14	49.6	49.6	49.6	55.023	494	494	0	165.08	2.6	29.1	25.5	44.1	4860400	55292	2756800	530160	1518200	45851	272150	219790	160320	1	17	9	16	43	AVQALCAVYEHWVPR;EQIVVDLSHPGVSEDDQVSR;IAILGFAFK;ICCIGAGYVGGPTCSVIAHMCPEIR;IFDANTKPNLNLQVLSNPEFLAEGTAIK;IIDSLFNTVTDKK;ILTTNTWSSELSK;INAWNSPTLPIYEPGLK;IPYAPSGEIPK;LAANAFLAQR;MLKPAFIFDGR;NLFFSTNIDDAIK;RIPYAPSGEIPK;RVLDGLHNELQTIGFQIETIGK;VLDGLHNELQTIGFQIETIGK;VLDGLHNELQTIGFQIETIGKK;VLIGGDETPEGQR;VTVVDVNESR;YWQQVIDMNDYQR
sp|O60716|CTND1_HUMAN	sp|O60716|CTND1_HUMAN	15	15	15	sp|O60716|CTND1_HUMAN Catenin delta-1 OS=Homo sapiens OX=9606 GN=CTNND1 PE=1 SV=1	1	15	15	15	13	7	3	4	13	7	3	4	13	7	3	4	24.1	24.1	24.1	108.17	968	968	0	143.06	20.9	12.2	4.1	6.1	4412300	3084300	788160	163010	376870	397330	111170	36833	78077	15	9	4	6	34	AAALVLQTIWGYK;ALSAIADLLTNEHER;GIPVLVGLLDHPK;GIPVLVGLLDHPKK;GKKPIEDPANDTVDFPK;GYELLFQPEVVR;HIEWESVLTNTAGCLR;HYEDGYPGGSDNYGSLSR;KPIEDPANDTVDFPKR;MEIVDHALHALTDEVIIPHSGWER;SMGYDDLDYGMMSDYGTAR;SNAAAYLQHLCYR;TPAILEASAGAIQNLCAGR;TVQPVAMGPDGLPVDASSVSNNYIQTLGR;YQEAAPNVANNTGPHAASCFGAK
sp|O60749|SNX2_HUMAN	sp|O60749|SNX2_HUMAN	7	7	6	sp|O60749|SNX2_HUMAN Sorting nexin-2 OS=Homo sapiens OX=9606 GN=SNX2 PE=1 SV=2	1	7	7	6	3	2	0	6	3	2	0	6	2	2	0	5	15.6	15.6	13.7	58.47	519	519	0	17.378	6.6	4	0	13.5	576210	113630	131330	0	331250	35277	28115	0	121040	3	2	0	6	11	FSDFLGLHSK;HPTLLQDPDLR;QFLESSELPR;SAAMLGNSEDHTALSR;WEDAQITLLK;YLESLVQTQQQLIK;YWEAFLPEAK
sp|O60762|DPM1_HUMAN	sp|O60762|DPM1_HUMAN	2	2	2	sp|O60762|DPM1_HUMAN Dolichol-phosphate mannosyltransferase subunit 1 OS=Homo sapiens OX=9606 GN=DPM1 PE=1 SV=1	1	2	2	2	2	1	0	0	2	1	0	0	2	1	0	0	11.5	11.5	11.5	29.634	260	260	0	3.0886	11.5	4.2	0	0	212840	147050	65790	0	0	77166	41708	0	0	2	1	0	0	3	HATGNYIIIMDADLSHHPK;LGGNEIVSFLK
sp|O60763|USO1_HUMAN	sp|O60763|USO1_HUMAN	19	19	19	sp|O60763|USO1_HUMAN General vesicular transport factor p115 OS=Homo sapiens OX=9606 GN=USO1 PE=1 SV=2	1	19	19	19	6	11	8	7	6	11	8	7	6	11	8	7	29.1	29.1	29.1	107.89	962	962	0	94.929	9	18.7	12	9.8	3183200	585810	1535100	758280	304030	146140	235490	169150	84375	7	12	8	7	34	ASQKPQPNFPSPEYMIFDHEFTK;CQNEQLQTAVTQQVSQIQQHK;DKLELEITDSKK;DSEQVAELKQELATLK;EQDDLLVLLADQDQK;EQDLQLEELR;EQLDSSNSTIAILQTEK;IVAFENAFER;LEVGIQAMEHLIHVLQTDR;LREEIEELKR;LSALLQETK;MKPWFEVGDENSGWSAQK;NQELLQSQLTEK;QLGPQVQQIILVSPMGVSR;QSEDLGSQFTEIFIK;SQLNSQSVEITK;SSQTSGTNEQSSAIVSAR;TLEQHDNIVTHYK;VASSTLLDDRR
sp|O60784|TOM1_HUMAN	sp|O60784|TOM1_HUMAN	7	7	7	sp|O60784|TOM1_HUMAN Target of Myb protein 1 OS=Homo sapiens OX=9606 GN=TOM1 PE=1 SV=2	1	7	7	7	4	6	0	0	4	6	0	0	4	6	0	0	22.6	22.6	22.6	53.818	492	492	0	37.535	12.8	19.9	0	0	698280	260540	437740	0	0	78266	56358	0	0	4	7	0	0	11	FHVLVASQDFVESVLVR;GVTSEEFDKFLEER;LEDEFDMFALTR;LPNLSSPSAEGPPGPPSGPAPR;MDFLLGNPFSSPVGQR;SSPDLTGVVTIYEDLRR;VLNLIQSWADAFR
sp|Q99880|H2B1L_HUMAN;sp|Q99879|H2B1M_HUMAN;sp|Q99877|H2B1N_HUMAN;sp|Q93079|H2B1H_HUMAN;sp|Q5QNW6|H2B2F_HUMAN;sp|P62807|H2B1C_HUMAN;sp|P58876|H2B1D_HUMAN;sp|P57053|H2BFS_HUMAN;sp|O60814|H2B1K_HUMAN;sp|Q96A08|H2B1A_HUMAN	sp|Q99880|H2B1L_HUMAN;sp|Q99879|H2B1M_HUMAN;sp|Q99877|H2B1N_HUMAN;sp|Q93079|H2B1H_HUMAN;sp|Q5QNW6|H2B2F_HUMAN;sp|P62807|H2B1C_HUMAN;sp|P58876|H2B1D_HUMAN;sp|P57053|H2BFS_HUMAN;sp|O60814|H2B1K_HUMAN;sp|Q96A08|H2B1A_HUMAN	6;6;6;6;6;6;6;6;6;3	6;6;6;6;6;6;6;6;6;3	2;2;2;2;2;2;2;2;2;0	sp|Q99880|H2B1L_HUMAN Histone H2B type 1-L OS=Homo sapiens OX=9606 GN=H2BC13 PE=1 SV=3;sp|Q99879|H2B1M_HUMAN Histone H2B type 1-M OS=Homo sapiens OX=9606 GN=H2BC14 PE=1 SV=3;sp|Q99877|H2B1N_HUMAN Histone H2B type 1-N OS=Homo sapiens OX=9606 GN=H2BC15 PE=1	10	6	6	2	4	4	4	6	4	4	4	6	2	1	2	2	41.3	41.3	7.9	13.952	126	126;126;126;126;126;126;126;126;126;127	0	91.821	28.6	34.9	28.6	41.3	40028000	8661600	5959300	18572000	6835800	3786300	1333600	9030300	2483300	8	9	10	8	35	AMGIMNSFVNDIFER;EIQTAVR;ESYSVYVYK;KESYSVYVYK;LLLPGELAK;QVHPDTGISSK
sp|O60826|CCD22_HUMAN	sp|O60826|CCD22_HUMAN	1	1	1	sp|O60826|CCD22_HUMAN Coiled-coil domain-containing protein 22 OS=Homo sapiens OX=9606 GN=CCDC22 PE=1 SV=1	1	1	1	1	0	1	0	0	0	1	0	0	0	1	0	0	3.3	3.3	3.3	70.755	627	627	0	7.4312	0	3.3	0	0	66522	0	66522	0	0	0	0	0	0	0	1	0	0	1	EFQASPLLLPVPTQVPQPVGR
sp|O60832|DKC1_HUMAN	sp|O60832|DKC1_HUMAN	1	1	1	sp|O60832|DKC1_HUMAN H/ACA ribonucleoprotein complex subunit DKC1 OS=Homo sapiens OX=9606 GN=DKC1 PE=1 SV=3	1	1	1	1	0	1	0	0	0	1	0	0	0	1	0	0	5.1	5.1	5.1	57.673	514	514	0	15.877	0	5.1	0	0	23443	0	23443	0	0	0	0	0	0	0	1	0	0	1	DHMVTMHDVLDAQWLYDNHKDESYLR
sp|O60841|IF2P_HUMAN	sp|O60841|IF2P_HUMAN	1	1	1	sp|O60841|IF2P_HUMAN Eukaryotic translation initiation factor 5B OS=Homo sapiens OX=9606 GN=EIF5B PE=1 SV=4	1	1	1	1	0	1	0	0	0	1	0	0	0	1	0	0	1.6	1.6	1.6	138.83	1220	1220	0	8.7969	0	1.6	0	0	28259	0	28259	0	0	0	0	0	0	0	1	0	0	1	IPGMLIIDTPGHESFSNLR
sp|O60884|DNJA2_HUMAN	sp|O60884|DNJA2_HUMAN	2	2	2	sp|O60884|DNJA2_HUMAN DnaJ homolog subfamily A member 2 OS=Homo sapiens OX=9606 GN=DNAJA2 PE=1 SV=1	1	2	2	2	1	2	0	0	1	2	0	0	1	2	0	0	5.6	5.6	5.6	45.745	412	412	0	4.0227	3.2	5.6	0	0	65525	12920	52606	0	0	11622	17435	0	0	1	2	0	0	3	DGNDLHMTYK;EYHPDKNPNAGDK
sp|O60888|CUTA_HUMAN	sp|O60888|CUTA_HUMAN	2	2	2	sp|O60888|CUTA_HUMAN Protein CutA OS=Homo sapiens OX=9606 GN=CUTA PE=1 SV=2	1	2	2	2	0	1	2	0	0	1	2	0	0	1	2	0	15.6	15.6	15.6	19.116	179	179	0	7.4991	0	7.8	15.6	0	569630	0	92481	477150	0	0	84495	237480	0	0	1	2	0	3	GKIEEDSEVLMMIK;TQSSLVPALTDFVR
sp|O75054|IGSF3_HUMAN	sp|O75054|IGSF3_HUMAN	2	2	2	sp|O75054|IGSF3_HUMAN Immunoglobulin superfamily member 3 OS=Homo sapiens OX=9606 GN=IGSF3 PE=2 SV=3	1	2	2	2	0	2	0	0	0	2	0	0	0	2	0	0	2.5	2.5	2.5	135.19	1194	1194	0	4.8816	0	2.5	0	0	75120	0	75120	0	0	0	0	0	0	0	2	0	0	2	EVQIVSTMDSSFPYAIYTQR;FSVIWQLVDR
sp|O75083|WDR1_HUMAN	sp|O75083|WDR1_HUMAN	12	12	12	sp|O75083|WDR1_HUMAN WD repeat-containing protein 1 OS=Homo sapiens OX=9606 GN=WDR1 PE=1 SV=4	1	12	12	12	9	8	2	10	9	8	2	10	9	8	2	10	38.6	38.6	38.6	66.193	606	606	0	173.7	30.4	29.2	7.6	30.2	3715400	703970	1556500	60156	1394900	118900	268280	13724	248260	9	13	2	13	37	AHDGGIYAISWSPDSTHLLSASGDK;FGAVFLWDSGSSVGEITGHNK;GPVTDVAYSHDGAFLAVCDASK;LATGSDDNCAAFFEGPPFK;LHHVSSLAWLDEHTLVTTSHDASVK;LYSILGTTLK;LYSILGTTLKDEGK;MTVDESGQLISCSMDDTVR;NIDNPALADIYTEHAHQVVVAK;SYIYSGSHDGHINYWDSETGENDSFAGK;VVTVFSVADGYSENNVFYGHHAK;YAPSGFYIASGDVSGK
sp|O75131|CPNE3_HUMAN;sp|Q96FN4|CPNE2_HUMAN;sp|Q8IYJ1|CPNE9_HUMAN;sp|Q96A23|CPNE4_HUMAN;sp|O95741|CPNE6_HUMAN;sp|Q86YQ8|CPNE8_HUMAN;sp|Q9HCH3|CPNE5_HUMAN;sp|Q9UBL6|CPNE7_HUMAN	sp|O75131|CPNE3_HUMAN	9;1;1;1;1;1;1;1	9;1;1;1;1;1;1;1	9;1;1;1;1;1;1;1	sp|O75131|CPNE3_HUMAN Copine-3 OS=Homo sapiens OX=9606 GN=CPNE3 PE=1 SV=1	8	9	9	9	5	4	1	5	5	4	1	5	5	4	1	5	21.2	21.2	21.2	60.13	537	537;548;553;557;557;564;593;633	0	89.352	14.9	10.4	3	12.1	1352600	473470	329010	99919	450210	94862	95479	45336	167740	6	5	1	5	17	DIVQFVPFR;GSITISAEEIKDNR;ISLNSLCYGDMDK;LYGPTNFSPIINHVAR;NNLNPVWRPFK;SDPYLEFHK;VALNVSCANLLDK;VALNVSCANLLDKDIGSK;VECYDYDNDGSHDLIGTFQTTMTK
sp|O75146|HIP1R_HUMAN	sp|O75146|HIP1R_HUMAN	2	2	2	sp|O75146|HIP1R_HUMAN Huntingtin-interacting protein 1-related protein OS=Homo sapiens OX=9606 GN=HIP1R PE=1 SV=2	1	2	2	2	0	2	0	0	0	2	0	0	0	2	0	0	2.5	2.5	2.5	119.39	1068	1068	0	2.9632	0	2.5	0	0	547570	0	547570	0	0	0	0	0	0	0	2	0	0	2	LEAQRYIAQLK;TPLQGILQLGQELKPK
sp|O75165|DJC13_HUMAN	sp|O75165|DJC13_HUMAN	3	3	3	sp|O75165|DJC13_HUMAN DnaJ homolog subfamily C member 13 OS=Homo sapiens OX=9606 GN=DNAJC13 PE=1 SV=5	1	3	3	3	1	3	0	0	1	3	0	0	1	3	0	0	2.2	2.2	2.2	254.41	2243	2243	0	27.461	0.7	2.2	0	0	133970	32829	101140	0	0	19646	27406	0	0	1	3	0	0	4	SGPYGFHEMQELWTK;WGLLSMPVDEEVESLHLR;YSTDESITSLAEFVVQK
sp|O75298|RTN2_HUMAN	sp|O75298|RTN2_HUMAN	2	2	2	sp|O75298|RTN2_HUMAN Reticulon-2 OS=Homo sapiens OX=9606 GN=RTN2 PE=1 SV=1	1	2	2	2	0	1	0	1	0	1	0	1	0	1	0	1	4.8	4.8	4.8	59.263	545	545	0	5.1747	0	3.3	0	1.5	99873	0	53016	0	46857	0	0	0	0	0	1	0	1	2	IPGTGALASAAAAVSGSK;VADLLYWK
sp|O75306|NDUS2_HUMAN	sp|O75306|NDUS2_HUMAN	3	3	3	sp|O75306|NDUS2_HUMAN NADH dehydrogenase [ubiquinone] iron-sulfur protein 2, mitochondrial OS=Homo sapiens OX=9606 GN=NDUFS2 PE=1 SV=2	1	3	3	3	2	2	1	0	2	2	1	0	2	2	1	0	10.8	10.8	10.8	52.545	463	463	0	3.1838	6.3	6.9	2.4	0	266970	88473	153910	24582	0	35686	77959	22056	0	2	2	1	0	5	LYTEGYQVPPGATYTAIEAPK;NITLNFGPQHPAAHGVLR;TSMESLIHHFK
sp|O75340|PDCD6_HUMAN	sp|O75340|PDCD6_HUMAN	6	6	6	sp|O75340|PDCD6_HUMAN Programmed cell death protein 6 OS=Homo sapiens OX=9606 GN=PDCD6 PE=1 SV=1	1	6	6	6	4	4	2	4	4	4	2	4	4	4	2	4	30.4	30.4	30.4	21.868	191	191	0	38.773	24.1	26.2	12.6	22	3123400	978160	1197200	231240	716830	219860	212360	114050	194470	4	5	2	5	16	AGVNFSEFTGVWK;DNSGMIDKNELK;LSDQFHDILIR;SIISMFDR;TYDRDNSGMIDKNELK;YITDWQNVFR
sp|O75347|TBCA_HUMAN	sp|O75347|TBCA_HUMAN	1	1	1	sp|O75347|TBCA_HUMAN Tubulin-specific chaperone A OS=Homo sapiens OX=9606 GN=TBCA PE=1 SV=3	1	1	1	1	0	0	1	0	0	0	1	0	0	0	1	0	13.9	13.9	13.9	12.855	108	108	0.0017346	1.6448	0	0	13.9	0	18298	0	0	18298	0	0	0	0	0	0	0	1	0	1	ILENEKDLEEAEEYK
sp|O75348|VATG1_HUMAN;sp|O95670|VATG2_HUMAN	sp|O75348|VATG1_HUMAN	4;1	4;1	4;1	sp|O75348|VATG1_HUMAN V-type proton ATPase subunit G 1 OS=Homo sapiens OX=9606 GN=ATP6V1G1 PE=1 SV=3	2	4	4	4	1	2	4	1	1	2	4	1	1	2	4	1	41.5	41.5	41.5	13.757	118	118;118	0	13.148	12.7	24.6	41.5	12.7	1902200	467600	325230	881580	227770	294410	203020	579520	215890	1	2	4	1	8	ASQSQGIQQLLQAEK;EEAQAEIEQYR;GSCSTEVEKETQEK;MTILQTYFR
sp|O75351|VPS4B_HUMAN	sp|O75351|VPS4B_HUMAN	5	5	5	sp|O75351|VPS4B_HUMAN Vacuolar protein sorting-associated protein 4B OS=Homo sapiens OX=9606 GN=VPS4B PE=1 SV=2	1	5	5	5	5	3	1	1	5	3	1	1	5	3	1	1	18.2	18.2	18.2	49.301	444	444	0	29.634	18.2	12.8	2.9	4.3	723430	467940	186970	43122	25401	146520	53066	15603	14946	5	3	1	1	10	AVATEANNSTFFSISSSDLVSK;ENKPSIIFIDEIDSLCGSR;IYIPLPEPHAR;LLEPVVSMSDMLR;SLSNTKPTVNEHDLLK
sp|O75352|MPU1_HUMAN	sp|O75352|MPU1_HUMAN	2	2	2	sp|O75352|MPU1_HUMAN Mannose-P-dolichol utilization defect 1 protein OS=Homo sapiens OX=9606 GN=MPDU1 PE=1 SV=2	1	2	2	2	1	1	1	0	1	1	1	0	1	1	1	0	8.1	8.1	8.1	26.638	247	247	0	4.1574	4	4	4	0	178110	20835	82097	75180	0	13839	0	67456	0	1	1	1	0	3	AAEADGPLKR;LLVPILLPEK
sp|O75367|H2AY_HUMAN	sp|O75367|H2AY_HUMAN	8	8	6	sp|O75367|H2AY_HUMAN Core histone macro-H2A.1 OS=Homo sapiens OX=9606 GN=MACROH2A1 PE=1 SV=4	1	8	8	6	7	5	2	3	7	5	2	3	6	4	2	2	34.7	34.7	27.7	39.617	372	372	0	99.062	32.3	21.5	11.3	11	3714900	2254900	772350	535350	152290	506540	239000	210470	81653	9	5	3	3	20	AASADSTTEGTPADGFTVLSTK;AGVIFPVGR;EFVEAVLELR;FVIHCNSPVWGADKCEELLEK;GVTIASGGVLPNIHPELLAK;HILLAVANDEELNQLLK;NCLALADDKK;NGPLEVAGAAVSAGHGLPAK
sp|O75368|SH3L1_HUMAN	sp|O75368|SH3L1_HUMAN	2	2	2	sp|O75368|SH3L1_HUMAN SH3 domain-binding glutamic acid-rich-like protein OS=Homo sapiens OX=9606 GN=SH3BGRL PE=1 SV=1	1	2	2	2	0	0	2	0	0	0	2	0	0	0	2	0	26.3	26.3	26.3	12.774	114	114	0.00131	1.7039	0	0	26.3	0	141300	0	0	141300	0	0	0	0	0	0	0	2	0	2	ENNAVYAFLGLTAPPGSK;QQDVLGFLEANK
sp|O75369|FLNB_HUMAN	sp|O75369|FLNB_HUMAN	131	131	121	sp|O75369|FLNB_HUMAN Filamin-B OS=Homo sapiens OX=9606 GN=FLNB PE=1 SV=2	1	131	131	121	99	94	75	92	99	94	75	92	94	89	70	86	72	72	68.6	278.16	2602	2602	0	323.31	60	57.7	47	53	224130000	118080000	52849000	24335000	28874000	4158400	1795700	1186700	1390600	141	124	97	113	475	AAGSGELGVTMK;ADIEMPFDPSK;AEITFDDHK;AGPGTLSVTIEGPSK;AGSNMLLIGVHGPTTPCEEVSMK;AGVENGKPTHFTVYTK;AHGPGLEGGLVGK;AHGPGLEGGLVGKPAEFTIDTK;AHIANPSGASTECFVTDNADGTYQVEYTPFEK;AIVHDNKDGTYAVTYIPDK;ALGALVDSCAPGLCPDWESWDPQKPVDNAR;ANEPTHFTVDCTEAGEGDVSVGIK;APLNVQFNSPLPGDAVK;APLNVQFNSPLPGDAVKDLDIIDNYDYSHTVK;APSVATVGSICDLNLK;AWGPGLHGGIVGR;AYGPGLEK;CVYKPMQPGPHVVK;DAGEGLLAVQITDQEGKPK;DAGYGGISLAVEGPSK;DFLDGVYAFEYYPSTPGR…
sp|O75390|CISY_HUMAN	sp|O75390|CISY_HUMAN	6	6	6	sp|O75390|CISY_HUMAN Citrate synthase, mitochondrial OS=Homo sapiens OX=9606 GN=CS PE=1 SV=2	1	6	6	6	3	3	3	4	3	3	3	4	3	3	3	4	15.9	15.9	15.9	51.712	466	466	0	16.022	7.5	9.4	7.7	10.1	1124300	188250	171100	457360	307600	80050	35640	207890	101120	3	3	3	4	13	DILADLIPK;DYIWNTLNSGR;EVGKDVSDEK;GLVYETSVLDPDEGIR;TKYWELIYEDSMDLIAK;VVPGYGHAVLR
sp|O75396|SC22B_HUMAN	sp|O75396|SC22B_HUMAN	4	4	4	sp|O75396|SC22B_HUMAN Vesicle-trafficking protein SEC22b OS=Homo sapiens OX=9606 GN=SEC22B PE=1 SV=4	1	4	4	4	2	4	1	2	2	4	1	2	2	4	1	2	24.2	24.2	24.2	24.593	215	215	0	36.093	15.3	24.2	8.8	14.9	1250400	541300	551130	37263	120670	244960	189160	28376	91014	2	4	1	2	9	NLGSINTELQDVQR;PYSFIEFDTFIQK;VADGLPLAASMQEDEQSGR;VPTVSRPYSFIEFDTFIQK
sp|O75431|MTX2_HUMAN	sp|O75431|MTX2_HUMAN	1	1	1	sp|O75431|MTX2_HUMAN Metaxin-2 OS=Homo sapiens OX=9606 GN=MTX2 PE=1 SV=1	1	1	1	1	1	1	0	0	1	1	0	0	1	1	0	0	3.8	3.8	3.8	29.763	263	263	0.0041684	1.2815	3.8	3.8	0	0	68071	25553	42518	0	0	16974	26954	0	0	1	1	0	0	2	RIEQHYFEDR
sp|O75436|VP26A_HUMAN	sp|O75436|VP26A_HUMAN	5	5	5	sp|O75436|VP26A_HUMAN Vacuolar protein sorting-associated protein 26A OS=Homo sapiens OX=9606 GN=VPS26A PE=1 SV=2	1	5	5	5	4	3	0	2	4	3	0	2	4	3	0	2	19.9	19.9	19.9	38.169	327	327	0	29.192	15.9	12.5	0	9.5	927540	595810	179120	0	152620	168330	74715	0	98326	4	3	0	2	9	EITGIGPSTTTETETIAK;HYLFYDGESVSGK;LFLAGYDPTPTMR;SNTHEFVNLVK;YEIMDGAPVK
sp|O75477|ERLN1_HUMAN	sp|O75477|ERLN1_HUMAN	5	3	3	sp|O75477|ERLN1_HUMAN Erlin-1 OS=Homo sapiens OX=9606 GN=ERLIN1 PE=1 SV=2	1	5	3	3	3	3	1	3	1	2	0	1	1	2	0	1	15.8	8.9	8.9	39.171	348	348	0	7.397	9.8	12.4	3.4	12.4	543820	94498	420560	0	28754	0	243970	0	28754	1	2	0	1	4	ADAEYYAAHK;AKADAEYYAAHK;ISEIEDAAFLAR;IYFGSNIPNMFVDSSCALK;SVQTTLQTDEVK
sp|O75487|GPC4_HUMAN;sp|Q9Y625|GPC6_HUMAN	sp|O75487|GPC4_HUMAN	5;1	5;1	5;1	sp|O75487|GPC4_HUMAN Glypican-4 OS=Homo sapiens OX=9606 GN=GPC4 PE=1 SV=4	2	5	5	5	0	5	0	1	0	5	0	1	0	5	0	1	14.7	14.7	14.7	62.411	556	556;555	0	12.428	0	14.7	0	3.1	290860	0	276520	0	14343	0	68671	0	5618.7	0	5	0	1	6	FDEFFKELLENAEK;ICPQGSTCCSQEMEEK;ISDAIMNMQDNSVQVSQK;LEGPFNIESVMDPIDVK;SVVSEQCNHLQAVFASR
sp|O75489|NDUS3_HUMAN	sp|O75489|NDUS3_HUMAN	5	5	5	sp|O75489|NDUS3_HUMAN NADH dehydrogenase [ubiquinone] iron-sulfur protein 3, mitochondrial OS=Homo sapiens OX=9606 GN=NDUFS3 PE=1 SV=1	1	5	5	5	4	4	1	1	4	4	1	1	4	4	1	1	27.3	27.3	27.3	30.241	264	264	0	19.68	22	22.3	6.4	6.4	731240	312030	354010	40015	25183	79544	113370	24915	17475	4	4	1	1	10	ESAGADTRPTVRPR;ILTDYGFEGHPFR;KFDLNSPWEAFPVYR;TYTDELTPIESAVSVFK;VVAEPVELAQEFR
sp|O75494|SRS10_HUMAN;sp|Q8WXF0|SRS12_HUMAN	sp|O75494|SRS10_HUMAN;sp|Q8WXF0|SRS12_HUMAN	2;1	2;1	2;1	sp|O75494|SRS10_HUMAN Serine/arginine-rich splicing factor 10 OS=Homo sapiens OX=9606 GN=SRSF10 PE=1 SV=1;sp|Q8WXF0|SRS12_HUMAN Serine/arginine-rich splicing factor 12 OS=Homo sapiens OX=9606 GN=SRSF12 PE=2 SV=1	2	2	2	2	1	1	0	0	1	1	0	0	1	1	0	0	8.8	8.8	8.8	31.3	262	262;261	0	5.0073	4.2	4.6	0	0	63047	42087	20961	0	0	0	0	0	0	1	1	0	0	2	DAEDALHNLDRK;GFAYVQFEDVR
sp|O75521|ECI2_HUMAN	sp|O75521|ECI2_HUMAN	2	2	2	sp|O75521|ECI2_HUMAN Enoyl-CoA delta isomerase 2, mitochondrial OS=Homo sapiens OX=9606 GN=ECI2 PE=1 SV=4	1	2	2	2	1	1	0	0	1	1	0	0	1	1	0	0	7.1	7.1	7.1	43.585	394	394	0.0013175	1.7539	4.1	3	0	0	69912	37874	32038	0	0	0	0	0	0	1	1	0	0	2	WDAWNALGSLPK;WLSDECTNAVVNFLSR
sp|O75531|BAF_HUMAN	sp|O75531|BAF_HUMAN	4	4	4	sp|O75531|BAF_HUMAN Barrier-to-autointegration factor OS=Homo sapiens OX=9606 GN=BANF1 PE=1 SV=1	1	4	4	4	1	2	2	0	1	2	2	0	1	2	2	0	50.6	50.6	50.6	10.058	89	89	0	5.3002	27	37.1	40.4	0	569720	301990	74975	192750	0	158080	0	118010	0	2	2	3	0	7	AYVVLGQFLVLK;DFVAEPMGEKPVGSLAGIGEVLGK;HRDFVAEPMGEKPVGSLAGIGEVLGK;KDEDLFR
sp|O75533|SF3B1_HUMAN	sp|O75533|SF3B1_HUMAN	2	2	2	sp|O75533|SF3B1_HUMAN Splicing factor 3B subunit 1 OS=Homo sapiens OX=9606 GN=SF3B1 PE=1 SV=3	1	2	2	2	0	2	0	0	0	2	0	0	0	2	0	0	2.6	2.6	2.6	145.83	1304	1304	0	7.5611	0	2.6	0	0	78404	0	78404	0	0	0	0	0	0	0	2	0	0	2	IVDDLKDEAEQYRK;WDETPASQMGGSTPVLTPGK
sp|O75534|CSDE1_HUMAN	sp|O75534|CSDE1_HUMAN	1	1	1	sp|O75534|CSDE1_HUMAN Cold shock domain-containing protein E1 OS=Homo sapiens OX=9606 GN=CSDE1 PE=1 SV=2	1	1	1	1	0	1	0	0	0	1	0	0	0	1	0	0	1.5	1.5	1.5	88.884	798	798	0.00088849	1.8638	0	1.5	0	0	24492	0	24492	0	0	0	0	0	0	0	1	0	0	1	GTVSFHSHSDHR
sp|O75569|PRKRA_HUMAN	sp|O75569|PRKRA_HUMAN	3	3	3	sp|O75569|PRKRA_HUMAN Interferon-inducible double-stranded RNA-dependent protein kinase activator A OS=Homo sapiens OX=9606 GN=PRKRA PE=1 SV=1	1	3	3	3	3	2	0	0	3	2	0	0	3	2	0	0	14.1	14.1	14.1	34.404	313	313	0	13.642	14.1	10.2	0	0	1006800	839940	166870	0	0	212340	54897	0	0	5	3	0	0	8	NQLNPIGSLQELAIHHGWR;SDVQIHVPTFTFR;TPIQVLHEYGMK
sp|O75608|LYPA1_HUMAN	sp|O75608|LYPA1_HUMAN	4	4	4	sp|O75608|LYPA1_HUMAN Acyl-protein thioesterase 1 OS=Homo sapiens OX=9606 GN=LYPLA1 PE=1 SV=1	1	4	4	4	0	2	1	1	0	2	1	1	0	2	1	1	29.6	29.6	29.6	24.669	230	230	0	6.1902	0	19.1	4.8	5.7	174150	0	61125	71484	41540	0	0	0	0	0	2	1	1	4	ASFPQGPIGGANR;ATAAVIFLHGLGDTGHGWAEAFAGIR;TLVNPANVTFK;TYEGMMHSSCQQEMMDVK
sp|O75629|CREG1_HUMAN	sp|O75629|CREG1_HUMAN	1	1	1	sp|O75629|CREG1_HUMAN Protein CREG1 OS=Homo sapiens OX=9606 GN=CREG1 PE=1 SV=1	1	1	1	1	0	1	1	0	0	1	1	0	0	1	1	0	9.5	9.5	9.5	24.074	220	220	0	4.3483	0	9.5	9.5	0	135810	0	35955	99850	0	0	22794	52565	0	0	1	2	0	3	FVTHVSDWGALATISTLEAVR
sp|O75643|U520_HUMAN	sp|O75643|U520_HUMAN	5	5	5	sp|O75643|U520_HUMAN U5 small nuclear ribonucleoprotein 200 kDa helicase OS=Homo sapiens OX=9606 GN=SNRNP200 PE=1 SV=2	1	5	5	5	5	2	0	0	5	2	0	0	5	2	0	0	3.5	3.5	3.5	244.5	2136	2136	0	15.998	3.5	1.6	0	0	358030	254630	103410	0	0	54640	48847	0	0	5	2	0	0	7	FLYQLHETEKEDLIR;LYDLNHNEIGELIR;MDTDLETMDLDQGGEALAPR;RLDLVHTAALMLDK;SLVQEMVGSFGK
sp|O75663|TIPRL_HUMAN	sp|O75663|TIPRL_HUMAN	2	2	2	sp|O75663|TIPRL_HUMAN TIP41-like protein OS=Homo sapiens OX=9606 GN=TIPRL PE=1 SV=2	1	2	2	2	2	0	0	0	2	0	0	0	2	0	0	0	7	7	7	31.444	272	272	0	3.6734	7	0	0	0	69039	69039	0	0	0	0	0	0	0	2	0	0	0	2	DFCFGPWK;MMIHGFQSSHR
sp|O75694|NU155_HUMAN	sp|O75694|NU155_HUMAN	3	3	3	sp|O75694|NU155_HUMAN Nuclear pore complex protein Nup155 OS=Homo sapiens OX=9606 GN=NUP155 PE=1 SV=1	1	3	3	3	2	2	0	0	2	2	0	0	2	2	0	0	2.7	2.7	2.7	155.2	1391	1391	0	19.938	2	2.2	0	0	96453	40159	56294	0	0	14433	24199	0	0	2	2	0	0	4	PNTLTLVHVR;SSTAISSIAADGEFLHELEEK;YMDLLWR
sp|O75718|CRTAP_HUMAN	sp|O75718|CRTAP_HUMAN	3	3	3	sp|O75718|CRTAP_HUMAN Cartilage-associated protein OS=Homo sapiens OX=9606 GN=CRTAP PE=1 SV=1	1	3	3	3	0	2	0	1	0	2	0	1	0	2	0	1	9.2	9.2	9.2	46.561	401	401	0	4.2378	0	5	0	4.2	143290	0	72549	0	70742	0	0	0	0	0	2	0	1	3	AIAAAHTFLLK;HPDDEMMKR;NAAPCAVSYLLFDQNDK
sp|O75821|EIF3G_HUMAN	sp|O75821|EIF3G_HUMAN	3	3	3	sp|O75821|EIF3G_HUMAN Eukaryotic translation initiation factor 3 subunit G OS=Homo sapiens OX=9606 GN=EIF3G PE=1 SV=2	1	3	3	3	1	2	1	0	1	2	1	0	1	2	1	0	15.6	15.6	15.6	35.611	320	320	0	9.6854	5	7.8	7.8	0	462410	188520	149030	124860	0	125220	72756	0	0	1	2	1	0	4	ETDLQELFRPFGSISR;GFAFISFHR;GIPLATGDTSPEPELLPGAPLPPPK
sp|O75822|EIF3J_HUMAN	sp|O75822|EIF3J_HUMAN	4	4	3	sp|O75822|EIF3J_HUMAN Eukaryotic translation initiation factor 3 subunit J OS=Homo sapiens OX=9606 GN=EIF3J PE=1 SV=2	1	4	4	3	1	2	2	0	1	2	2	0	1	2	2	0	22.1	22.1	21.7	29.062	258	258	0	13.216	7.8	17.4	12	0	213950	42927	65221	105800	0	28514	31045	62216	0	1	2	2	0	5	AAAAAAAGDSDSWDADAFSVEDPVR;ETFGVNNAVYGIDAMNPSSR;LQEESDLELAK
sp|O75832|PSD10_HUMAN	sp|O75832|PSD10_HUMAN	3	3	3	sp|O75832|PSD10_HUMAN 26S proteasome non-ATPase regulatory subunit 10 OS=Homo sapiens OX=9606 GN=PSMD10 PE=1 SV=1	1	3	3	3	1	3	0	0	1	3	0	0	1	3	0	0	17.7	17.7	17.7	24.428	226	226	0	37.889	4.4	17.7	0	0	248390	19504	228890	0	0	8437.9	52274	0	0	1	4	0	0	5	DHYEATAMHR;LEELKESILADK;MEGCVSNLMVCNLAYSGK
sp|O75841|UPK1B_HUMAN	sp|O75841|UPK1B_HUMAN	5	5	5	sp|O75841|UPK1B_HUMAN Uroplakin-1b OS=Homo sapiens OX=9606 GN=UPK1B PE=1 SV=5	1	5	5	5	5	0	0	0	5	0	0	0	5	0	0	0	32.3	32.3	32.3	29.643	260	260	0	148.82	32.3	0	0	0	4022800	4022800	0	0	0	0	0	0	0	8	0	0	0	8	LGVPGFYHNQGCYELISGPMNR;LMLQDNCCGVNGPSDWQK;QCCVMNNLKEPLNLEACK;TENNDADYPWPR;YQNNSPPNNDDQWK
sp|O75844|FACE1_HUMAN	sp|O75844|FACE1_HUMAN	1	1	1	sp|O75844|FACE1_HUMAN CAAX prenyl protease 1 homolog OS=Homo sapiens OX=9606 GN=ZMPSTE24 PE=1 SV=2	1	1	1	1	1	1	1	0	1	1	1	0	1	1	1	0	3.4	3.4	3.4	54.812	475	475	0	4.694	3.4	3.4	3.4	0	240940	80192	132230	28516	0	53267	83830	25586	0	1	1	1	0	3	NEEVLAVLGHELGHWK
sp|O75874|IDHC_HUMAN	sp|O75874|IDHC_HUMAN	9	8	8	sp|O75874|IDHC_HUMAN Isocitrate dehydrogenase [NADP] cytoplasmic OS=Homo sapiens OX=9606 GN=IDH1 PE=1 SV=2	1	9	8	8	1	4	0	9	1	4	0	8	1	4	0	8	24.2	22	22	46.659	414	414	0	17.87	3.1	15.2	0	24.2	705570	33504	273860	0	398200	9156.7	51473	0	139080	1	4	0	8	13	DIFQEIYDK;FKDIFQEIYDK;HAYGDQYR;IIWELIK;NILGGTVFR;SIEDFAHSSFQMALSK;TVEAEAAHGTVTR;VEITYTPSDGTQK;VTYLVHNFEEGGGVAMGMYNQDK
sp|O75880|SCO1_HUMAN	sp|O75880|SCO1_HUMAN	1	1	1	sp|O75880|SCO1_HUMAN Protein SCO1 homolog, mitochondrial OS=Homo sapiens OX=9606 GN=SCO1 PE=1 SV=1	1	1	1	1	0	1	0	0	0	1	0	0	0	1	0	0	6.6	6.6	6.6	33.814	301	301	0	12.169	0	6.6	0	0	64939	0	64939	0	0	0	0	0	0	0	1	0	0	1	HIGKPLLGGPFSLTTHTGER
sp|O75915|PRAF3_HUMAN	sp|O75915|PRAF3_HUMAN	5	5	5	sp|O75915|PRAF3_HUMAN PRA1 family protein 3 OS=Homo sapiens OX=9606 GN=ARL6IP5 PE=1 SV=1	1	5	5	5	3	3	3	3	3	3	3	3	3	3	3	3	25	25	25	21.614	188	188	0	49.916	16.5	20.2	20.7	20.7	1861100	612820	419570	475120	353640	253800	182450	282990	247880	3	3	4	3	13	AWDDFFPGSDR;FARPDFR;MDVNIAPLR;RTPMGIVLDALEQQEEGINR;TPMGIVLDALEQQEEGINR
sp|O75947|ATP5H_HUMAN	sp|O75947|ATP5H_HUMAN	7	7	7	sp|O75947|ATP5H_HUMAN ATP synthase subunit d, mitochondrial OS=Homo sapiens OX=9606 GN=ATP5PD PE=1 SV=3	1	7	7	7	2	3	5	4	2	3	5	4	2	3	5	4	45.3	45.3	45.3	18.491	161	161	0	44.023	18	27.3	39.1	33.5	2915000	696950	664520	1175000	378500	332710	348420	670130	213790	2	3	6	4	15	IVEYEKEMEK;KYPYWPHQPIENL;LAALPENPPAIDWAYYK;SCAEWVSLSK;SWNETLTSR;YPYWPHQPIENL;YTAQVDAEEKEDVK
sp|O75955|FLOT1_HUMAN	sp|O75955|FLOT1_HUMAN	5	5	5	sp|O75955|FLOT1_HUMAN Flotillin-1 OS=Homo sapiens OX=9606 GN=FLOT1 PE=1 SV=3	1	5	5	5	1	3	0	3	1	3	0	3	1	3	0	3	16.6	16.6	16.6	47.355	427	427	0	102.52	4.2	11	0	9.8	706900	71696	444200	0	191010	38950	164210	0	84982	1	4	0	3	8	AIMAHMTVEEIYKDR;DIHDDQDYLHSLGK;TEAEIAHIALETLEGHQR;VSAQYLSEIEMAK;VTGEVLDILTR
sp|O75962|TRIO_HUMAN	sp|O75962|TRIO_HUMAN	2	2	2	sp|O75962|TRIO_HUMAN Triple functional domain protein OS=Homo sapiens OX=9606 GN=TRIO PE=1 SV=2	1	2	2	2	1	2	0	0	1	2	0	0	1	2	0	0	0.8	0.8	0.8	346.9	3097	3097	0	3.051	0.3	0.8	0	0	88435	37787	50648	0	0	25100	23270	0	0	1	2	0	0	3	AVHHVLDVIHEVLHHQR;NILNELFQR
sp|O75964|ATP5L_HUMAN	sp|O75964|ATP5L_HUMAN	3	3	3	sp|O75964|ATP5L_HUMAN ATP synthase subunit g, mitochondrial OS=Homo sapiens OX=9606 GN=ATP5MG PE=1 SV=3	1	3	3	3	1	2	1	0	1	2	1	0	1	2	1	0	23.3	23.3	23.3	11.428	103	103	0	5.7371	12.6	14.6	8.7	0	522010	113740	312260	96016	0	81736	88136	0	0	1	3	1	0	5	LATFWYYAK;TPALVNAAVTYSK;TPALVNAAVTYSKPR
sp|O76024|WFS1_HUMAN	sp|O76024|WFS1_HUMAN	6	6	6	sp|O76024|WFS1_HUMAN Wolframin OS=Homo sapiens OX=9606 GN=WFS1 PE=1 SV=2	1	6	6	6	1	4	2	1	1	4	2	1	1	4	2	1	8.2	8.2	8.2	100.29	890	890	0	17.84	1.5	5.8	3	0.9	355860	36229	161410	91080	67133	23956	59139	48129	0	1	4	2	1	8	DAAAPAEPQAQHTR;GDMEIPFEEVLER;NYIALDDFVEITKK;SREEDDVTKDIVLR;TLTDLLLR;YPLHAIMEIK
sp|O76041|NEBL_HUMAN	sp|O76041|NEBL_HUMAN	2	2	2	sp|O76041|NEBL_HUMAN Nebulette OS=Homo sapiens OX=9606 GN=NEBL PE=1 SV=1	1	2	2	2	2	2	0	1	2	2	0	1	2	2	0	1	3.7	3.7	3.7	116.45	1014	1014	0	11.61	3.7	3.7	0	1.6	578380	372250	178440	0	27683	133590	61458	0	27616	2	2	0	1	5	AMYDYSAQDEDEVSFR;DGDYIVNVQPIDDGWMYGTVQR
sp|O76094|SRP72_HUMAN	sp|O76094|SRP72_HUMAN	3	3	3	sp|O76094|SRP72_HUMAN Signal recognition particle subunit SRP72 OS=Homo sapiens OX=9606 GN=SRP72 PE=1 SV=3	1	3	3	3	2	1	0	2	2	1	0	2	2	1	0	2	7	7	7	74.605	671	671	0	6.9944	5.1	2.1	0	4	342300	160850	84118	0	97331	81213	53326	0	56727	2	1	0	2	5	AIELLQEFSDQHPENAAEIK;ALLAMYTNQAEQCR;TEEALQLYNQIIK
sp|O94776|MTA2_HUMAN	sp|O94776|MTA2_HUMAN	1	1	1	sp|O94776|MTA2_HUMAN Metastasis-associated protein MTA2 OS=Homo sapiens OX=9606 GN=MTA2 PE=1 SV=1	1	1	1	1	0	1	0	0	0	1	0	0	0	1	0	0	2.7	2.7	2.7	75.022	668	668	0.0096463	0.96306	0	2.7	0	0	56404	0	56404	0	0	0	0	0	0	0	1	0	0	1	VGDYVYFENSSSNPYLVR
sp|O94822|LTN1_HUMAN	sp|O94822|LTN1_HUMAN	1	1	1	sp|O94822|LTN1_HUMAN E3 ubiquitin-protein ligase listerin OS=Homo sapiens OX=9606 GN=LTN1 PE=1 SV=6	1	1	1	1	0	1	0	0	0	1	0	0	0	1	0	0	0.8	0.8	0.8	200.55	1766	1766	0.0021552	1.5926	0	0.8	0	0	189640	0	189640	0	0	0	0	0	0	0	1	0	0	1	TAHNLENVLIHFWER
sp|O94826|TOM70_HUMAN	sp|O94826|TOM70_HUMAN	7	7	7	sp|O94826|TOM70_HUMAN Mitochondrial import receptor subunit TOM70 OS=Homo sapiens OX=9606 GN=TOMM70 PE=1 SV=1	1	7	7	7	1	5	0	3	1	5	0	3	1	5	0	3	18.3	18.3	18.3	67.454	608	608	0	31.821	2.8	13.5	0	7.9	569190	99432	387380	0	82378	38313	164720	0	42788	1	5	0	3	9	ATFYLLIGNANAAKPDLDK;CAEGYALYAQALTDQQQFGK;LRPESALAQAQK;SDEDKDKEGEALEVK;SYFSSFTDDIISQPMLK;YEQAIQCYTEAISLCPTEK;YMAEALLLR
sp|O94832|MYO1D_HUMAN	sp|O94832|MYO1D_HUMAN	7	7	7	sp|O94832|MYO1D_HUMAN Unconventional myosin-Id OS=Homo sapiens OX=9606 GN=MYO1D PE=1 SV=2	1	7	7	7	7	3	0	0	7	3	0	0	7	3	0	0	10.6	10.6	10.6	116.2	1006	1006	0	38.015	10.6	5	0	0	903210	778820	124390	0	0	109050	36599	0	0	9	3	0	0	12	ELYERPPHLFAIADAAYK;HIDYFNNQIIVDLVEQQHK;HQVEYLGLLENVR;IGELVGVLVNHFK;NSMIALVDNLASK;SFHSFYQLLQGGSEQMLR;VTDEMFLEALNSK
sp|O94855|SC24D_HUMAN	sp|O94855|SC24D_HUMAN	7	7	7	sp|O94855|SC24D_HUMAN Protein transport protein Sec24D OS=Homo sapiens OX=9606 GN=SEC24D PE=1 SV=2	1	7	7	7	2	7	2	3	2	7	2	3	2	7	2	3	10	10	10	113.01	1032	1032	0	41.299	2.7	10	2.7	4.5	1110400	138660	709540	126650	135520	50382	166600	62632	64064	2	7	2	3	14	EILVNQTAHMLACYR;IGFDAIMR;IHNLGLNCSSQLADLYK;ILFQPQTNVYDSLAK;LDPDSIPSPIQVIENDR;NCASPSAASQLILPDSMK;SCETDALINFFAK
sp|O94874|UFL1_HUMAN	sp|O94874|UFL1_HUMAN	3	3	3	sp|O94874|UFL1_HUMAN E3 UFM1-protein ligase 1 OS=Homo sapiens OX=9606 GN=UFL1 PE=1 SV=2	1	3	3	3	2	1	1	1	2	1	1	1	2	1	1	1	4.5	4.5	4.5	89.594	794	794	0	7.8784	2.5	2	2	2	298430	124550	108830	32365	32680	0	68995	29039	32680	2	1	1	1	5	EMRDELHVR;TQSTWVDSFFR;TYDLPGNFLTQALTQR
sp|O94901|SUN1_HUMAN	sp|O94901|SUN1_HUMAN	13	13	13	sp|O94901|SUN1_HUMAN SUN domain-containing protein 1 OS=Homo sapiens OX=9606 GN=SUN1 PE=1 SV=3	1	13	13	13	13	0	0	0	13	0	0	0	13	0	0	0	25.6	25.6	25.6	90.063	812	812	0	38.395	25.6	0	0	0	1087300	1087300	0	0	0	0	0	0	0	14	0	0	0	14	DLQLQILR;ETDFMAFHQEHEVR;IFSNWGHPEYTCLYR;KDVLTAHPAAPGPVSR;LATTACTLGDGEAVGADSGTSSAVSLK;LLFSEDQQGGSLEQLLQR;LSMMIHPAAFTLEHIPK;MSHLEDILGK;QLPTSEAVVSAVSEAGASGITEAQAR;RPDDTAFQIVELR;TGCETVDAVQER;VDQMEGGAAGPSASVR;VVIQPDIYPGNCWAFK
sp|O94905|ERLN2_HUMAN	sp|O94905|ERLN2_HUMAN	10	10	8	sp|O94905|ERLN2_HUMAN Erlin-2 OS=Homo sapiens OX=9606 GN=ERLIN2 PE=1 SV=1	1	10	10	8	9	5	4	7	9	5	4	7	7	4	3	5	35.4	35.4	28.3	37.839	339	339	0	95.765	32.4	17.7	17.4	27.1	4325300	2094000	662210	265110	1304000	267380	208510	104600	280730	12	6	4	8	30	DIPNMFMDSAGSVSK;IEEGHIGVYYR;ISEIEDAAFLAR;LALQQDLTSMAPGLVIQAVR;LSFGLEDEPLETATK;LSFGLEDEPLETATKEN;LTPEYLQLMK;SVQTTLQTDEVK;VAQVAEITYGQK;VTKPNIPEAIR
sp|O94915|FRYL_HUMAN	sp|O94915|FRYL_HUMAN	2	2	2	sp|O94915|FRYL_HUMAN Protein furry homolog-like OS=Homo sapiens OX=9606 GN=FRYL PE=1 SV=2	1	2	2	2	1	1	0	0	1	1	0	0	1	1	0	0	0.7	0.7	0.7	339.59	3013	3013	0.00045434	2.1229	0.3	0.4	0	0	35719	25367	10352	0	0	0	0	0	0	1	1	0	0	2	TDLIELLAR;WLDNILDSLDKK
sp|O94919|ENDD1_HUMAN	sp|O94919|ENDD1_HUMAN	9	9	9	sp|O94919|ENDD1_HUMAN Endonuclease domain-containing 1 protein OS=Homo sapiens OX=9606 GN=ENDOD1 PE=1 SV=2	1	9	9	9	8	3	2	4	8	3	2	4	8	3	2	4	28.2	28.2	28.2	55.016	500	500	0	59.026	26	6.8	5	11.6	2141500	1643100	284650	72134	141620	209330	82469	22714	34982	10	4	2	4	20	ALTPQCGSGEDLYILTGTVPSDYR;DRIPVYSAFR;DSDIIEDVMVK;FFYAGTPPAGLAADSHVK;ILEVVNQIQDEER;LLPFNPQLFQNNCGETEQDTEK;QALNTDYLDSDYQR;STLLPPEASEGSSSFLGK;WYVNLHSLMDR
sp|O94925|GLSK_HUMAN	sp|O94925|GLSK_HUMAN	5	5	5	sp|O94925|GLSK_HUMAN Glutaminase kidney isoform, mitochondrial OS=Homo sapiens OX=9606 GN=GLS PE=1 SV=1	1	5	5	5	2	5	1	2	2	5	1	2	2	5	1	2	13	13	13	73.46	669	669	0	55.815	3.7	13	1.5	4.2	783220	185720	463230	50679	83593	75093	104030	30683	44193	2	5	1	2	10	FDYVMQFLNK;LFLNEDDKPHNPMVNAGAIVVTSLIK;LTLQTTSDGVMLDKDLFK;MAGNEYVGFSNATFQSER;YAIAVNDLGTEYVHR
sp|O94929|ABLM3_HUMAN	sp|O94929|ABLM3_HUMAN	1	1	1	sp|O94929|ABLM3_HUMAN Actin-binding LIM protein 3 OS=Homo sapiens OX=9606 GN=ABLIM3 PE=1 SV=3	1	1	1	1	1	0	0	0	1	0	0	0	1	0	0	0	1.9	1.9	1.9	77.801	683	683	0.0033698	1.3689	1.9	0	0	0	91574	91574	0	0	0	0	0	0	0	1	0	0	0	1	DFITGEVISALGR
sp|O94973|AP2A2_HUMAN	sp|O94973|AP2A2_HUMAN	14	14	9	sp|O94973|AP2A2_HUMAN AP-2 complex subunit alpha-2 OS=Homo sapiens OX=9606 GN=AP2A2 PE=1 SV=2	1	14	14	9	9	10	4	6	9	10	4	6	5	6	2	3	21.6	21.6	13.7	103.96	939	939	0	79.665	14.8	16	5.9	8.3	2362700	775750	1089300	158680	338920	111870	171550	51075	102290	10	12	4	7	33	ACNQLGQFLQHR;FFQPTEMASQDFFQR;FVNLFPEVKPTIQDVLR;GLAVFISDIR;IAGDYVSEEVWYR;MFIFYGNK;NPTFMGLALHCIASVGSR;SSPLIQFHLLHSK;THIETVINALK;TVFEALQAPACHENLVK;VGGYILGEFGNLIAGDPR;VLVAGDTMDSVK;YGGTFQNVSVQLPITLNK;YLALESMCTLASSEFSHEAVK
sp|O94979|SC31A_HUMAN	sp|O94979|SC31A_HUMAN	14	14	14	sp|O94979|SC31A_HUMAN Protein transport protein Sec31A OS=Homo sapiens OX=9606 GN=SEC31A PE=1 SV=3	1	14	14	14	7	11	4	2	7	11	4	2	7	11	4	2	15.3	15.3	15.3	133.01	1220	1220	0	75.492	8.9	11.6	4.1	2.4	1870700	420970	1222200	124490	102990	75678	131350	42827	24897	7	12	4	3	26	AQDGSHPLSLQDLIEK;AQGEPVAGHESPK;ISVYSIMGGSTDGLR;KIDASQTEFEK;KPIPDEHLILK;MPSHQGAEQQQQQHHVFISQVVTEK;NPAVLSAASFDGR;NVWSFLK;QVQHILASASPSGR;RPVGASFSFGGK;SDQLQQAVQSQGFINYCQK;TQPPEDISCIAWNR;TTFEDLIQR;YLELLGYR
sp|O95070|YIF1A_HUMAN	sp|O95070|YIF1A_HUMAN	1	1	1	sp|O95070|YIF1A_HUMAN Protein YIF1A OS=Homo sapiens OX=9606 GN=YIF1A PE=1 SV=2	1	1	1	1	0	1	0	0	0	1	0	0	0	1	0	0	6.5	6.5	6.5	32.011	293	293	0	18.206	0	6.5	0	0	216320	0	216320	0	0	0	0	0	0	0	2	0	0	2	LGLLVFPYTHQNWEVQYSR
sp|O95140|MFN2_HUMAN	sp|O95140|MFN2_HUMAN	1	1	1	sp|O95140|MFN2_HUMAN Mitofusin-2 OS=Homo sapiens OX=9606 GN=MFN2 PE=1 SV=3	1	1	1	1	0	1	0	0	0	1	0	0	0	1	0	0	2.2	2.2	2.2	86.401	757	757	0	3.1154	0	2.2	0	0	51256	0	51256	0	0	0	0	0	0	0	1	0	0	1	NAELDPVTTEEQVLDVK
sp|O95147|DUS14_HUMAN	sp|O95147|DUS14_HUMAN	1	1	1	sp|O95147|DUS14_HUMAN Dual specificity protein phosphatase 14 OS=Homo sapiens OX=9606 GN=DUSP14 PE=1 SV=1	1	1	1	1	1	0	0	0	1	0	0	0	1	0	0	0	10.6	10.6	10.6	22.255	198	198	0	7.5858	10.6	0	0	0	56558	56558	0	0	0	0	0	0	0	1	0	0	0	1	VPLADMPHAPIGLYFDTVADK
sp|O95164|UBL3_HUMAN	sp|O95164|UBL3_HUMAN	1	1	1	sp|O95164|UBL3_HUMAN Ubiquitin-like protein 3 OS=Homo sapiens OX=9606 GN=UBL3 PE=1 SV=1	1	1	1	1	1	0	0	0	1	0	0	0	1	0	0	0	12.8	12.8	12.8	13.157	117	117	0	4.0655	12.8	0	0	0	129840	129840	0	0	0	0	0	0	0	1	0	0	0	1	EFLFSPNDSASDIAK
sp|O95169|NDUB8_HUMAN	sp|O95169|NDUB8_HUMAN	3	3	3	sp|O95169|NDUB8_HUMAN NADH dehydrogenase [ubiquinone] 1 beta subcomplex subunit 8, mitochondrial OS=Homo sapiens OX=9606 GN=NDUFB8 PE=1 SV=1	1	3	3	3	0	3	0	0	0	3	0	0	0	3	0	0	24.7	24.7	24.7	21.766	186	186	0	16.619	0	24.7	0	0	304990	0	304990	0	0	0	0	0	0	0	4	0	0	4	LNWGEPMHWHLDMYNR;QYPYNNLYLER;VEDYEPYPDDGMGYGDYPK
sp|O95171|SCEL_HUMAN	sp|O95171|SCEL_HUMAN	15	15	15	sp|O95171|SCEL_HUMAN Sciellin OS=Homo sapiens OX=9606 GN=SCEL PE=1 SV=2	1	15	15	15	15	0	0	0	15	0	0	0	15	0	0	0	30.1	30.1	30.1	77.551	688	688	0	71.221	30.1	0	0	0	2850100	2850100	0	0	0	0	0	0	0	17	0	0	0	17	ANTLDNQLTNR;DQNLENLIEVNSHVSENK;KQQDFHEVNK;LQPGGSLNANTSNTIASTSATTPVK;MILDELQICCHSTCFK;NNQSQDLDNLIK;NQGLDSLFR;QIHPPKPGVYTETNR;QPLENLQAGDSIWIYR;QSWFPPPPPGYNASSSTGTR;QTIHCEPCYSK;RPEEEKDENYGR;SLESLIYMSTR;TFLQDNSWIK;YIQTVYSTSDR
sp|O95197|RTN3_HUMAN	sp|O95197|RTN3_HUMAN	3	3	3	sp|O95197|RTN3_HUMAN Reticulon-3 OS=Homo sapiens OX=9606 GN=RTN3 PE=1 SV=2	1	3	3	3	2	2	1	1	2	2	1	1	2	2	1	1	5.6	5.6	5.6	112.61	1032	1032	0	21.717	4.8	1.8	1.1	1.1	1127100	526810	488180	47225	64856	238400	121260	94843	145170	2	3	1	1	7	AEPSAATQSHSISSSSFGAEPSAPGGGGSPGACPALGTK;SEEGHPFK;TQIDHYVGIAR
sp|O95202|LETM1_HUMAN	sp|O95202|LETM1_HUMAN	1	1	1	sp|O95202|LETM1_HUMAN Mitochondrial proton/calcium exchanger protein OS=Homo sapiens OX=9606 GN=LETM1 PE=1 SV=1	1	1	1	1	1	1	0	0	1	1	0	0	1	1	0	0	1.6	1.6	1.6	83.353	739	739	0	2.7366	1.6	1.6	0	0	136300	60849	75453	0	0	40419	47834	0	0	1	1	0	0	2	FLQDTIEEMALK
sp|O95219|SNX4_HUMAN	sp|O95219|SNX4_HUMAN	1	1	1	sp|O95219|SNX4_HUMAN Sorting nexin-4 OS=Homo sapiens OX=9606 GN=SNX4 PE=1 SV=1	1	1	1	1	1	1	0	0	1	1	0	0	1	1	0	0	2	2	2	51.908	450	450	0.0021496	1.5745	2	2	0	0	156460	111160	45301	0	0	73840	28719	0	0	1	1	0	0	2	IGLENFLLR
sp|O95232|LC7L3_HUMAN	sp|O95232|LC7L3_HUMAN	1	1	1	sp|O95232|LC7L3_HUMAN Luc7-like protein 3 OS=Homo sapiens OX=9606 GN=LUC7L3 PE=1 SV=2	1	1	1	1	0	1	0	0	0	1	0	0	0	1	0	0	3.2	3.2	3.2	51.466	432	432	0	4.1668	0	3.2	0	0	10700	0	10700	0	0	0	0	0	0	0	1	0	0	1	MISAAQLLDELMGR
sp|O95249|GOSR1_HUMAN	sp|O95249|GOSR1_HUMAN	1	1	1	sp|O95249|GOSR1_HUMAN Golgi SNAP receptor complex member 1 OS=Homo sapiens OX=9606 GN=GOSR1 PE=1 SV=1	1	1	1	1	0	1	0	0	0	1	0	0	0	1	0	0	5.2	5.2	5.2	28.612	250	250	0.003387	1.4073	0	5.2	0	0	38551	0	38551	0	0	0	0	0	0	0	1	0	0	1	AAGTSSYWEDLRK
sp|O95274|LYPD3_HUMAN	sp|O95274|LYPD3_HUMAN	2	2	2	sp|O95274|LYPD3_HUMAN Ly6/PLAUR domain-containing protein 3 OS=Homo sapiens OX=9606 GN=LYPD3 PE=1 SV=2	1	2	2	2	2	0	1	0	2	0	1	0	2	0	1	0	8.7	8.7	8.7	35.97	346	346	0	26.843	8.7	0	5.5	0	266070	218180	0	47891	0	133200	0	42970	0	2	0	1	0	3	DGVTGPGFTLSGSCCQGSR;LTGGAAGHQDR
sp|O95292|VAPB_HUMAN	sp|O95292|VAPB_HUMAN	4	3	3	sp|O95292|VAPB_HUMAN Vesicle-associated membrane protein-associated protein B/C OS=Homo sapiens OX=9606 GN=VAPB PE=1 SV=3	1	4	3	3	4	3	1	2	3	2	0	1	3	2	0	1	24.3	19.3	19.3	27.228	243	243	0	19.415	24.3	16	4.9	10.3	795860	558220	220050	0	17590	142070	78165	0	16595	4	2	0	1	7	FMVQSMFAPTDTSDMEAVWK;GPFTDVVTTNLK;SLSSSLDDTEVKK;VEQVLSLEPQHELK
sp|O95295|SNAPN_HUMAN	sp|O95295|SNAPN_HUMAN	1	1	1	sp|O95295|SNAPN_HUMAN SNARE-associated protein Snapin OS=Homo sapiens OX=9606 GN=SNAPIN PE=1 SV=1	1	1	1	1	0	0	1	0	0	0	1	0	0	0	1	0	15.4	15.4	15.4	14.874	136	136	0	45.525	0	0	15.4	0	43969	0	0	43969	0	0	0	0	0	0	0	1	0	1	AGAGSAAVSGAGTPVAGPTGR
sp|O95299|NDUAA_HUMAN	sp|O95299|NDUAA_HUMAN	1	1	1	sp|O95299|NDUAA_HUMAN NADH dehydrogenase [ubiquinone] 1 alpha subcomplex subunit 10, mitochondrial OS=Homo sapiens OX=9606 GN=NDUFA10 PE=1 SV=1	1	1	1	1	1	1	0	0	1	1	0	0	1	1	0	0	3.1	3.1	3.1	40.75	355	355	0.0029838	1.4586	3.1	3.1	0	0	198330	46067	152260	0	0	30600	57753	0	0	1	2	0	0	3	YGMWHFLLGDK
sp|O95336|6PGL_HUMAN	sp|O95336|6PGL_HUMAN	5	5	4	sp|O95336|6PGL_HUMAN 6-phosphogluconolactonase OS=Homo sapiens OX=9606 GN=PGLS PE=1 SV=2	1	5	5	4	0	0	0	4	0	0	0	4	0	0	0	4	31.8	31.8	20.9	27.547	258	258	0	4.348	0	0	0	20.9	192550	0	0	0	192550	0	0	0	0	0	0	0	4	4	ELPAAVAPAGPASLAR;LCWFLDEAAAR;LVPFDHAESTYGLYR;VTLTLPVLNAAR
sp|O95340|PAPS2_HUMAN	sp|O95340|PAPS2_HUMAN	1	1	1	sp|O95340|PAPS2_HUMAN Bifunctional 3-phosphoadenosine 5-phosphosulfate synthase 2 OS=Homo sapiens OX=9606 GN=PAPSS2 PE=1 SV=2	1	1	1	1	0	1	0	0	0	1	0	0	0	1	0	0	1.8	1.8	1.8	69.5	614	614	0	5.0209	0	1.8	0	0	59696	0	59696	0	0	0	0	0	0	0	1	0	0	1	HNEFDFISGTR
sp|O95361|TRI16_HUMAN;sp|Q309B1|TR16L_HUMAN	sp|O95361|TRI16_HUMAN;sp|Q309B1|TR16L_HUMAN	3;2	3;2	3;2	sp|O95361|TRI16_HUMAN Tripartite motif-containing protein 16 OS=Homo sapiens OX=9606 GN=TRIM16 PE=1 SV=3;sp|Q309B1|TR16L_HUMAN Tripartite motif-containing protein 16-like protein OS=Homo sapiens OX=9606 GN=TRIM16L PE=2 SV=3	2	3	3	3	3	0	0	0	3	0	0	0	3	0	0	0	8.3	8.3	8.3	63.954	564	564;348	0	2.9427	8.3	0	0	0	74379	74379	0	0	0	0	0	0	0	3	0	0	0	3	EFTAWYSDMETPLK;LQSHLLTEPVKDHNWR;VITESTVHLIQLLENYK
sp|O95372|LYPA2_HUMAN	sp|O95372|LYPA2_HUMAN	2	2	2	sp|O95372|LYPA2_HUMAN Acyl-protein thioesterase 2 OS=Homo sapiens OX=9606 GN=LYPLA2 PE=1 SV=1	1	2	2	2	1	1	0	1	1	1	0	1	1	1	0	1	19	19	19	24.737	231	231	0	10.407	11.3	11.3	0	7.8	44078	5363.8	12679	0	26036	3562.9	8037.8	0	0	1	1	0	1	3	DLAILQCHGELDPMVPVR;ETAAVIFLHGLGDTGHSWADALSTIR
sp|O95373|IPO7_HUMAN	sp|O95373|IPO7_HUMAN	4	4	4	sp|O95373|IPO7_HUMAN Importin-7 OS=Homo sapiens OX=9606 GN=IPO7 PE=1 SV=1	1	4	4	4	3	1	0	0	3	1	0	0	3	1	0	0	6.8	6.8	6.8	119.52	1038	1038	0	12.476	4.7	2.1	0	0	174240	163870	10379	0	0	0	0	0	0	3	1	0	0	4	AVTAMGILNTIDTLLSVVEDHK;ENIVEAIIHSPELIR;FIQLLSDQSDQSVLIQK;NPVWYQALTHGLNEEQR
sp|O95379|TFIP8_HUMAN	sp|O95379|TFIP8_HUMAN	1	1	1	sp|O95379|TFIP8_HUMAN Tumor necrosis factor alpha-induced protein 8 OS=Homo sapiens OX=9606 GN=TNFAIP8 PE=1 SV=1	1	1	1	1	0	0	0	1	0	0	0	1	0	0	0	1	7.1	7.1	7.1	23.003	198	198	0	2.6252	0	0	0	7.1	32058	0	0	0	32058	0	0	0	0	0	0	0	1	1	NNQFNQDELALMEK
sp|O95394|AGM1_HUMAN	sp|O95394|AGM1_HUMAN	2	2	2	sp|O95394|AGM1_HUMAN Phosphoacetylglucosamine mutase OS=Homo sapiens OX=9606 GN=PGM3 PE=1 SV=1	1	2	2	2	0	0	0	2	0	0	0	2	0	0	0	2	3.9	3.9	3.9	59.851	542	542	0	4.3922	0	0	0	3.9	56136	0	0	0	56136	0	0	0	0	0	0	0	2	2	AFVRPSGTEDVVR;MGLLAVLR
sp|O95406|CNIH1_HUMAN	sp|O95406|CNIH1_HUMAN	1	1	1	sp|O95406|CNIH1_HUMAN Protein cornichon homolog 1 OS=Homo sapiens OX=9606 GN=CNIH1 PE=1 SV=1	1	1	1	1	0	1	0	0	0	1	0	0	0	1	0	0	17.4	17.4	17.4	16.699	144	144	0.00045914	2.2891	0	17.4	0	0	41391	0	41391	0	0	0	0	0	0	0	1	0	0	1	PVMSGPGLYDPTTIMNADILAYCQK
sp|O95425|SVIL_HUMAN	sp|O95425|SVIL_HUMAN	6	6	6	sp|O95425|SVIL_HUMAN Supervillin OS=Homo sapiens OX=9606 GN=SVIL PE=1 SV=2	1	6	6	6	6	0	1	0	6	0	1	0	6	0	1	0	4.2	4.2	4.2	247.74	2214	2214	0	21.45	4.2	0	0.5	0	475710	467670	0	8034.5	0	133110	0	3089	0	6	0	1	0	7	ELAEQGEPDSSTLSLAEK;LFILSSSSGDFAATEFVYPAR;MVSMPQTTAGTILDGVNVGR;PDWAIFGR;SNEEEETSDSSLEK;TIYPLADLLAR
sp|O95433|AHSA1_HUMAN	sp|O95433|AHSA1_HUMAN	1	1	1	sp|O95433|AHSA1_HUMAN Activator of 90 kDa heat shock protein ATPase homolog 1 OS=Homo sapiens OX=9606 GN=AHSA1 PE=1 SV=1	1	1	1	1	1	0	0	0	1	0	0	0	1	0	0	0	6.5	6.5	6.5	38.274	338	338	0.00088928	1.8789	6.5	0	0	0	10377	10377	0	0	0	0	0	0	0	1	0	0	0	1	VFTTQELVQAFTHAPATLEADR
sp|O95479|G6PE_HUMAN	sp|O95479|G6PE_HUMAN	12	12	12	sp|O95479|G6PE_HUMAN GDH/6PGL endoplasmic bifunctional protein OS=Homo sapiens OX=9606 GN=H6PD PE=1 SV=2	1	12	12	12	3	10	3	6	3	10	3	6	3	10	3	6	22.1	22.1	22.1	88.892	791	791	0	76.231	5.3	18.8	5.1	9.7	2107500	226370	1177500	187350	516250	51239	194690	57140	127580	3	12	3	6	24	DAHSVLLSHIFHGR;DIEAQLQHAGLR;DQFLQLSQYR;ELQKPDSFHSLTPTFAAVLVHIDNLR;ESPLVSAWSEELISK;GSAVVGQYQSYSEQVR;IPYYNIHPMPVHLQQR;LFGSPLSDYYAYSPVR;MSLSLPLINR;PGPGAWLR;QLVFHIGHGDLGSPAVLVSR;WEGVPFILMSGK
sp|O95486|SC24A_HUMAN	sp|O95486|SC24A_HUMAN	3	3	3	sp|O95486|SC24A_HUMAN Protein transport protein Sec24A OS=Homo sapiens OX=9606 GN=SEC24A PE=1 SV=2	1	3	3	3	1	3	1	0	1	3	1	0	1	3	1	0	3.4	3.4	3.4	119.75	1093	1093	0	8.2706	1.2	3.4	1.2	0	165550	48354	112430	4773.4	0	20236	29441	7533.3	0	1	4	1	0	6	EQRPFFPILYVIR;LPLGLLLHPFK;TYINPFVSFLDQR
sp|O95487|SC24B_HUMAN	sp|O95487|SC24B_HUMAN	3	3	3	sp|O95487|SC24B_HUMAN Protein transport protein Sec24B OS=Homo sapiens OX=9606 GN=SEC24B PE=1 SV=2	1	3	3	3	2	2	0	0	2	2	0	0	2	2	0	0	3.5	3.5	3.5	137.42	1268	1268	0	7.3563	2.7	2.4	0	0	175910	76541	99367	0	0	36078	43991	0	0	2	2	0	0	4	LPLGLLLHPFR;VNDVPEEFMYNPLTR;VSVFQTQLPSLGAGLLQSR
sp|O95528|GTR10_HUMAN	sp|O95528|GTR10_HUMAN	1	1	1	sp|O95528|GTR10_HUMAN Solute carrier family 2, facilitated glucose transporter member 10 OS=Homo sapiens OX=9606 GN=SLC2A10 PE=1 SV=2	1	1	1	1	1	1	0	0	1	1	0	0	1	1	0	0	1.5	1.5	1.5	56.911	541	541	0.007711	1.0495	1.5	1.5	0	0	27921	11595	16327	0	0	7701.6	10350	0	0	1	1	0	0	2	YSFLDLFR
sp|O95571|ETHE1_HUMAN	sp|O95571|ETHE1_HUMAN	9	9	9	sp|O95571|ETHE1_HUMAN Persulfide dioxygenase ETHE1, mitochondrial OS=Homo sapiens OX=9606 GN=ETHE1 PE=1 SV=2	1	9	9	9	1	8	7	3	1	8	7	3	1	8	7	3	55.1	55.1	55.1	27.873	254	254	0	65.956	8.3	50	37.4	14.2	2711900	16087	1686300	752390	257130	4191.4	398980	199110	45798	1	13	9	3	26	EAVLIDPVLETAPR;IFTLPGDCLIYPAHDYHGFTVSTVEEER;LLYAVNTHCHADHITGSGLLR;LSGAQADLHIEDGDSIR;PQQIDFAVPANMR;QMFEPVSCTFTYLLGDR;SLLPGCQSVISR;TDFQQGCAK;TLYHSVHEK
sp|O95573|ACSL3_HUMAN	sp|O95573|ACSL3_HUMAN	19	19	17	sp|O95573|ACSL3_HUMAN Long-chain-fatty-acid--CoA ligase 3 OS=Homo sapiens OX=9606 GN=ACSL3 PE=1 SV=3	1	19	19	17	10	9	6	12	10	9	6	12	9	8	5	11	39.7	39.7	35.7	80.419	720	720	0	154.35	24.4	21.7	14.4	25.3	7295800	1852200	3497700	361730	1584100	360660	585040	142200	422520	10	9	6	13	38	ASMENQPHSKPLPSDIAVIMYTSGSTGLPK;DIVSLVPR;EVLNEEDEVQPNGK;GDTSMLKPTLMAAVPEIMDR;GEILIGGQSVTMGYYK;GIIVHTMAAVEALGAK;GTWEELCNSCEMENEVLK;GVMISHSNIIAGITGMAER;HIITVDGKPPTWSEFPK;IGYSSPQTLADQSSK;LQAGEYVSLGK;LSPEPWTPETGLVTDAFK;NLFILAYNYK;NWEEGGYFNTDKPHPR;PLPSDIAVIMYTSGSTGLPK;SVNSLDGLASVLYPGCDTLDK;THYQADIER;VGAPLVCCEIK;WLCTGDIGEFEPDGCLK
sp|O95633|FSTL3_HUMAN	sp|O95633|FSTL3_HUMAN	6	6	6	sp|O95633|FSTL3_HUMAN Follistatin-related protein 3 OS=Homo sapiens OX=9606 GN=FSTL3 PE=1 SV=1	1	6	6	6	0	1	6	4	0	1	6	4	0	1	6	4	30.4	30.4	30.4	27.663	263	263	0	34.911	0	6.8	30.4	19.8	880150	0	62903	571160	246090	0	17052	174100	85406	0	1	6	4	11	CECAPDCSGLPAR;DSCDGVECGPGK;GHPDLSVMYR;LQVCGSDGATYRDECELR;PQSCVVDQTGSAHCVVCR;SCEHVVCPR
sp|O95674|CDS2_HUMAN	sp|O95674|CDS2_HUMAN	1	1	1	sp|O95674|CDS2_HUMAN Phosphatidate cytidylyltransferase 2 OS=Homo sapiens OX=9606 GN=CDS2 PE=1 SV=1	1	1	1	1	1	1	0	0	1	1	0	0	1	1	0	0	4.3	4.3	4.3	51.417	445	445	0.0049875	1.2468	4.3	4.3	0	0	111920	70599	41321	0	0	46895	26196	0	0	1	1	0	0	2	AESAPLPVSADDTPEVLNR
sp|O95721|SNP29_HUMAN	sp|O95721|SNP29_HUMAN	1	1	1	sp|O95721|SNP29_HUMAN Synaptosomal-associated protein 29 OS=Homo sapiens OX=9606 GN=SNAP29 PE=1 SV=1	1	1	1	1	0	0	1	0	0	0	1	0	0	0	1	0	4.3	4.3	4.3	28.97	258	258	0.00088771	1.8495	0	0	4.3	0	185870	0	0	185870	0	0	0	0	0	0	0	1	0	1	SVFGGLVNYFK
sp|O95747|OXSR1_HUMAN;sp|Q9UEW8|STK39_HUMAN	sp|O95747|OXSR1_HUMAN	8;1	8;1	8;1	sp|O95747|OXSR1_HUMAN Serine/threonine-protein kinase OSR1 OS=Homo sapiens OX=9606 GN=OXSR1 PE=1 SV=1	2	8	8	8	6	3	1	2	6	3	1	2	6	3	1	2	21.4	21.4	21.4	58.022	527	527;545	0	15.685	17.3	5.9	1.5	4.7	1042000	806640	135490	24601	75312	183160	20970	11143	12718	6	3	1	2	12	DTAEGVSQELISAGLVDGR;IPISLVLR;LLSGGSVLDIIK;RPTAAELLR;SEDSSALPWSINR;SGVLDESTIATILR;TFVGTPCWMAPEVMEQVR;VLMLTLQNDPPSLETGVQDK
sp|O95758|PTBP3_HUMAN	sp|O95758|PTBP3_HUMAN	2	1	1	sp|O95758|PTBP3_HUMAN Polypyrimidine tract-binding protein 3 OS=Homo sapiens OX=9606 GN=PTBP3 PE=1 SV=2	1	2	1	1	0	1	0	1	0	1	0	0	0	1	0	0	5.1	3.6	3.6	59.689	552	552	0	19.027	0	3.6	0	1.4	101290	0	101290	0	0	0	0	0	0	0	2	0	0	2	NNQFQALLQYADPVNAHYAK;VTNLLMLK
sp|O95777|LSM8_HUMAN	sp|O95777|LSM8_HUMAN	2	2	2	sp|O95777|LSM8_HUMAN U6 snRNA-associated Sm-like protein LSm8 OS=Homo sapiens OX=9606 GN=LSM8 PE=1 SV=3	1	2	2	2	1	1	2	0	1	1	2	0	1	1	2	0	27.1	27.1	27.1	10.403	96	96	0	22.701	16.7	16.7	27.1	0	252140	53282	67291	131560	0	35392	42659	64944	0	1	1	2	0	4	GFDQTINLILDESHER;TSALENYINR
sp|O95782|AP2A1_HUMAN	sp|O95782|AP2A1_HUMAN	9	4	4	sp|O95782|AP2A1_HUMAN AP-2 complex subunit alpha-1 OS=Homo sapiens OX=9606 GN=AP2A1 PE=1 SV=3	1	9	4	4	7	6	3	5	3	2	1	2	3	2	1	2	12.5	4.9	4.9	107.54	977	977	0	10.846	9.4	8.6	3.4	7.3	774360	429810	180950	67615	95976	130360	124260	53054	54576	3	2	1	2	8	ACNQLGQFLQHR;DFLTPPLLSVR;FINLFPETK;GLAVFISDIR;IAGDYVSEEVWYR;THIDTVINALK;TVFEALQAPACHENMVK;VGGYILGEFGNLIAGDPR;YLALESMCTLASSEFSHEAVK
sp|O95817|BAG3_HUMAN	sp|O95817|BAG3_HUMAN	6	6	6	sp|O95817|BAG3_HUMAN BAG family molecular chaperone regulator 3 OS=Homo sapiens OX=9606 GN=BAG3 PE=1 SV=3	1	6	6	6	4	1	4	1	4	1	4	1	4	1	4	1	15.3	15.3	15.3	61.594	575	575	0	40.958	11.3	2.6	9.4	2.8	784300	430270	70830	249010	34197	141470	32171	102330	21076	6	2	4	1	13	ELLALDSVDPEGR;ETAPVSQPENKPESK;IDPQTGWPFFVDHNSR;PGPVGPELPPGHIPIQVIR;VQGLEQAVDNFEGKK;YLMIEEYLTK
sp|O95831|AIFM1_HUMAN	sp|O95831|AIFM1_HUMAN	10	10	10	sp|O95831|AIFM1_HUMAN Apoptosis-inducing factor 1, mitochondrial OS=Homo sapiens OX=9606 GN=AIFM1 PE=1 SV=1	1	10	10	10	1	4	10	1	1	4	10	1	1	4	10	1	24.8	24.8	24.8	66.9	613	613	0	51.603	3.1	12.1	24.8	2	1810000	25050	381620	1354700	48650	4601.7	71398	316910	8255.7	1	4	13	1	19	AALSASEGEEVPQDK;ALGTEVIQLFPEK;APSHVPFLLIGGGTAAFAAAR;DGEQHEDLNEVAK;ELWFSDDPNVTK;KVETDHIVAAVGLEPNVELAK;LNDGSQITYEK;SATEQSGTGIR;SNIWVAGDAACFYDIK;VLIVSEDPELPYMRPPLSK
sp|O95833|CLIC3_HUMAN	sp|O95833|CLIC3_HUMAN	6	6	6	sp|O95833|CLIC3_HUMAN Chloride intracellular channel protein 3 OS=Homo sapiens OX=9606 GN=CLIC3 PE=1 SV=2	1	6	6	6	3	3	0	5	3	3	0	5	3	3	0	5	37.3	37.3	37.3	26.648	236	236	0	33.217	19.5	17.8	0	30.5	835630	369590	167860	0	298180	119220	88830	0	98895	3	3	0	5	11	APLEHELAGEPQLR;ASEDGESVGHCPSCQR;DFAPGSQLPILLYDSDAK;GVPFTLTTVDTR;LHIVDTVCAHFR;NPVPAQDEALYQQLLR
sp|O95834|EMAL2_HUMAN	sp|O95834|EMAL2_HUMAN	3	3	3	sp|O95834|EMAL2_HUMAN Echinoderm microtubule-associated protein-like 2 OS=Homo sapiens OX=9606 GN=EML2 PE=1 SV=1	1	3	3	3	2	2	1	1	2	2	1	1	2	2	1	1	8	8	8	70.678	649	649	0	20.564	5.5	5.5	2.5	2.5	300860	108020	122590	53920	16332	44120	47311	48361	0	2	2	1	1	6	ITQAVLGAHDGGVFGLCALR;LVHLWSSDSHQPLWSR;TVAEGHGDTLYVGTTR
sp|O95837|GNA14_HUMAN	sp|O95837|GNA14_HUMAN	1	1	1	sp|O95837|GNA14_HUMAN Guanine nucleotide-binding protein subunit alpha-14 OS=Homo sapiens OX=9606 GN=GNA14 PE=1 SV=1	1	1	1	1	1	0	0	0	1	0	0	0	1	0	0	0	3.7	3.7	3.7	41.57	355	355	0	6.0979	3.7	0	0	0	62228	62228	0	0	0	0	0	0	0	2	0	0	0	2	IIHGSGYSDEDRK
sp|O95865|DDAH2_HUMAN	sp|O95865|DDAH2_HUMAN	1	1	1	sp|O95865|DDAH2_HUMAN N(G),N(G)-dimethylarginine dimethylaminohydrolase 2 OS=Homo sapiens OX=9606 GN=DDAH2 PE=1 SV=1	1	1	1	1	0	0	0	1	0	0	0	1	0	0	0	1	5.6	5.6	5.6	29.644	285	285	0.0033389	1.2907	0	0	0	5.6	53926	0	0	0	53926	0	0	0	0	0	0	0	1	1	LSDVTLVPVSCSELEK
sp|O95867|LY66C_HUMAN	sp|O95867|LY66C_HUMAN	3	3	3	sp|O95867|LY66C_HUMAN Lymphocyte antigen 6 complex locus protein G6c OS=Homo sapiens OX=9606 GN=LY6G6C PE=1 SV=1	1	3	3	3	3	0	0	0	3	0	0	0	3	0	0	0	26.4	26.4	26.4	13.821	125	125	0	7.0231	26.4	0	0	0	1271900	1271900	0	0	0	0	0	0	0	4	0	0	0	4	LEPGQQCLTTHAYLGK;MWVFSNLR;VPVLGCVDR
sp|O95881|TXD12_HUMAN	sp|O95881|TXD12_HUMAN	1	1	1	sp|O95881|TXD12_HUMAN Thioredoxin domain-containing protein 12 OS=Homo sapiens OX=9606 GN=TXNDC12 PE=1 SV=1	1	1	1	1	0	0	1	1	0	0	1	1	0	0	1	1	8.7	8.7	8.7	19.206	172	172	0	4.4339	0	0	8.7	8.7	380680	0	0	284920	95751	0	0	143500	53510	0	0	2	2	4	EAAASGLPLMVIIHK
sp|O95994|AGR2_HUMAN	sp|O95994|AGR2_HUMAN	5	4	4	sp|O95994|AGR2_HUMAN Anterior gradient protein 2 homolog OS=Homo sapiens OX=9606 GN=AGR2 PE=1 SV=1	1	5	4	4	5	0	0	0	4	0	0	0	4	0	0	0	45.1	38.9	38.9	19.979	175	175	0	45.628	45.1	0	0	0	1583900	1583900	0	0	0	0	0	0	0	5	0	0	0	5	GWGDQLIWTQTYEEALYK;HLSPDGQYVPR;IMFVDPSLTVR;LYAYEPADTALLLDNMK;TSNKPLMIIHHLDECPHSQALK
sp|O96000|NDUBA_HUMAN	sp|O96000|NDUBA_HUMAN	2	2	2	sp|O96000|NDUBA_HUMAN NADH dehydrogenase [ubiquinone] 1 beta subcomplex subunit 10 OS=Homo sapiens OX=9606 GN=NDUFB10 PE=1 SV=3	1	2	2	2	0	2	0	0	0	2	0	0	0	2	0	0	16.9	16.9	16.9	20.776	172	172	0	7.5102	0	16.9	0	0	70619	0	70619	0	0	0	0	0	0	0	2	0	0	2	AFDLIVDRPVTLVR;DYKVDQEIINIMQDR
sp|O96005|CLPT1_HUMAN	sp|O96005|CLPT1_HUMAN	2	2	2	sp|O96005|CLPT1_HUMAN Cleft lip and palate transmembrane protein 1 OS=Homo sapiens OX=9606 GN=CLPTM1 PE=1 SV=1	1	2	2	2	1	2	0	0	1	2	0	0	1	2	0	0	4.8	4.8	4.8	76.096	669	669	0	3.6328	3.3	4.8	0	0	123260	20240	103010	0	0	13445	34382	0	0	1	2	0	0	3	SPWNFLGDELYEQSDEEQDSVK;VSFCPLSLWR
sp|O96008|TOM40_HUMAN	sp|O96008|TOM40_HUMAN	1	1	1	sp|O96008|TOM40_HUMAN Mitochondrial import receptor subunit TOM40 homolog OS=Homo sapiens OX=9606 GN=TOMM40 PE=1 SV=1	1	1	1	1	0	0	0	1	0	0	0	1	0	0	0	1	3	3	3	37.893	361	361	0.0029699	1.4369	0	0	0	3	38963	0	0	0	38963	0	0	0	0	0	0	0	1	1	ELFPIQMEGVK
sp|P00167|CYB5_HUMAN	sp|P00167|CYB5_HUMAN	3	3	3	sp|P00167|CYB5_HUMAN Cytochrome b5 OS=Homo sapiens OX=9606 GN=CYB5A PE=1 SV=2	1	3	3	3	0	3	1	1	0	3	1	1	0	3	1	1	35.8	35.8	35.8	15.33	134	134	0	5.9706	0	35.8	9.7	9.7	321520	0	225040	42822	53659	0	0	38422	53659	0	3	1	1	5	EQAGGDATENFEDVGHSTDAR;FLEEHPGGEEVLR;TFIIGELHPDDRPK
sp|P00338|LDHA_HUMAN;sp|Q6ZMR3|LDH6A_HUMAN;sp|P07864|LDHC_HUMAN	sp|P00338|LDHA_HUMAN	19;1;1	19;1;1	18;0;0	sp|P00338|LDHA_HUMAN L-lactate dehydrogenase A chain OS=Homo sapiens OX=9606 GN=LDHA PE=1 SV=2	3	19	19	18	12	11	12	15	12	11	12	15	11	10	11	14	58.1	58.1	54.5	36.688	332	332;332;332	0	162.08	32.8	31	41.6	40.4	26409000	5030900	3900500	4578000	12899000	566650	522660	852650	1925200	15	15	19	24	73	ATLKDQLIYNLLKEEQTPQNK;DLADELALVDVIEDK;DQLIYNLLK;DQLIYNLLKEEQTPQNK;FIIPNVVK;GEMMDLQHGSLFLR;GYTSWAIGLSVADLAESIMK;LGVHPLSCHGWVLGEHGDSSVPVWSGMNVAGVSLK;LKGEMMDLQHGSLFLR;LVIITAGAR;QVVESAYEVIK;RVHPVSTMIK;SADTLWGIQK;TLHPDLGTDK;TLHPDLGTDKDK;TLHPDLGTDKDKEQWK;VHPVSTMIK;VIGSGCNLDSAR;VTLTSEEEAR
sp|P00352|AL1A1_HUMAN	sp|P00352|AL1A1_HUMAN	5	5	5	sp|P00352|AL1A1_HUMAN Retinal dehydrogenase 1 OS=Homo sapiens OX=9606 GN=ALDH1A1 PE=1 SV=2	1	5	5	5	0	3	0	2	0	3	0	2	0	3	0	2	17.4	17.4	17.4	54.861	501	501	0	11.872	0	11.8	0	5.6	345540	0	154700	0	190840	0	0	0	0	0	3	0	2	5	EAGFPPGVVNIVPGYGPTAGAAISSHMDIDK;ELGEYGFHEYTEVK;IFINNEWHDSVSGK;LYSNAYLNDLAGCIK;TIPIDGNFFTYTR
sp|P00367|DHE3_HUMAN;sp|P49448|DHE4_HUMAN	sp|P00367|DHE3_HUMAN;sp|P49448|DHE4_HUMAN	18;11	18;11	18;11	sp|P00367|DHE3_HUMAN Glutamate dehydrogenase 1, mitochondrial OS=Homo sapiens OX=9606 GN=GLUD1 PE=1 SV=2;sp|P49448|DHE4_HUMAN Glutamate dehydrogenase 2, mitochondrial OS=Homo sapiens OX=9606 GN=GLUD2 PE=1 SV=2	2	18	18	18	11	12	11	7	11	12	11	7	11	12	11	7	38.7	38.7	38.7	61.397	558	558;558	0	166.36	29.6	28.7	27.2	18.6	8624700	2804100	3604400	1298700	917410	295510	391710	218460	232260	16	16	14	9	55	AKPYEGSILEADCDILIPAASEK;ALASLMTYK;CIAVGESDGSIWNPDGIDPK;DDGSWEVIEGYR;DIVHSGLAYTMER;DSNYHLLMSVQESLER;GFIGPGIDVPAPDMSTGER;HGGTIPIVPTAEFQDR;IIAEGANGPTTPEADK;IIAEGANGPTTPEADKIFLER;IIKPCNHVLSLSFPIR;ISGASEKDIVHSGLAYTMER;KGFIGPGIDVPAPDMSTGER;LQHGSILGFPK;PCNHVLSLSFPIR;RFTMELAK;TFVVQGFGNVGLHSMR;YNLGLDLR
sp|P00387|NB5R3_HUMAN	sp|P00387|NB5R3_HUMAN	14	14	14	sp|P00387|NB5R3_HUMAN NADH-cytochrome b5 reductase 3 OS=Homo sapiens OX=9606 GN=CYB5R3 PE=1 SV=3	1	14	14	14	9	9	5	5	9	9	5	5	9	9	5	5	53.8	53.8	53.8	34.234	301	301	0	163.88	38.5	46.5	27.2	23.3	7111200	3652900	2116000	601340	740960	927060	483590	211590	226470	11	9	5	5	30	AIMKDPDDHTVCHLLFANQTEK;APEAWDYGQGFVNEEMIR;DILLRPELEELR;DPDDHTVCHLLFANQTEK;EIISHDTR;FAIRPDK;GPSGLLVYQGK;IDGNLVVRPYTPISSDDDKGFVDLVIK;LIDREIISHDTR;MSQYLESMQIGDTIEFR;PYTPISSDDDKGFVDLVIK;STPAITLESPDIK;STPAITLESPDIKYPLR;SVGMIAGGTGITPMLQVIR
sp|P00390|GSHR_HUMAN	sp|P00390|GSHR_HUMAN	9	9	9	sp|P00390|GSHR_HUMAN Glutathione reductase, mitochondrial OS=Homo sapiens OX=9606 GN=GSR PE=1 SV=2	1	9	9	9	1	3	8	0	1	3	8	0	1	3	8	0	33.5	33.5	33.5	56.256	522	522	0	79.683	2.9	11.1	29.3	0	841120	34100	221110	585910	0	9247.1	32192	160970	0	1	3	9	0	13	ADFDNTVAIHPTSSEELVTLR;ALLTPVAIAAGR;GHAAFTSDPKPTIEVSGK;LGIQTDDKGHIIVDEFQNTNVK;LNAIYQNNLTK;QEPQPQGPPPAAGAVASYDYLVIGGGSGGLASAR;TLSGLEVSMVTAVPGR;TYSTSFTPMYHAVTK;VMWNTAVHSEFMHDHADYGFPSCEGK
sp|P00403|COX2_HUMAN	sp|P00403|COX2_HUMAN	3	3	3	sp|P00403|COX2_HUMAN Cytochrome c oxidase subunit 2 OS=Homo sapiens OX=9606 GN=MT-CO2 PE=1 SV=1	1	3	3	3	1	2	2	0	1	2	2	0	1	2	2	0	20.3	20.3	20.3	25.565	227	227	0	19.819	8.8	15.9	13.2	0	851560	128020	617360	106180	0	53101	328040	42481	0	2	2	2	0	6	ILYMTDEVNDPSLTIK;MMITSQDVLHSWAVPTLGLK;VVLPIEAPIR
sp|P00414|COX3_HUMAN	sp|P00414|COX3_HUMAN	1	1	1	sp|P00414|COX3_HUMAN Cytochrome c oxidase subunit 3 OS=Homo sapiens OX=9606 GN=MT-CO3 PE=1 SV=2	1	1	1	1	1	1	1	0	1	1	1	0	1	1	1	0	5.4	5.4	5.4	29.95	261	261	0	11.211	5.4	5.4	5.4	0	268820	32719	192240	43859	0	21733	109140	39352	0	1	2	1	0	4	ESTYQGHHTPPVQK
sp|P00441|SODC_HUMAN	sp|P00441|SODC_HUMAN	1	1	1	sp|P00441|SODC_HUMAN Superoxide dismutase [Cu-Zn] OS=Homo sapiens OX=9606 GN=SOD1 PE=1 SV=2	1	1	1	1	0	0	1	0	0	0	1	0	0	0	1	0	21.4	21.4	21.4	15.936	154	154	0	33.607	0	0	21.4	0	228820	0	0	228820	0	0	0	0	0	0	0	1	0	1	GLTEGLHGFHVHEFGDNTAGCTSAGPHFNPLSR
sp|P00450|CERU_HUMAN;CON__ENSEMBL:ENSBTAP00000031900	sp|P00450|CERU_HUMAN	25;2	25;2	25;2	sp|P00450|CERU_HUMAN Ceruloplasmin OS=Homo sapiens OX=9606 GN=CP PE=1 SV=1	2	25	25	25	4	2	24	16	4	2	24	16	4	2	24	16	35.4	35.4	35.4	122.2	1065	1065;1064	0	223.84	5.8	3.1	34.3	24.4	8636100	170900	108120	5478500	2878600	24784	16526	1112200	669670	4	2	32	19	57	AEEEHLGILGPQLHADVGDK;ALYLQYTDETFR;DIASGLIGPLIICK;DIFTGLIGPMK;EVGPTNADPVCLAK;GPEEEHLGILGPVIWAEVGDTIR;HYYIGIIETTWDYASDHGEK;HYYIGIIETTWDYASDHGEKK;IYHSHIDAPK;KAEEEHLGILGPQLHADVGDK;LISVDTEHSNIYLQNGPDR;MFTTAPDQVDKEDEDFQESNK;MHSMNGFMYGNQPGLTMCK;NNEGTYYSPNYNPQSR;PYSIHAHGVQTESSTVTPTLPGETLTYVWK;PYTFHSHGITYYK;QSEDSTFYLGER;QYTDSTFR;SGAGTEDSACIPWAYYSTVDQVK;SVPPSASHVAPTETFTYEWTVPK;TTIEKPVWLGFLGPIIK;TYYIAAVEVEW…
sp|P00488|F13A_HUMAN	sp|P00488|F13A_HUMAN	25	25	25	sp|P00488|F13A_HUMAN Coagulation factor XIII A chain OS=Homo sapiens OX=9606 GN=F13A1 PE=1 SV=4	1	25	25	25	16	13	7	13	16	13	7	13	16	13	7	13	42.1	42.1	42.1	83.266	732	732	0	155.58	25.7	27.2	15.7	22.3	8505300	2782100	2190900	1244900	2287300	425760	343240	350390	687260	17	17	7	14	55	AVPPNNSNAAEDDLPTVELQGVVPR;CGPASVQAIK;DGTHVVENVDATHIGK;EAVLIQAGEYMGQLLEQASLHFFVTAR;EIRPNSTVQWEEVCRPWVSGHR;ETFDVTLEPLSFK;FQEGQEEER;GTYIPVPIVSELQSGK;GVNLQEFLNVTSVHLFK;HVYGELDVQIQR;KDGTHVVENVDATHIGK;KETFDVTLEPLSFK;KLIASMSSDSLR;KPLNTEGVMK;LALETALMYGAK;LIASMSSDSLR;LSIQSSPK;NVWVHLDGPGVTR;NVWVHLDGPGVTRPMK;QIGGDGMMDITDTYK;SNVDMDFEVENAVLGK;STVLTIPEIIIK;SWSYGQFEDGILDTCLYVMDR;VDHHTDKYENNK;WDTNKVDHHTDKYENNK
sp|P00491|PNPH_HUMAN	sp|P00491|PNPH_HUMAN	8	8	8	sp|P00491|PNPH_HUMAN Purine nucleoside phosphorylase OS=Homo sapiens OX=9606 GN=PNP PE=1 SV=2	1	8	8	8	0	0	5	5	0	0	5	5	0	0	5	5	38.4	38.4	38.4	32.118	289	289	0	32.641	0	0	27.3	23.9	471000	0	0	299360	171640	0	0	135530	10812	0	0	5	5	10	ANHEEVLAAGK;FHMYEGYPLWK;HRPQVAIICGSGLGGLTDK;LGADAVGMSTVPEVIVAR;LVFGFLNGR;NTAEWLLSHTK;VFHLLGVDTLVVTNAAGGLNPK;VIMDYESLEK
sp|P00492|HPRT_HUMAN	sp|P00492|HPRT_HUMAN	5	5	5	sp|P00492|HPRT_HUMAN Hypoxanthine-guanine phosphoribosyltransferase OS=Homo sapiens OX=9606 GN=HPRT1 PE=1 SV=2	1	5	5	5	0	0	4	4	0	0	4	4	0	0	4	4	28.9	28.9	28.9	24.579	218	218	0	8.416	0	0	22.9	22.9	267470	0	0	141000	126460	0	0	63076	47190	0	0	4	4	8	NVLIVEDIIDTGK;SVGYKPDFVGFEIPDK;TMQTLLSLVR;VFIPHGLIMDR;VIGGDDLSTLTGK
sp|P00505|AATM_HUMAN	sp|P00505|AATM_HUMAN	15	15	15	sp|P00505|AATM_HUMAN Aspartate aminotransferase, mitochondrial OS=Homo sapiens OX=9606 GN=GOT2 PE=1 SV=3	1	15	15	15	0	1	15	3	0	1	15	3	0	1	15	3	45.8	45.8	45.8	47.517	430	430	0	69.192	0	2.6	45.8	8.1	5449200	0	17078	5255000	177120	0	2709.6	1259100	10959	0	1	20	3	24	DAGMQLQGYR;EGSTHNWQHITDQIGMFCFTGLKPEQVER;EYLPIGGLAEFCK;FVTVQTISGTGALR;IAAAILNTPDLR;IGASFLQR;IPEQSVLLLHACAHNPTGVDPR;IPEQSVLLLHACAHNPTGVDPRPEQWK;ISVAGVTSSNVGYLAHAIHQVTK;MNLGVGAYR;NLDKEYLPIGGLAEFCK;NLFAFFDMAYQGFASGDGDK;PTWGNHTPIFR;TQLVSNLK;VGAFTMVCK
sp|P00533|EGFR_HUMAN	sp|P00533|EGFR_HUMAN	14	14	14	sp|P00533|EGFR_HUMAN Epidermal growth factor receptor OS=Homo sapiens OX=9606 GN=EGFR PE=1 SV=2	1	14	14	14	6	11	4	7	6	11	4	7	6	11	4	7	17.4	17.4	17.4	134.28	1210	1210	0	69.615	7	14.5	5	8	2048800	358740	954900	213420	521710	55496	149150	55285	83843	7	12	5	9	33	ACGADSYEMEEDGVRK;DTCPPLMLYNPTTYQMDVNPEGK;EILDEAYVMASVDNPHVCR;ELVEPLTPSGEAPNQALLR;FSNNPALCNVESIQWR;GDSFTHTPPLDPQELDILK;GNMYYENSYALAVLSNYDANK;IICAQQCSGR;IPLENLQIIR;LTQLGTFEDHFLSLQR;NLQEILHGAVR;NYVVTDHGSCVR;WMALESILHR;YLVIQGDER
sp|P00558|PGK1_HUMAN;sp|P07205|PGK2_HUMAN	sp|P00558|PGK1_HUMAN	22;4	22;4	22;4	sp|P00558|PGK1_HUMAN Phosphoglycerate kinase 1 OS=Homo sapiens OX=9606 GN=PGK1 PE=1 SV=3	2	22	22	22	11	11	9	20	11	11	9	20	11	11	9	20	63.5	63.5	63.5	44.614	417	417;417	0	323.31	40	43.2	36.7	63.5	25421000	3131400	2923000	1377800	17989000	415780	404540	318100	2669700	15	14	12	34	75	ACANPAAGSVILLENLR;AHSSMVGVNLPQK;ALESPERPFLAILGGAK;DCVGPEVEK;FHVEEEGK;FHVEEEGKGK;GCITIIGGGDTATCCAK;IQLINNMLDK;ITLPVDFVTADKFDENAK;LGDVYVNDAFGTAHR;LTLDKLDVK;NNQITNNQR;PFLAILGGAK;QIVWNGPVGVFEWEAFAR;SVVLMSHLGRPDGVPMPDK;SVVLMSHLGRPDGVPMPDKYSLEPVAVELK;TGQATVASGIPAGWMGLDCGPESSK;TGQATVASGIPAGWMGLDCGPESSKK;VLNNMEIGTSLFDEEGAK;VLPGVDALSNI;VSHVSTGGGASLELLEGK;YSLEPVAVELK
sp|P00734|THRB_HUMAN;CON__P00735	sp|P00734|THRB_HUMAN	12;4	12;4	12;4	sp|P00734|THRB_HUMAN Prothrombin OS=Homo sapiens OX=9606 GN=F2 PE=1 SV=2	2	12	12	12	5	4	7	7	5	4	7	7	5	4	7	7	28.9	28.9	28.9	70.036	622	622;625	0	76.051	11.7	10.5	17.8	19	3443800	966960	436000	1329100	711720	202470	116140	403800	245650	7	5	8	7	27	ELLESYIDGR;ETAASLLQAGYK;GQPSVLQVVNLPIVERPVCK;KPVAFSDYIHPVCLPDR;LAVTTHGLPCLAWASAQAK;NPDGDEEGVWCYVAGK;NPDSSTTGPWCYTTDPTVR;SEGSSVNLSPPLEQCVPDR;SGIECQLWR;SPQELLCGASLISDR;WYQMGIVSWGEGCDR;YGFYTHVFR
sp|P00736|C1R_HUMAN	sp|P00736|C1R_HUMAN	5	5	5	sp|P00736|C1R_HUMAN Complement C1r subcomponent OS=Homo sapiens OX=9606 GN=C1R PE=1 SV=2	1	5	5	5	5	0	0	0	5	0	0	0	5	0	0	0	10.6	10.6	10.6	80.118	705	705	0	24.211	10.6	0	0	0	323590	323590	0	0	0	0	0	0	0	5	0	0	0	5	ESEQGVYTCTAQGIWK;LFGEVTSPLFPK;LVFQQFDLEPSEGCFYDYVK;MGNFPWQVFTNIHGR;WILTAAHTLYPK
sp|P00738|HPT_HUMAN;sp|P00739|HPTR_HUMAN	sp|P00738|HPT_HUMAN	15;5	15;5	15;5	sp|P00738|HPT_HUMAN Haptoglobin OS=Homo sapiens OX=9606 GN=HP PE=1 SV=1	2	15	15	15	1	0	13	5	1	0	13	5	1	0	13	5	44.3	44.3	44.3	45.205	406	406;348	0	94.073	2.5	0	39.2	16	5055600	58618	0	3837700	1159200	11614	0	1032000	344150	1	0	14	5	20	AVGDKLPECEAVCGKPK;GSFPWQAK;HYEGSTVPEK;HYEGSTVPEKK;ILGGHLDAK;LPECEADDGCPKPPEIAHGYVEHSVR;LRTEGDGVYTLNNEK;SCAVAEYGVYVK;SPVGVQPILNEHTFCAGMSK;TEGDGVYTLNDKK;TEGDGVYTLNNEK;VGYVSGWGR;VTSIQDWVQK;VVLHPNYSQVDIGLIK;YVMLPVADQDQCIR
sp|P00746|CFAD_HUMAN	sp|P00746|CFAD_HUMAN	1	1	1	sp|P00746|CFAD_HUMAN Complement factor D OS=Homo sapiens OX=9606 GN=CFD PE=1 SV=5	1	1	1	1	0	0	0	1	0	0	0	1	0	0	0	1	8.7	8.7	8.7	27.033	253	253	0.00045208	2.0471	0	0	0	8.7	37535	0	0	0	37535	0	0	0	0	0	0	0	1	1	GDSGGPLVCGGVLEGVVTSGSR
sp|P00747|PLMN_HUMAN;CON__P06868;sp|Q02325|PLGB_HUMAN	sp|P00747|PLMN_HUMAN	30;3;1	30;3;1	30;3;1	sp|P00747|PLMN_HUMAN Plasminogen OS=Homo sapiens OX=9606 GN=PLG PE=1 SV=2	3	30	30	30	19	15	5	16	19	15	5	16	19	15	5	16	54.3	54.3	54.3	90.568	810	810;812;96	0	237.84	36.4	31.2	9.3	34.4	11608000	5700700	2968400	447810	2490700	808080	428030	85526	419890	23	17	5	19	64	APWCHTTNSQVR;ATTVTGTPCQDWAAQEPHR;CQSWSSMTPHR;CTTPPPSSGPTYQCLK;ELRPWCFTTDPNKR;EQQCVIMAENR;FSPATHPSEGLEENYCR;FVTWIEGVMR;GNVAVTVSGHTCQHWSAQTPHTHNR;HSIFTPETNPR;KLYDYCDVPQCAAPSFDCGKPQVEPK;KQLGAGSIEECAAK;KVYLSECK;LFLEPTR;NLDENYCR;NPDADKGPWCFTTDPSVR;NPDGDVGGPWCYTTNPR;NPDNDPQGPWCYTTDPEK;NPDNDPQGPWCYTTDPEKR;PNKPGVYVR;RAPWCHTTNSQVR;TECFITGWGETQGTFGAGLLK;TMSGLECQAWDSQSPHAHGYIPSK;TPENYPNAGLTMNYCR;VILGAHQEVNL…
sp|P00748|FA12_HUMAN	sp|P00748|FA12_HUMAN	2	2	2	sp|P00748|FA12_HUMAN Coagulation factor XII OS=Homo sapiens OX=9606 GN=F12 PE=1 SV=3	1	2	2	2	2	1	0	2	2	1	0	2	2	1	0	2	5.4	5.4	5.4	67.791	615	615	0	23.937	5.4	2.9	0	5.4	430190	221060	80191	0	128940	83112	50992	0	71050	2	1	0	2	5	LHEAFSPVSYQHDLALLR;NPDNDIRPWCFVLNR
sp|P00751|CFAB_HUMAN	sp|P00751|CFAB_HUMAN	14	14	14	sp|P00751|CFAB_HUMAN Complement factor B OS=Homo sapiens OX=9606 GN=CFB PE=1 SV=2	1	14	14	14	4	5	2	14	4	5	2	14	4	5	2	14	24.1	24.1	24.1	85.532	764	764	0	64.818	9.2	10.2	3.7	24.1	2951100	386090	356340	80311	2128400	58256	43293	23626	375780	4	5	2	17	28	ALFVSEEEKK;CLVNLIEK;DAQYAPGYDK;EAGIPEFYDYDVALIK;EELLPAQDIK;FLCTGGVSPYADPNTCR;LEDSVTYHCSR;LLQEGQALEYVCPSGFYPYPVQTR;LPPTTTCQQQK;PQGSCSLEGVEIK;QLNEINYEDHK;VSEADSSNADWVTK;YGLVTYATYPK;YGQTIRPICLPCTEGTTR
sp|P00813|ADA_HUMAN	sp|P00813|ADA_HUMAN	9	9	9	sp|P00813|ADA_HUMAN Adenosine deaminase OS=Homo sapiens OX=9606 GN=ADA PE=1 SV=3	1	9	9	9	0	5	6	4	0	5	6	4	0	5	6	4	31.7	31.7	31.7	40.764	363	363	0	56.261	0	21.5	19	13.8	922580	0	302360	467660	152550	0	64711	120160	45200	0	5	7	4	16	AQTPAFDKPK;ELLDLLYK;IAYEFVEMK;LGHGYHTLEDQALYNR;LKNDQANYSLNTDDPLIFK;NDQANYSLNTDDPLIFK;PLTLPDFLAK;QENMHFEICPWSSYLTGAWKPDTEHAVIR;TVHAGEVGSAEVVK
sp|P00846|ATP6_HUMAN	sp|P00846|ATP6_HUMAN	2	2	2	sp|P00846|ATP6_HUMAN ATP synthase subunit a OS=Homo sapiens OX=9606 GN=MT-ATP6 PE=1 SV=1	1	2	2	2	1	1	0	0	1	1	0	0	1	1	0	0	8.4	8.4	8.4	24.817	226	226	0	3.4643	4.4	4	0	0	149890	112180	37713	0	0	0	0	0	0	1	1	0	0	2	LITTQQWLIK;QMMTMHNTK
sp|P00915|CAH1_HUMAN	sp|P00915|CAH1_HUMAN	10	10	9	sp|P00915|CAH1_HUMAN Carbonic anhydrase 1 OS=Homo sapiens OX=9606 GN=CA1 PE=1 SV=2	1	10	10	9	7	6	6	7	7	6	6	7	7	6	6	7	64.8	64.8	57.9	28.87	261	261	0	160.23	49	42.9	37.2	42.5	12752000	3381800	2086000	1754800	5528900	893030	484820	594680	1635100	10	11	8	11	40	ADGLAVIGVLMK;EIINVGHSFHVNFEDNDNR;ESISVSSEQLAQFR;HDTSLKPISVSYNPATAK;LFQFHFHWGSTNEHGSEHTVDGVK;LYPIANGNNQSPVDIK;SLLSNVEGDNAVPMQHNNRPTQPLK;VLDALQAIK;YSAELHVAHWNSAK
sp|P00918|CAH2_HUMAN	sp|P00918|CAH2_HUMAN	7	7	7	sp|P00918|CAH2_HUMAN Carbonic anhydrase 2 OS=Homo sapiens OX=9606 GN=CA2 PE=1 SV=2	1	7	7	7	1	0	0	6	1	0	0	6	1	0	0	6	35	35	35	29.246	260	260	0	14.653	7.3	0	0	27.7	779960	106150	0	0	673800	0	0	0	0	1	0	0	7	8	EPISVSSEQVLK;LNFNGEGEPEELMVDNWR;QSPVDIDTHTAK;SHHWGYGK;VVDVLDSIK;YAAELHLVHWNTK;YDPSLKPLSVSYDQATSLR
sp|P01008|ANT3_HUMAN;CON__P41361	sp|P01008|ANT3_HUMAN	10;1	10;1	10;1	sp|P01008|ANT3_HUMAN Antithrombin-III OS=Homo sapiens OX=9606 GN=SERPINC1 PE=1 SV=1	2	10	10	10	6	4	6	3	6	4	6	3	6	4	6	3	33	33	33	52.602	464	464;465	0	44.285	19.8	17	18.5	7.3	2612500	970990	333500	1016000	292030	265320	120940	298430	133160	6	4	7	3	20	AFLEVNEEGSEAAASTAVVIAGR;ATEDEGSEQKIPEATNR;DIPMNPMCIYR;EQLQDMGLVDLFSPEK;EVPLNTIIFMGR;FATTFYQHLADSK;SKLPGIVAEGRDDLYVSDAFHK;TSDQIHFFFAK;VAEGTQVLELPFK;VAEGTQVLELPFKGDDITMVLILPKPEK
sp|P01009|A1AT_HUMAN	sp|P01009|A1AT_HUMAN	33	33	33	sp|P01009|A1AT_HUMAN Alpha-1-antitrypsin OS=Homo sapiens OX=9606 GN=SERPINA1 PE=1 SV=3	1	33	33	33	12	23	32	15	12	23	32	15	12	23	32	15	62.4	62.4	62.4	46.736	418	418	0	323.31	43.5	53.1	62.2	41.9	166820000	3894500	26696000	128930000	7293900	526580	2424100	14242000	1074000	15	41	60	24	140	DTEEEDFHVDQVTTVK;DTVFALVNYIFFK;ELDRDTVFALVNYIFFK;FLEDVKK;FLENEDR;FLENEDRR;FNKPFVFLMIEQNTK;GKWERPFEVK;GTEAAGAMFLEAIPMSIPPEVK;ITPNLAEFAFSLYR;KLSSWVLLMK;KLYHSEAFTVNFGDTEEAK;KLYHSEAFTVNFGDTEEAKK;KQINDYVEK;LGMFNIQHCK;LQHLENELTHDIITK;LQHLENELTHDIITKFLENEDRR;LSITGTYDLK;LSSWVLLMK;LVDKFLEDVK;LVDKFLEDVKK;LYHSEAFTVNFGDTEEAK;LYHSEAFTVNFGDTEEAKK;PFEVKDTEEEDFHVDQVTTVK;QINDYVEK;RLGMFNIQHCK;SASLHLPK;SVLGQLGITK;T…
sp|P01011|AACT_HUMAN	sp|P01011|AACT_HUMAN	9	9	9	sp|P01011|AACT_HUMAN Alpha-1-antichymotrypsin OS=Homo sapiens OX=9606 GN=SERPINA3 PE=1 SV=2	1	9	9	9	5	4	7	5	5	4	7	5	5	4	7	5	25.8	25.8	25.8	47.65	423	423	0	110.34	15.1	13.7	22.9	18	3854500	776140	604310	1758400	715670	235480	153700	478160	249400	6	5	9	5	25	AKWEMPFDPQDTHQSR;AVLDVFEEGTEASAATAVK;DYNLNDILLQLGIEEAFTSK;ITLLSALVETR;LYGSEAFATDFQDSAAAK;MEEVEAMLLPETLK;MEEVEAMLLPETLKR;NLAVSQVVHK;WEMPFDPQDTHQSR
sp|P01019|ANGT_HUMAN	sp|P01019|ANGT_HUMAN	9	9	9	sp|P01019|ANGT_HUMAN Angiotensinogen OS=Homo sapiens OX=9606 GN=AGT PE=1 SV=1	1	9	9	9	2	2	8	5	2	2	8	5	2	2	8	5	25.6	25.6	25.6	53.154	485	485	0	87.335	6.2	8.5	23.7	12.6	5238200	347240	314770	2560900	2015300	144390	101340	752270	558540	3	2	9	6	20	AAMVGMLANFLGFR;ADSQAQLLLSTVVGVFTAPGLHLK;DPTFIPAPIQAK;FMQAVTGWK;LDTEDKLR;LQAILGVPWK;QPFVQGLALYTPVVLPR;SLDFTELDVAAEK;VLSALQAVQGLLVAQGR
sp|P01023|A2MG_HUMAN	sp|P01023|A2MG_HUMAN	46	46	39	sp|P01023|A2MG_HUMAN Alpha-2-macroglobulin OS=Homo sapiens OX=9606 GN=A2M PE=1 SV=3	1	46	46	39	16	13	39	36	16	13	39	36	14	11	35	29	47.1	47.1	41.2	163.29	1474	1474	0	305.68	17.7	12.8	42.3	36.6	17290000	1515000	1389800	8421600	5963300	218580	142710	767910	584730	18	13	49	44	124	AGAFCLSEDAGLGISSTASLR;ALLAYAFALAGNQDK;ATVLNYLPK;AVDQSVLLMKPDAELSASSVYNLLPEK;DNSVHWERPQKPK;DTVIKPLLVEPEGLEK;EEFPFALGVQTLPQTCDEPK;ETTFNSLLCPSGGEVSEELSLK;FQVDNNNR;FSGQLNSHGCFYQQVK;GGVEDEVTLSAYITIALLEIPLTVTHPVVR;HYDGSYSTFGER;IAQWQSFQLEGGLK;KYSDASDCHGEDSQAFCEK;LHTEAQIQEEGTVVELTGR;LLIYAVLPTGDVIGDSAK;LLLQQVSLPELPGEYSMK;LPPNVVEESAR;LVHVEEPHTETVR;MCPQLQQYEMHGPEGLR;MVSGFIPLKPTVK;NEDSLVFVQTDK;NQGNTWLTAFVLK;…
sp|P01024|CO3_HUMAN;CON__Q2UVX4	sp|P01024|CO3_HUMAN	62;6	62;6	62;6	sp|P01024|CO3_HUMAN Complement C3 OS=Homo sapiens OX=9606 GN=C3 PE=1 SV=2	2	62	62	62	32	30	40	52	32	30	40	52	32	30	40	52	50.6	50.6	50.6	187.15	1663	1663;1662	0	323.31	29.5	26.2	32.8	42.6	36215000	7827700	6928000	6547000	14912000	820340	819050	774540	1337000	39	34	48	67	188	AAVYHHFISDGVR;ACEPGVDYVYK;AGDFLEANYMNLQR;APSTWLTAYVVK;ASHLGLAR;AYYENSPQQVFSTEFEVK;CAEENCFIQK;DAPDHQELNLDVSLQLPSR;DFDFVPPVVR;DICEEQVNSLPGSITK;DSCVGSLVVK;DSITTWEILAVSMSDKK;DTWVEHWPEEDECQDEENQK;DYAGVFSDAGLTFTSSSGQQTAQR;EALKLEEK;EDIPPADLSDQVPDTESETR;EYVLPSFEVIVEPTEK;FYHPEKEDGK;FYYIYNEK;GQGTLSVVTMYHAK;IFTVNHK;IHWESASLLR;ILLQGTPVAQMTEDAVDAER;IPIEDGSGEVVLSR;ISLPESLK;IWDVVEK;KGYTQQLAFR;KQELSEAEQATR;KVEGT…
sp|P01031|CO5_HUMAN	sp|P01031|CO5_HUMAN	9	9	8	sp|P01031|CO5_HUMAN Complement C5 OS=Homo sapiens OX=9606 GN=C5 PE=1 SV=4	1	9	9	8	1	4	1	3	1	4	1	3	1	3	1	3	8	8	7.3	188.3	1676	1676	0	26.136	1.3	4.1	0.4	2.2	379100	41479	155610	47651	134360	0	0	0	0	1	5	1	3	10	ALVEGVDQLFTDYQIK;ELSYYSLEDLNNK;EYVLPHFSVSIEPEYNFIGYK;FSDASYQSINIPVTQNMVPSSR;IPLDLVPK;LNLVATPLFLKPGIPYPIK;SYFPESWLWEVHLVPR;VFQFLEK;VYSLNDDLKPAK
sp|P01033|TIMP1_HUMAN	sp|P01033|TIMP1_HUMAN	4	4	4	sp|P01033|TIMP1_HUMAN Metalloproteinase inhibitor 1 OS=Homo sapiens OX=9606 GN=TIMP1 PE=1 SV=1	1	4	4	4	1	1	1	4	1	1	1	4	1	1	1	4	31.9	31.9	31.9	23.171	207	207	0	31.337	5.3	7.7	7.7	31.9	540380	44558	58921	52207	384690	9171.2	14093	17673	190390	1	1	1	5	8	EPGLCTWQSLR;FVYTPAMESVCGYFHR;LQSGTHCLWTDQLLQGSEK;TYTVGCEECTVFPCLSIPCK
sp|P01034|CYTC_HUMAN	sp|P01034|CYTC_HUMAN	1	1	1	sp|P01034|CYTC_HUMAN Cystatin-C OS=Homo sapiens OX=9606 GN=CST3 PE=1 SV=1	1	1	1	1	0	0	1	0	0	0	1	0	0	0	1	0	11	11	11	15.799	146	146	0	4.2617	0	0	11	0	76549	0	0	76549	0	0	0	0	0	0	0	1	0	1	LVGGPMDASVEEEGVR
sp|P01042|KNG1_HUMAN	sp|P01042|KNG1_HUMAN	11	11	11	sp|P01042|KNG1_HUMAN Kininogen-1 OS=Homo sapiens OX=9606 GN=KNG1 PE=1 SV=2	1	11	11	11	3	2	5	10	3	2	5	10	3	2	5	10	24.1	24.1	24.1	71.957	644	644	0	31.915	6.4	5.7	10.4	22.4	3889100	302550	331810	1050000	2204800	69799	93262	246160	565840	3	2	6	12	23	AATGECTATVGK;DIPTNSPELEETLTHTITK;ENFLFLTPDCK;IASFSQNCDIYPGK;IYPTVNCQPLGMISLMK;LGQSLDCNAEVYVVPWEK;QVVAGLNFR;SLWNGDTGECTDNAYIDIQLR;TVGSDTFYSFK;YFIDFVAR;YNSQNQSNNQFVLYR
sp|P01591|IGJ_HUMAN	sp|P01591|IGJ_HUMAN	1	1	1	sp|P01591|IGJ_HUMAN Immunoglobulin J chain OS=Homo sapiens OX=9606 GN=JCHAIN PE=1 SV=4	1	1	1	1	0	0	1	0	0	0	1	0	0	0	1	0	6.3	6.3	6.3	18.098	159	159	0.0013286	1.8347	0	0	6.3	0	44071	0	0	44071	0	0	0	0	0	0	0	1	0	1	FVYHLSDLCK
sp|P01594|KV133_HUMAN;sp|P01593|KVD33_HUMAN	sp|P01594|KV133_HUMAN;sp|P01593|KVD33_HUMAN	1;1	1;1	1;1	sp|P01594|KV133_HUMAN Immunoglobulin kappa variable 1-33 OS=Homo sapiens OX=9606 GN=IGKV1-33 PE=1 SV=2;sp|P01593|KVD33_HUMAN Immunoglobulin kappa variable 1D-33 OS=Homo sapiens OX=9606 GN=IGKV1D-33 PE=1 SV=2	2	1	1	1	0	0	1	0	0	0	1	0	0	0	1	0	13.7	13.7	13.7	12.848	117	117;117	0	4.9129	0	0	13.7	0	161130	0	0	161130	0	0	0	0	0	0	0	1	0	1	LLIYDASNLETGVPSR
sp|P01602|KV105_HUMAN	sp|P01602|KV105_HUMAN	1	1	1	sp|P01602|KV105_HUMAN Immunoglobulin kappa variable 1-5 OS=Homo sapiens OX=9606 GN=IGKV1-5 PE=1 SV=2	1	1	1	1	0	0	1	0	0	0	1	0	0	0	1	0	12.8	12.8	12.8	12.781	117	117	0	12.174	0	0	12.8	0	84561	0	0	84561	0	0	0	0	0	0	0	1	0	1	ASQSISSWLAWYQQK
sp|P01619|KV320_HUMAN;sp|A0A0C4DH25|KVD20_HUMAN	sp|P01619|KV320_HUMAN	3;1	3;1	3;1	sp|P01619|KV320_HUMAN Immunoglobulin kappa variable 3-20 OS=Homo sapiens OX=9606 GN=IGKV3-20 PE=1 SV=2	2	3	3	3	0	0	2	3	0	0	2	3	0	0	2	3	35.3	35.3	35.3	12.557	116	116;116	0	55.352	0	0	27.6	35.3	866290	0	0	564500	301790	0	0	397340	186990	0	0	2	3	5	ASQSVSSSYLAWYQQK;FSGSGSGTDFTLTISR;LLIYGASSR
sp|P01714|LV319_HUMAN	sp|P01714|LV319_HUMAN	2	2	2	sp|P01714|LV319_HUMAN Immunoglobulin lambda variable 3-19 OS=Homo sapiens OX=9606 GN=IGLV3-19 PE=1 SV=2	1	2	2	2	0	0	2	0	0	0	2	0	0	0	2	0	18.8	18.8	18.8	12.042	112	112	0	7.0366	0	0	18.8	0	195260	0	0	195260	0	0	0	0	0	0	0	2	0	2	ITCQGDSLR;PGQAPVLVIYGK
sp|P0DP03|HVC05_HUMAN;sp|P01768|HV330_HUMAN;sp|P01764|HV323_HUMAN	sp|P0DP03|HVC05_HUMAN;sp|P01768|HV330_HUMAN;sp|P01764|HV323_HUMAN	2;2;2	1;1;1	1;1;1	sp|P0DP03|HVC05_HUMAN Immunoglobulin heavy variable 3-30-5 OS=Homo sapiens OX=9606 GN=IGHV3-30-5 PE=3 SV=1;sp|P01768|HV330_HUMAN Immunoglobulin heavy variable 3-30 OS=Homo sapiens OX=9606 GN=IGHV3-30 PE=1 SV=2;sp|P01764|HV323_HUMAN Immunoglobulin heavy var	3	2	1	1	0	0	2	2	0	0	1	1	0	0	1	1	18.8	9.4	9.4	12.947	117	117;117;117	0.00089047	1.9074	0	0	18.8	18.8	177530	0	0	55644	121890	0	0	49926	121890	0	0	1	1	2	AEDTAVYYCAK;NTLYLQMNSLR
sp|P01780|HV307_HUMAN;sp|P01763|HV348_HUMAN;sp|P01762|HV311_HUMAN;sp|A0A0B4J1V1|HV321_HUMAN;sp|P01766|HV313_HUMAN;sp|A0A0C4DH32|HV320_HUMAN;sp|A0A0J9YVY3|HV741_HUMAN;sp|A0A0B4J1X8|HV343_HUMAN	sp|P01780|HV307_HUMAN;sp|P01763|HV348_HUMAN;sp|P01762|HV311_HUMAN;sp|A0A0B4J1V1|HV321_HUMAN	3;2;2;2;1;1;1;1	3;2;2;2;1;1;1;1	1;0;0;0;0;0;0;0	sp|P01780|HV307_HUMAN Immunoglobulin heavy variable 3-7 OS=Homo sapiens OX=9606 GN=IGHV3-7 PE=1 SV=2;sp|P01763|HV348_HUMAN Immunoglobulin heavy variable 3-48 OS=Homo sapiens OX=9606 GN=IGHV3-48 PE=1 SV=2;sp|P01762|HV311_HUMAN Immunoglobulin heavy variable	8	3	3	1	0	0	2	2	0	0	2	2	0	0	1	1	26.5	26.5	7.7	12.943	117	117;117;117;117;116;117;117;118	0	7.4549	0	0	17.1	17.1	746610	0	0	208900	537710	0	0	193220	362370	0	0	3	2	5	AEDTAVYYCAR;GLEWVANIK;NSLYLQMNSLR
sp|P0DP04|HV43D_HUMAN;sp|P01782|HV309_HUMAN	sp|P0DP04|HV43D_HUMAN;sp|P01782|HV309_HUMAN	2;2	1;1	1;1	sp|P0DP04|HV43D_HUMAN Immunoglobulin heavy variable 3-43D OS=Homo sapiens OX=9606 GN=IGHV3-43D PE=3 SV=1;sp|P01782|HV309_HUMAN Immunoglobulin heavy variable 3-9 OS=Homo sapiens OX=9606 GN=IGHV3-9 PE=1 SV=2	2	2	1	1	0	1	2	1	0	1	1	1	0	1	1	1	25.4	16.1	16.1	13.017	118	118;118	0	8.2589	0	16.1	25.4	16.1	231370	0	10771	194840	25759	0	6828.3	128300	25759	0	1	2	1	4	LSCAASGFTFDDYAMHWVR;NSLYLQMNSLR
sp|P01834|IGKC_HUMAN	sp|P01834|IGKC_HUMAN	6	6	6	sp|P01834|IGKC_HUMAN Immunoglobulin kappa constant OS=Homo sapiens OX=9606 GN=IGKC PE=1 SV=2	1	6	6	6	2	4	6	6	2	4	6	6	2	4	6	6	80.4	80.4	80.4	11.765	107	107	0	323.31	33.6	66.4	80.4	80.4	64758000	2283900	2356800	45121000	14996000	1216200	925270	19687000	7130800	2	5	15	8	30	DSTYSLSSTLTLSK;RTVAAPSVFIFPPSDEQLK;SGTASVVCLLNNFYPR;TVAAPSVFIFPPSDEQLK;VDNALQSGNSQESVTEQDSK;VYACEVTHQGLSSPVTK
sp|P01857|IGHG1_HUMAN	sp|P01857|IGHG1_HUMAN	13	13	7	sp|P01857|IGHG1_HUMAN Immunoglobulin heavy constant gamma 1 OS=Homo sapiens OX=9606 GN=IGHG1 PE=1 SV=1	1	13	13	7	11	11	13	13	11	11	13	13	7	6	7	7	57.3	57.3	31.5	36.105	330	330	0	323.31	53	57.3	57.3	57.3	192990000	16372000	7505600	105310000	63805000	1879700	832280	12187000	8499600	17	17	36	27	97	EPQVYTLPPSR;EPQVYTLPPSRDELTK;FNWYVDGVEVHNAK;GFYPSDIAVEWESNGQPENNYK;GPSVFPLAPSSK;NQVSLTCLVK;STSGGTAALGCLVK;THTCPPCPAPELLGGPSVFLFPPK;THTCPPCPAPELLGGPSVFLFPPKPK;TPEVTCVVVDVSHEDPEVK;TTPPVLDSDGSFFLYSK;VVSVLTVLHQDWLNGK;WQQGNVFSCSVMHEALHNHYTQK
sp|P01859|IGHG2_HUMAN	sp|P01859|IGHG2_HUMAN	10	6	5	sp|P01859|IGHG2_HUMAN Immunoglobulin heavy constant gamma 2 OS=Homo sapiens OX=9606 GN=IGHG2 PE=1 SV=2	1	10	6	5	5	5	9	9	3	2	5	5	2	2	4	4	56.4	39.3	35	35.9	326	326	0	96.508	24.5	23.9	46.3	49.7	19545000	1065800	553410	10297000	7629100	565440	310140	4555800	1778000	4	3	10	9	26	CCVECPPCPAPPVAGPSVFLFPPKPK;EPQVYTLPPSR;GFYPSDISVEWESNGQPENNYK;GPSVFPLAPCSR;NQVSLTCLVK;STSESTAALGCLVK;TPEVTCVVVDVSHEDPEVQFNWYVDGVEVHNAK;TTPPMLDSDGSFFLYSK;VVSVLTVVHQDWLNGK;WQQGNVFSCSVMHEALHNHYTQK
sp|P01860|IGHG3_HUMAN	sp|P01860|IGHG3_HUMAN	11	7	6	sp|P01860|IGHG3_HUMAN Immunoglobulin heavy constant gamma 3 OS=Homo sapiens OX=9606 GN=IGHG3 PE=1 SV=2	1	11	7	6	5	8	11	10	3	5	7	6	3	4	6	5	46.9	33.4	30.2	41.287	377	377	0	94.758	18.3	30.8	46.9	41.4	11022000	478340	696580	6135800	3711800	533820	425070	2627600	1327300	5	8	14	8	35	CPAPELLGGPSVFLFPPKPK;EPQVYTLPPSR;GPSVFPLAPCSR;NQVSLTCLVK;SCDTPPPCPR;STSGGTAALGCLVK;TPEVTCVVVDVSHEDPEVQFK;TPLGDTTHTCPR;VVSVLTVLHQDWLNGK;WQQGNIFSCSVMHEALHNR;WYVDGVEVHNAK
sp|P01861|IGHG4_HUMAN	sp|P01861|IGHG4_HUMAN	9	4	4	sp|P01861|IGHG4_HUMAN Immunoglobulin heavy constant gamma 4 OS=Homo sapiens OX=9606 GN=IGHG4 PE=1 SV=1	1	9	4	4	4	4	9	9	0	0	4	4	0	0	4	4	47.4	24.8	24.8	35.94	327	327	0	12.558	19	18.3	47.4	47.4	1283300	0	0	865340	417970	0	0	334530	166510	0	0	5	5	10	GFYPSDIAVEWESNGQPENNYK;GPSVFPLAPCSR;NQVSLTCLVK;STSESTAALGCLVK;TTPPVLDSDGSFFLYSR;TYTCNVDHKPSNTK;VVSVLTVLHQDWLNGK;WQEGNVFSCSVMHEALHNHYTQK;YGPPCPSCPAPEFLGGPSVFLFPPKPK
sp|P01871|IGHM_HUMAN	sp|P01871|IGHM_HUMAN	12	12	12	sp|P01871|IGHM_HUMAN Immunoglobulin heavy constant mu OS=Homo sapiens OX=9606 GN=IGHM PE=1 SV=4	1	12	12	12	3	5	10	8	3	5	10	8	3	5	10	8	32.5	32.5	32.5	49.439	453	453	0	81.659	9.7	15.9	30.7	23.6	6103600	595300	554670	3365200	1588500	136470	103850	634690	313170	4	5	15	10	34	DVMQGTDEHVVCK;FTCTVTHTDLPSPLK;GVALHRPDVYLLPPAR;LICQATGFSPR;LTCLVTDLTTYDSVTISWTR;NVPLPVIAELPPK;QIQVSWLR;QVGSGVTTDQVQAEAK;VSVFVPPR;YAATSQVLLPSK;YAATSQVLLPSKDVMQGTDEHVVCK;YVTSAPMPEPQAPGR
sp|P01876|IGHA1_HUMAN	sp|P01876|IGHA1_HUMAN	9	9	7	sp|P01876|IGHA1_HUMAN Immunoglobulin heavy constant alpha 1 OS=Homo sapiens OX=9606 GN=IGHA1 PE=1 SV=2	1	9	9	7	3	3	7	9	3	3	7	9	3	2	7	7	34.3	34.3	29.5	37.654	353	353	0	102.21	15	13.6	29.5	34.3	6703600	489120	218710	3170900	2824900	117070	49933	981460	881030	3	3	10	12	28	DASGVTFTWTPSSGK;GDTFSCMVGHEALPLAFTQK;KGDTFSCMVGHEALPLAFTQK;NFPPSQDASGDLYTTSSQLTLPATQCLAGK;QEPSQGTTTFAVTSILR;TFTCTAAYPESK;TPLTATLSK;VAAEDWK;WLQGSQELPR
sp|P01880|IGHD_HUMAN	sp|P01880|IGHD_HUMAN	3	3	3	sp|P01880|IGHD_HUMAN Immunoglobulin heavy constant delta OS=Homo sapiens OX=9606 GN=IGHD PE=1 SV=3	1	3	3	3	0	0	3	1	0	0	3	1	0	0	3	1	11.2	11.2	11.2	42.352	384	384	0	8.0117	0	0	11.2	3.1	441820	0	0	216540	225280	0	0	100970	215130	0	0	3	1	4	APDVFPIISGCR;DSYYMTSSQLSTPLQQWR;VPTGGVEEGLLER
sp|P01889|HLAB_HUMAN	sp|P01889|HLAB_HUMAN	8	7	2	sp|P01889|HLAB_HUMAN HLA class I histocompatibility antigen, B alpha chain OS=Homo sapiens OX=9606 GN=HLA-B PE=1 SV=3	1	8	7	2	8	6	5	4	7	6	4	3	2	2	2	1	25.4	21.8	9.4	40.46	362	362	0	77.039	25.4	18	17.7	15.5	2644200	1122500	836760	396890	288030	247810	202710	205060	179670	8	7	5	3	23	APWIEQEGPEYWDR;DGEDQTQDTELVETR;DGEDQTQDTELVETRPAGDR;FISVGYVDDTQFVR;SWTAADTAAQITQR;WAAVVVPSGEEQR;YTCHVQHEGLPK;YTCHVQHEGLPKPLTLR
sp|P01893|HLAH_HUMAN;sp|P30511|HLAF_HUMAN	sp|P01893|HLAH_HUMAN	6;1	1;0	1;0	sp|P01893|HLAH_HUMAN Putative HLA class I histocompatibility antigen, alpha chain H OS=Homo sapiens OX=9606 GN=HLA-H PE=5 SV=3	2	6	1	1	4	5	2	4	0	1	0	0	0	1	0	0	21.8	4.7	4.7	40.891	362	362;346	0.0013251	1.8084	14.1	18.2	10.2	14.1	88130	0	88130	0	0	0	0	0	0	0	1	0	0	1	DGEDQTQDTELVETR;DGEDQTQDTELVETRPAGDGTFQK;FISVGYVDDTQFVR;WAAVVVPSGEEQR;YLENGKETLQR;YTCHVQHEGLPEPLTLR
sp|P01903|DRA_HUMAN	sp|P01903|DRA_HUMAN	5	5	4	sp|P01903|DRA_HUMAN HLA class II histocompatibility antigen, DR alpha chain OS=Homo sapiens OX=9606 GN=HLA-DRA PE=1 SV=1	1	5	5	4	4	2	4	3	4	2	4	3	3	1	3	2	22.8	22.8	18.1	28.607	254	254	0	55.83	22.4	11.8	22.4	15.7	1993200	678930	476290	649920	188040	138500	163570	180910	65541	5	3	5	4	17	EPNVLICFIDK;FASFEAQGALANIAVDK;FHYLPFLPSTEDVYDCR;KFHYLPFLPSTEDVYDCR;VEHWGLDEPLLK
sp|P01906|DQA2_HUMAN	sp|P01906|DQA2_HUMAN	2	1	1	sp|P01906|DQA2_HUMAN HLA class II histocompatibility antigen, DQ alpha 2 chain OS=Homo sapiens OX=9606 GN=HLA-DQA2 PE=1 SV=2	1	2	1	1	1	2	1	1	0	1	0	0	0	1	0	0	11.4	6.7	6.7	28.033	255	255	0.00045249	2.0603	4.7	11.4	4.7	4.7	63095	0	63095	0	0	0	0	0	0	0	1	0	0	1	ISYLTFLPSADEIYDCK;VEHWGLDEPLLK
sp|P02008|HBAZ_HUMAN	sp|P02008|HBAZ_HUMAN	8	7	7	sp|P02008|HBAZ_HUMAN Hemoglobin subunit zeta OS=Homo sapiens OX=9606 GN=HBZ PE=1 SV=2	1	8	7	7	5	3	1	6	5	3	1	5	5	3	1	5	66.9	62	62	15.637	142	142	0	28.295	43.7	32.4	11.3	53.5	2508400	992940	342900	42490	1130100	275160	102080	14869	342200	9	5	1	7	22	FLSVVSSVLTEK;FPADFTAEAHAAWDK;ISTQADTIGTETLER;LFLSHPQTK;LSELHAYILR;SIDDIGGALSK;TYFPHFDLHPGSAQLR;VDPVNFK
sp|P02042|HBD_HUMAN	sp|P02042|HBD_HUMAN	12	5	5	sp|P02042|HBD_HUMAN Hemoglobin subunit delta OS=Homo sapiens OX=9606 GN=HBD PE=1 SV=2	1	12	5	5	9	9	10	11	4	3	4	4	4	3	4	4	78.2	44.9	44.9	16.055	147	147	0	98.683	68.7	55.8	76.9	78.2	11798000	1472500	367310	2393400	7564900	432760	156230	499920	2742800	5	3	6	8	22	EFTPQMQAAYQK;FFESFGDLSSPDAVMGNPK;GTFSQLSELHCDK;GTFSQLSELHCDKLHVDPENFR;KVLGAFSDGLAHLDNLK;LHVDPENFR;LLVVYPWTQR;VHLTPEEK;VLGAFSDGLAHLDNLK;VNVDAVGGEALGR;VVAGVANALAHK;VVAGVANALAHKYH
sp|P02452|CO1A1_HUMAN	sp|P02452|CO1A1_HUMAN	13	13	13	sp|P02452|CO1A1_HUMAN Collagen alpha-1(I) chain OS=Homo sapiens OX=9606 GN=COL1A1 PE=1 SV=5	1	13	13	13	9	6	9	10	9	6	9	10	9	6	9	10	12.9	12.9	12.9	138.94	1464	1464	0	133.15	8.3	5.7	8.5	9.8	38072000	12926000	5218200	14403000	5524500	2663100	1709800	3833200	1672600	9	6	12	11	38	DGEAGAQGPPGPAGPAGER;GEAGPQGPR;GESGPSGPAGPTGAR;GPAGPQGPR;GPPGPMGPPGLAGPPGESGR;GSEGPQGVR;GSPGADGPAGAPGTPGPQGIAGQR;GVPGPPGAVGPAGK;QGPSGASGER;SGEYWIDPNQGCNLDAIK;STGGISVPGPMGPSGPR;VLCDDVICDETK;YHDRDVWKPEPCR
sp|P02461|CO3A1_HUMAN;CON__P04258	sp|P02461|CO3A1_HUMAN;CON__P04258	4;2	4;2	4;2	sp|P02461|CO3A1_HUMAN Collagen alpha-1(III) chain OS=Homo sapiens OX=9606 GN=COL3A1 PE=1 SV=4;	2	4	4	4	3	2	3	3	3	2	3	3	3	2	3	3	4.2	4.2	4.2	138.56	1466	1466;1466	0	64.39	2.8	2	3.5	3.5	4962300	2603200	670550	1566300	122230	1057700	379290	1272400	303200	3	2	3	3	11	GPVGPSGPPGK;INTDEIMTSLK;NGETGPQGPPGPTGPGGDK;VFCNMETGETCISANPLNVPR
sp|P02462|CO4A1_HUMAN;sp|P29400|CO4A5_HUMAN	sp|P02462|CO4A1_HUMAN	9;2	9;2	9;2	sp|P02462|CO4A1_HUMAN Collagen alpha-1(IV) chain OS=Homo sapiens OX=9606 GN=COL4A1 PE=1 SV=4	2	9	9	9	5	7	7	4	5	7	7	4	5	7	7	4	8	8	8	160.61	1669	1669;1685	0	250.35	5.2	6.4	6.7	2.9	18143000	1469000	11209000	4138200	1326700	263040	1560700	1267500	387040	6	15	9	7	37	AHGQDLGTAGSCLR;FSTMPFLFCNINNVCNFASR;GTCNYYANAYSFWLATIER;HSQTIDDPQCPSGTK;ILYHGYSLLYVQGNER;KPTPSTLK;NDYSYWLSTPEPMPMSMAPITGENIR;NDYSYWLSTPEPMPMSMAPITGENIRPFISR;SAPFIECHGR
sp|P02511|CRYAB_HUMAN	sp|P02511|CRYAB_HUMAN	8	8	8	sp|P02511|CRYAB_HUMAN Alpha-crystallin B chain OS=Homo sapiens OX=9606 GN=CRYAB PE=1 SV=2	1	8	8	8	6	7	4	4	6	7	4	4	6	7	4	4	46.9	46.9	46.9	20.159	175	175	0	63.757	39.4	46.9	24.6	24.6	10672000	3127400	4833600	570620	2140400	931340	967120	246980	832720	7	10	5	6	28	APSWFDTGLSEMR;DIAIHHPWIR;HFSPEELK;IPADVDPLTITSSLSSDGVLTVNGPR;MDIAIHHPWIR;RPFFPFHSPSR;VLGDVIEVHGK;YRIPADVDPLTITSSLSSDGVLTVNGPR
sp|P02545|LMNA_HUMAN	sp|P02545|LMNA_HUMAN	41	41	39	sp|P02545|LMNA_HUMAN Prelamin-A/C OS=Homo sapiens OX=9606 GN=LMNA PE=1 SV=1	1	41	41	39	31	22	20	28	31	22	20	28	29	21	19	27	57.8	57.8	56.5	74.139	664	664	0	323.31	48.5	38.6	34.6	42.6	81877000	51192000	15434000	6274900	8975700	4325700	1336500	863080	1051500	49	30	29	35	143	AAYEAELGDAR;AAYEAELGDARK;AGQVVTIWAAGAGATHSPPTDLVWK;AQHEDQVEQYK;AQHEDQVEQYKK;AQNTWGCGNSLR;ASASGSGAQVGGPISSGSSASSVTVTR;ASSHSSQTQGGGSVTK;DLEALLNSK;EAALSTALSEK;EDLQELNDR;EELDFQK;EGDLIAAQAR;IDSLSAQLSQLQK;IRIDSLSAQLSQLQK;ITESEEVVSR;KLLEGEEER;KQLQDEMLR;KTLDSVAK;LALDMEIHAYR;LEAALGEAK;LKDLEALLNSK;LLEGEEER;LQEKEDLQELNDR;LQTMKEELDFQK;LRDLEDSLAR;LSPSPTSQR;MQQQLDEYQELLDIK;NIYSEELR;NSNLVGAAHEELQQSR;QLQDEMLR;QN…
sp|P02549|SPTA1_HUMAN	sp|P02549|SPTA1_HUMAN	1	1	1	sp|P02549|SPTA1_HUMAN Spectrin alpha chain, erythrocytic 1 OS=Homo sapiens OX=9606 GN=SPTA1 PE=1 SV=5	1	1	1	1	1	0	0	0	1	0	0	0	1	0	0	0	0.5	0.5	0.5	280.01	2419	2419	0.0069644	1.1469	0.5	0	0	0	13194	13194	0	0	0	0	0	0	0	1	0	0	0	1	AEDLFVEFAHK
sp|P02647|APOA1_HUMAN;CON__P15497	sp|P02647|APOA1_HUMAN	28;1	28;1	28;1	sp|P02647|APOA1_HUMAN Apolipoprotein A-I OS=Homo sapiens OX=9606 GN=APOA1 PE=1 SV=1	2	28	28	28	17	18	14	25	17	18	14	25	17	18	14	25	68.5	68.5	68.5	30.777	267	267;265	0	180.66	50.9	53.9	52.4	65.5	59624000	15160000	7081700	9907700	27475000	3267300	1481300	2470300	6879200	21	19	14	29	83	AELQEGAR;AHVDALR;AKPALEDLR;ATEHLSTLSEK;DLATVYVDVLK;DSGRDYVSQFEGSALGK;DYVSQFEGSALGK;EQLGPVTQEFWDNLEK;ETEGLRQEMSK;KWQEEMELYR;LHELQEK;LLDNWDSVTSTFSK;LREQLGPVTQEFWDNLEK;LREQLGPVTQEFWDNLEKETEGLR;LSPLGEEMR;PALEDLR;QEMSKDLEEVK;QGLLPVLESFK;QKLHELQEK;QKVEPLR;QKVEPLRAELQEGAR;VEPLRAELQEGAR;VKDLATVYVDVLK;VQPYLDDFQK;VQPYLDDFQKK;VSFLSALEEYTK;VSFLSALEEYTKK;WQEEMELYR
sp|P02649|APOE_HUMAN	sp|P02649|APOE_HUMAN	6	6	6	sp|P02649|APOE_HUMAN Apolipoprotein E OS=Homo sapiens OX=9606 GN=APOE PE=1 SV=1	1	6	6	6	3	2	1	3	3	2	1	3	3	2	1	3	26.8	26.8	26.8	36.154	317	317	0	59.436	12.6	10.7	4.7	11.7	1013900	362490	153170	154640	343590	123630	118620	104530	158560	3	2	2	3	10	AKLEEQAQQIR;DRLDEVKEQVAEVR;GEVQAMLGQSTEELR;SELEEQLTPVAEETR;WELALGR;WVQTLSEQVQEELLSSQVTQELR
sp|P02652|APOA2_HUMAN	sp|P02652|APOA2_HUMAN	4	4	4	sp|P02652|APOA2_HUMAN Apolipoprotein A-II OS=Homo sapiens OX=9606 GN=APOA2 PE=1 SV=1	1	4	4	4	0	0	1	4	0	0	1	4	0	0	1	4	43	43	43	11.175	100	100	0	10.608	0	0	22	43	472600	0	0	38172	434430	0	0	47470	262500	0	0	1	4	5	AGTELVNFLSYFVELGTQPATQ;EQLTPLIK;SKEQLTPLIK;VKSPELQAEAK
sp|P02654|APOC1_HUMAN	sp|P02654|APOC1_HUMAN	3	3	3	sp|P02654|APOC1_HUMAN Apolipoprotein C-I OS=Homo sapiens OX=9606 GN=APOC1 PE=1 SV=1	1	3	3	3	0	0	2	3	0	0	2	3	0	0	2	3	26.5	26.5	26.5	9.3318	83	83	0.00045025	1.9996	0	0	24.1	26.5	526240	0	0	290240	236000	0	0	192200	147020	0	0	2	3	5	EWFSETFQK;LKEFGNTLEDK;MREWFSETFQK
sp|P02656|APOC3_HUMAN	sp|P02656|APOC3_HUMAN	1	1	1	sp|P02656|APOC3_HUMAN Apolipoprotein C-III OS=Homo sapiens OX=9606 GN=APOC3 PE=1 SV=1	1	1	1	1	1	0	1	1	1	0	1	1	1	0	1	1	16.2	16.2	16.2	10.852	99	99	0	43.505	16.2	0	16.2	16.2	1164200	249120	0	661980	253070	165480	0	593960	253070	1	0	1	1	3	DALSSVQESQVAQQAR
sp|P02671|FIBA_HUMAN;CON__P02672	sp|P02671|FIBA_HUMAN	41;1	41;1	40;1	sp|P02671|FIBA_HUMAN Fibrinogen alpha chain OS=Homo sapiens OX=9606 GN=FGA PE=1 SV=2	2	41	41	40	18	34	22	20	18	34	22	20	18	34	22	20	52.5	52.5	50.2	94.972	866	866;615	0	323.31	29.6	43	32.7	28.2	151290000	10856000	89603000	19296000	31537000	1956700	9593800	3573400	4344900	22	65	32	32	151	ALTDMPQMR;DLLPSRDR;DRQHLPLIK;DSDWPFCSDEDWNYK;DSHSLTTNIMEILR;EKVTSGSTTTTR;ESSSHHPGIAEFPSR;EVDLKDYEDQQK;EVDLKDYEDQQKQLEQVIAK;EVVTSEDGSDCPEAMDLGTLSGIGTLDGFR;GDFSSANNR;GGSTSYGTGSETESPR;GLIDEVNQDFTNR;GSAGHWTSESSVSGSTGQWHSESGSFRPDSPGSGNAR;HPDEAAFFDTASTGK;HQSACKDSDWPFCSDEDWNYK;HRHPDEAAFFDTASTGK;MADEAGSEADHEGTHSTK;MELERPGGNEITR;MKGLIDEVNQDFTNR;MKPVPDLVPGNFK;MKPVPDLVPGNFKSQLQK;NNKDSHSLTTNIMEILR;NPGSSGTGGT…
sp|P02675|FIBB_HUMAN	sp|P02675|FIBB_HUMAN	46	46	40	sp|P02675|FIBB_HUMAN Fibrinogen beta chain OS=Homo sapiens OX=9606 GN=FGB PE=1 SV=2	1	46	46	40	18	43	30	33	18	43	30	33	17	38	27	29	73.7	73.7	68.2	55.928	491	491	0	323.31	49.7	72.3	62.7	70.1	357740000	12408000	226980000	39031000	79317000	1430000	12160000	4421300	7697600	27	121	60	61	269	AHYGGFTVQNEANK;AHYGGFTVQNEANKYQISVNK;APDAGGCLHADPDLGVLCPTGCQLQEALLQQER;APDAGGCLHADPDLGVLCPTGCQLQEALLQQERPIR;DNDGWLTSDPR;DNENVVNEYSSELEK;DNENVVNEYSSELEKHQLYIDETVNSNIPTNLR;ECEEIIR;ECEEIIRK;EDGGGWWYNR;EEAPSLR;EEAPSLRPAPPPISGGGYR;GGETSEMYLIQPDSSVK;GGETSEMYLIQPDSSVKPYR;GSWYSMR;HGTDDGVVWMNWK;HQLYIDETVNSNIPTNLR;IQKLESDVSAQMEYCR;IRPFFPQQ;KAPDAGGCLHADPDLGVLCPTGCQLQEALLQQER;KAPDAGGCLHADPDLGVLCPTGCQLQEALLQQ…
sp|P02679|FIBG_HUMAN	sp|P02679|FIBG_HUMAN	39	39	39	sp|P02679|FIBG_HUMAN Fibrinogen gamma chain OS=Homo sapiens OX=9606 GN=FGG PE=1 SV=3	1	39	39	39	18	38	24	28	18	38	24	28	18	38	24	28	80.4	80.4	80.4	51.511	453	453	0	323.31	61.4	80.4	67.1	72.6	316210000	13469000	192880000	38770000	71090000	1732200	15599000	6796600	14746000	28	89	35	49	201	AIQLTYNPDESSKPNMIDAATLK;ANQQFLVYCEIDGSGNGWTVFQK;ASTPNGYDNGIIWATWK;CHAGHLNGVYYQGGTYSK;DCQDIANK;DNCCILDER;DTVQIHDITGK;DTVQIHDITGKDCQDIANK;EGFGHLSPTGTTEFWLGNEK;EKVAQLEAQCQEPCKDTVQIHDITGK;FEGNCAEQDGSGWWMNK;FFTSHNGMQFSTWDNDNDK;FFTSHNGMQFSTWDNDNDKFEGNCAEQDGSGWWMNK;FGSYCPTTCGIADFLSTYQTK;IHLISTQSAIPYALR;IHLISTQSAIPYALRVELEDWNGR;KMLEEIMK;KMLEEIMKYEASILTHDSSIR;KNWIQYK;LDGSVDFK;LDGSVDFKK;LTIGEGQQHHLGGAK;LTY…
sp|P02730|B3AT_HUMAN	sp|P02730|B3AT_HUMAN	9	9	9	sp|P02730|B3AT_HUMAN Band 3 anion transport protein OS=Homo sapiens OX=9606 GN=SLC4A1 PE=1 SV=3	1	9	9	9	8	4	4	1	8	4	4	1	8	4	4	1	13.3	13.3	13.3	101.79	911	911	0	57.48	11.7	6.4	5.7	0.9	1479200	877390	251500	341140	9136.5	227860	75562	123900	6133.6	9	4	4	1	18	ADFLEQPVLGFVR;ASTPGAAAQIQEVK;FIFEDQIRPQDR;GWVIHPLGLR;HSHAGELEALGGVKPAVLTR;IPPDSEATLVLVGR;LQEAAELEAVELPVPIR;VLLPLIFR;VYVELQELVMDEK
sp|P02743|SAMP_HUMAN	sp|P02743|SAMP_HUMAN	4	4	4	sp|P02743|SAMP_HUMAN Serum amyloid P-component OS=Homo sapiens OX=9606 GN=APCS PE=1 SV=2	1	4	4	4	0	0	4	1	0	0	4	1	0	0	4	1	19.7	19.7	19.7	25.387	223	223	0	7.1097	0	0	19.7	5.8	914170	0	0	815570	98591	0	0	349620	65835	0	0	4	1	5	GYVIIKPLVWV;IVLGQEQDSYGGK;QGYFVEAQPK;VGEYSLYIGR
sp|P02745|C1QA_HUMAN	sp|P02745|C1QA_HUMAN	2	2	2	sp|P02745|C1QA_HUMAN Complement C1q subcomponent subunit A OS=Homo sapiens OX=9606 GN=C1QA PE=1 SV=2	1	2	2	2	1	1	0	1	1	1	0	1	1	1	0	1	12.2	12.2	12.2	26.016	245	245	0	23.707	9.4	9.4	0	2.9	516640	176120	321760	0	18759	71480	128700	0	0	2	2	0	1	5	KGHIYQGSEADSVFSGFLIFPSA;PAFSAIR
sp|P02746|C1QB_HUMAN	sp|P02746|C1QB_HUMAN	6	6	6	sp|P02746|C1QB_HUMAN Complement C1q subcomponent subunit B OS=Homo sapiens OX=9606 GN=C1QB PE=1 SV=3	1	6	6	6	3	5	2	2	3	5	2	2	3	5	2	2	32.4	32.4	32.4	26.721	253	253	0	73.083	19.8	28.9	11.5	9.1	3412000	1639200	982360	426390	364040	675700	428150	261980	254050	4	5	3	2	14	FDHVITNMNNNYEPR;GNLCVNLMR;LEQGENVFLQATDK;TINVPLRR;VPGLYYFTYHASSR;VVTFCDYAYNTFQVTTGGMVLK
sp|P02747|C1QC_HUMAN	sp|P02747|C1QC_HUMAN	4	4	4	sp|P02747|C1QC_HUMAN Complement C1q subcomponent subunit C OS=Homo sapiens OX=9606 GN=C1QC PE=1 SV=3	1	4	4	4	3	1	2	3	3	1	2	3	3	1	2	3	21.6	21.6	21.6	25.773	245	245	0	37.413	16.7	7.3	12.2	17.6	3222900	1055900	1084800	604920	477300	567780	687420	430290	448670	3	1	2	3	9	FNAVLTNPQGDYDTSTGK;QTHQPPAPNSLIR;TNQVNSGGVLLR;VVTFCGHTSK
sp|P02748|CO9_HUMAN;CON__Q3MHN2	sp|P02748|CO9_HUMAN	6;1	6;1	6;1	sp|P02748|CO9_HUMAN Complement component C9 OS=Homo sapiens OX=9606 GN=C9 PE=1 SV=2	2	6	6	6	1	1	2	5	1	1	2	5	1	1	2	5	14	14	14	63.173	559	559;548	0	14.431	2.1	2	4.5	12	1079700	31736	79040	436160	532730	24527	0	116190	376430	1	1	2	6	10	AEQCCEETASSISLHGK;AIEDYINEFSVR;DRDGNTLTYYR;DVVLTTTFVDDIK;RPWNVASLIYETK;TEHYEEQIEAFK
sp|P02749|APOH_HUMAN;CON__P17690	sp|P02749|APOH_HUMAN	11;1	11;1	11;1	sp|P02749|APOH_HUMAN Beta-2-glycoprotein 1 OS=Homo sapiens OX=9606 GN=APOH PE=1 SV=3	2	11	11	11	7	5	11	8	7	5	11	8	7	5	11	8	43.2	43.2	43.2	38.298	345	345;345	0	195.05	31.3	22.6	43.2	31.6	10394000	2776000	1411200	4199600	2006700	666240	227460	1131100	660050	9	7	13	10	39	ATFGCHDGYSLDGPEEIECTK;ATVVYQGER;CSYTEDAQCIDGTIEVPK;EHSSLAFWK;FICPLTGLWPINTLK;KCSYTEDAQCIDGTIEVPK;TCPKPDDLPFSTVVPLK;TFYEPGEEITYSCK;TFYEPGEEITYSCKPGYVSR;VCPFAGILENGAVR;WSPELPVCAPIICPPPSIPTFATLR
sp|P02750|A2GL_HUMAN	sp|P02750|A2GL_HUMAN	1	1	1	sp|P02750|A2GL_HUMAN Leucine-rich alpha-2-glycoprotein OS=Homo sapiens OX=9606 GN=LRG1 PE=1 SV=2	1	1	1	1	0	0	1	0	0	0	1	0	0	0	1	0	4.6	4.6	4.6	38.177	347	347	0.0013169	1.7528	0	0	4.6	0	25139	0	0	25139	0	0	0	0	0	0	0	2	0	2	ENQLEVLEVSWLHGLK
sp|P02751|FINC_HUMAN	sp|P02751|FINC_HUMAN	131	131	131	sp|P02751|FINC_HUMAN Fibronectin OS=Homo sapiens OX=9606 GN=FN1 PE=1 SV=5	1	131	131	131	80	110	90	103	80	110	90	103	80	110	90	103	64.4	64.4	64.4	272.32	2477	2477	0	323.31	46.2	52	50.6	59.9	1343500000	123830000	428870000	320990000	469810000	4802000	14149000	17374000	27435000	110	197	157	201	665	AAVYQPQPHPQPPPYGHCVTDSGVVYSVGMQWLK;AQITGYR;ATGVFTTLQPGSSIPPYNTEVTETTIVITWTPAPR;ATITGYR;CDPHEATCYDDGK;CDPVDQCQDSETGTFYQIGDSWEK;CFDHAAGTSYVVGETWEK;CFDHAAGTSYVVGETWEKPYQGWMMVDCTCLGEGSGR;CHEGGQSYK;DAPIVNK;DDKESVPISDTIIPEVPQLTDLSFVDITDSSIGLR;DGQERDAPIVNK;DLEVVAATPTSLLISWDAPAVTVR;DLQFVEVTDVK;DQCIVDDITYNVNDTFHK;DSMIWDCTCIGAGR;DTLTSRPAQGVVTTLENVSPPR;DTLTSRPAQGVVTTLENVSPPRR;EATIPGHLNSYTIK;EDRVPHSR;EESPLLI…
sp|P02753|RET4_HUMAN	sp|P02753|RET4_HUMAN	2	2	2	sp|P02753|RET4_HUMAN Retinol-binding protein 4 OS=Homo sapiens OX=9606 GN=RBP4 PE=1 SV=3	1	2	2	2	0	0	1	2	0	0	1	2	0	0	1	2	13.9	13.9	13.9	23.01	201	201	0	4.8438	0	0	5	13.9	352480	0	0	189760	162730	0	0	170260	92993	0	0	1	2	3	LLNLDGTCADSYSFVFSR;YWGVASFLQK
sp|P02760|AMBP_HUMAN	sp|P02760|AMBP_HUMAN	8	8	8	sp|P02760|AMBP_HUMAN Protein AMBP OS=Homo sapiens OX=9606 GN=AMBP PE=1 SV=1	1	8	8	8	0	1	4	5	0	1	4	5	0	1	4	5	35.2	35.2	35.2	38.999	352	352	0	16.699	0	5.4	18.2	22.4	767930	0	61214	421540	285180	0	41924	281890	107940	0	1	4	5	10	AFIQLWAFDAVK;EDSCQLGYSAGPCMGMTSR;ETLLQDFR;GECVPGEQEPEPILIPR;GVCEETSGAYEK;MTVSTLVLGEGATEAEISMTSTR;VVAQGVGIPEDSIFTMADR;WYNLAIGSTCPWLK
sp|P02763|A1AG1_HUMAN	sp|P02763|A1AG1_HUMAN	8	8	5	sp|P02763|A1AG1_HUMAN Alpha-1-acid glycoprotein 1 OS=Homo sapiens OX=9606 GN=ORM1 PE=1 SV=1	1	8	8	5	0	0	2	7	0	0	2	7	0	0	1	5	44.8	44.8	32.3	23.511	201	201	0	26.735	0	0	11.9	40.3	2216300	0	0	248380	1967900	0	0	112670	813170	0	0	3	10	13	DKCEPLEK;EQLGEFYEALDCLR;NWGLSVYADKPETTK;SDVVYTDWK;TEDTIFLR;TYMLAFDVNDEKNWGLSVYADKPETTK;WFYIASAFR;YVGGQEHFAHLLILR
sp|P02765|FETUA_HUMAN;CON__P12763	sp|P02765|FETUA_HUMAN	5;1	5;1	5;1	sp|P02765|FETUA_HUMAN Alpha-2-HS-glycoprotein OS=Homo sapiens OX=9606 GN=AHSG PE=1 SV=2	2	5	5	5	2	3	2	5	2	3	2	5	2	3	2	5	21.8	21.8	21.8	39.34	367	367;359	0	96.024	8.2	14.7	8.2	21.8	2249200	412550	625230	225670	985720	165900	223910	120510	293050	3	4	2	6	15	AQLVPLPPSTYVEFTVSGTDCVAK;CDSSPDSAEDVR;EHAVEGDCDFQLLK;HTFMGVVSLGSPSGEVSHPR;HTLNQIDEVK
sp|P02766v88|TTHY_HUMANv88;sp|P02766v53C|TTHY_HUMANv53C;sp|P02766|TTHY_HUMAN;sp|P02766v110|TTHY_HUMANv110;sp|P02766v26|TTHY_HUMANv26;sp|P02766v30|TTHY_HUMANv30;sp|P02766v32|TTHY_HUMANv32;sp|P02766v33|TTHY_HUMANv33;sp|P02766v38A|TTHY_HUMANv38A;sp|P02766v38B|TTHY_HUMANv38B;sp|P02766v43|TTHY_HUMANv43;sp|P02766v44|TTHY_HUMANv44;sp|P02766v53D|TTHY_HUMANv53D;sp|P02766v48|TTHY_HUMANv48;sp|P02766v50A|TTH…	sp|P02766v88|TTHY_HUMANv88;sp|P02766v53C|TTHY_HUMANv53C;sp|P02766|TTHY_HUMAN;sp|P02766v110|TTHY_HUMANv110;sp|P02766v26|TTHY_HUMANv26;sp|P02766v30|TTHY_HUMANv30;sp|P02766v32|TTHY_HUMANv32;sp|P02766v33|TTHY_HUMANv33;sp|P02766v38A|TTHY_HUMANv38A;sp|P02766v38B|TTHY_HUMANv38B;sp|P02766v43|TTHY_HUMANv43;sp|P02766v44|TTHY_HUMANv44;sp|P02766v53D|TTHY_HUMANv53D;sp|P02766v48|TTHY_HUMANv48;sp|P02766v50A|TTH…	4;3;3;3;3;3;3;3;3;3;3;3;3;3;3;3;3;3;3;3;3;3;3;3;3;3;3;3;3;3;3;3;3;3;3;3;3;3;3;3;3;3;3;3;3;3;2;2;2;2;2;2;2;2;2;2;2;2;2;2;2;2;2;2;2;2;2;2;2;2;2;2;2;2;2;2;2;2;2;2;2;2;2;2;2;2;2;2	4;3;3;3;3;3;3;3;3;3;3;3;3;3;3;3;3;3;3;3;3;3;3;3;3;3;3;3;3;3;3;3;3;3;3;3;3;3;3;3;3;3;3;3;3;3;2;2;2;2;2;2;2;2;2;2;2;2;2;2;2;2;2;2;2;2;2;2;2;2;2;2;2;2;2;2;2;2;2;2;2;2;2;2;2;2;2;2	4;3;3;3;3;3;3;3;3;3;3;3;3;3;3;3;3;3;3;3;3;3;3;3;3;3;3;3;3;3;3;3;3;3;3;3;3;3;3;3;3;3;3;3;3;3;2;2;2;2;2;2;2;2;2;2;2;2;2;2;2;2;2;2;2;2;2;2;2;2;2;2;2;2;2;2;2;2;2;2;2;2;2;2;2;2;2;2	sp|P02766v88|TTHY_HUMANv88 Transthyretinv88 OS=Homo sapiens OX=9606 GN=TTR PE=1 SV=1;sp|P02766v53C|TTHY_HUMANv53C Transthyretinv53C OS=Homo sapiens OX=9606 GN=TTR PE=1 SV=1;sp|P02766|TTHY_HUMAN Transthyretin OS=Homo sapiens OX=9606 GN=TTR PE=1 SV=1;sp|P027	88	4	4	4	1	1	4	1	1	1	4	1	1	1	4	1	54.4	54.4	54.4	15.887	147	147;147;147;147;147;147;147;147;147;147;147;147;147;147;147;147;147;147;147;147;147;147;147;147;147;147;147;147;147;147;147;147;147;147;147;147;147;147;147;147;147;147;147;147;147;147;147;147;147;147;147;147;147;147;147;147;147;147;147;147;147;147;147;147;147;147;147;147;147;147;147;147;147;147;147;147;147;147;147;147;147;147;147;147;147;147;147;147	0	14.435	15	15	54.4	8.8	1063100	61212	161290	772740	67812	17374	43691	356590	19018	1	1	5	1	8	AADDTWEPFASGK;ALGISPFHEHAEVVFTANDSGPR;TSESGELHGLTTEEEFVEGLYK;YTIAALLSPYSYSTTAVVTNPK
sp|P02771|FETA_HUMAN	sp|P02771|FETA_HUMAN	3	3	3	sp|P02771|FETA_HUMAN Alpha-fetoprotein OS=Homo sapiens OX=9606 GN=AFP PE=1 SV=1	1	3	3	3	0	0	1	3	0	0	1	3	0	0	1	3	7.1	7.1	7.1	68.677	609	609	0	4.0878	0	0	2.1	7.1	128860	0	0	55193	73665	0	0	46415	37809	0	0	1	3	4	IMSYICSQQDTLSNK;MAATAATCCQLSEDK;NIFLASFVHEYSR
sp|P02774|VTDB_HUMAN;CON__Q3MHN5;CON__ENSEMBL:ENSBTAP00000018229	sp|P02774|VTDB_HUMAN	19;5;5	19;5;5	19;5;5	sp|P02774|VTDB_HUMAN Vitamin D-binding protein OS=Homo sapiens OX=9606 GN=GC PE=1 SV=2	3	19	19	19	2	5	15	17	2	5	15	17	2	5	15	17	49.6	49.6	49.6	52.917	474	474;474;475	0	257.61	5.7	14.1	44.1	47.9	11478000	153650	299250	5799000	5225800	19314	30549	711120	788220	2	5	17	21	45	CCESASEDCMAK;EDFTSLSLVLYSR;EVVSLTEACCAEGADPDCYDTR;FEDCCQEK;FPSGTFEQVSQLVK;GQELCADYSENTFTEYK;HQPQEFPTYVEPTNDEICEAFR;KFPSGTFEQVSQLVK;KLCMAALK;LCDNLSTK;LCMAALK;RTHLPEVFLSK;SCESNSPFPVHPGTAECCTK;SLGECCDVEDSTTCFNAK;SYLSMVGSCCTSASPTVCFLK;THLPEVFLSK;VCSQYAAYGEK;VPTADLEDVLPLAEDITNILSK;YTFELSR
sp|P02776|PLF4_HUMAN;sp|P10720|PF4V_HUMAN	sp|P02776|PLF4_HUMAN;sp|P10720|PF4V_HUMAN	3;2	3;2	3;2	sp|P02776|PLF4_HUMAN Platelet factor 4 OS=Homo sapiens OX=9606 GN=PF4 PE=1 SV=2;sp|P10720|PF4V_HUMAN Platelet factor 4 variant OS=Homo sapiens OX=9606 GN=PF4V1 PE=1 SV=1	2	3	3	3	1	0	3	0	1	0	3	0	1	0	3	0	34.7	34.7	34.7	10.845	101	101;104	0	9.2703	8.9	0	34.7	0	331490	52330	0	279160	0	29889	0	95484	0	1	0	3	0	4	AGPHCPTAQLIATLK;HITSLEVIK;ICLDLQAPLYK
sp|P02786|TFR1_HUMAN	sp|P02786|TFR1_HUMAN	6	6	6	sp|P02786|TFR1_HUMAN Transferrin receptor protein 1 OS=Homo sapiens OX=9606 GN=TFRC PE=1 SV=2	1	6	6	6	0	2	1	4	0	2	1	4	0	2	1	4	9.9	9.9	9.9	84.87	760	760	0	15.099	0	3.7	1.2	6.2	393150	0	133870	41831	217450	0	42468	41791	0	0	2	1	4	7	HVFWGSGSHTLPALLENLK;ILNIFGVIK;LAQMFSDMVLK;LLNENSYVPR;VEYHFLSPYVSPK;VSASPLLYTLIEK
sp|P02787|TRFE_HUMAN	sp|P02787|TRFE_HUMAN	41	41	40	sp|P02787|TRFE_HUMAN Serotransferrin OS=Homo sapiens OX=9606 GN=TF PE=1 SV=3	1	41	41	40	10	4	32	38	10	4	32	38	10	4	32	37	59.7	59.7	58.6	77.063	698	698	0	323.31	20.3	8.3	52.6	57.6	59509000	923490	248690	28501000	29836000	81777	20098	3044300	3864800	10	4	46	53	113	ADRDQYELLCLDNTR;APNHAVVTR;CDEWSVNSVGK;CSTSSLLEACTFR;DCHLAQVPSHTVVAR;DGAGDVAFVK;DLLFRDDTVCLAK;DQYELLCLDNTR;DSAHGFLK;DSGFQMNQLR;DYELLCLDGTR;EDLIWELLNQAQEHFGK;EDPQTFYYAVAVVK;EFQLFSSPHGK;EGTCPEAPTDECK;EGTCPEAPTDECKPVK;EGYYGYTGAFR;FDEFFSEGCAPGSK;HQTVPQNTGGK;HSTIFENLANK;IECVSAETTEDCIAK;IMNGEADAMSLDGGFVYIAGK;KASYLDCIR;KCSTSSLLEACTFR;KDSGFQMNQLR;KPVDEYKDCHLAQVPSHTVVAR;KPVEEYANCHLAR;LCMGSGLNLCEPNNK;LKCDEW…
sp|P02788|TRFL_HUMAN	sp|P02788|TRFL_HUMAN	20	20	19	sp|P02788|TRFL_HUMAN Lactotransferrin OS=Homo sapiens OX=9606 GN=LTF PE=1 SV=6	1	20	20	19	0	0	20	0	0	0	20	0	0	0	19	0	40.4	40.4	38.7	78.181	710	710	0	94.095	0	0	40.4	0	4454100	0	0	4454100	0	0	0	0	0	0	0	21	0	21	ADAVTLDGGFIYEAGLAPYK;CAFSSQEPYFSYSGAFK;CGLVPVLAENYK;CSTSPLLEACEFLR;DSPIQCIQAIAENR;EDAIWNLLR;FDEYFSQSCAPGSDPR;FQLFGSPSGQK;GEADAMSLDGGYVYTAGK;KGGSFQLNELQGLK;LADFALLCLDGK;LRPVAAEVYGTER;NLLFNDNTECLAR;SCHLAMAPNHAVVSR;SNLCALCIGDEQGENK;SQQSSDPDPNCVDRPVEGYLAVAVVR;TAGWNVPIGTLR;VPSHAVVAR;VVWCAVGEQELR;YLGPQYVAGITNLK
sp|P02790|HEMO_HUMAN	sp|P02790|HEMO_HUMAN	13	13	13	sp|P02790|HEMO_HUMAN Hemopexin OS=Homo sapiens OX=9606 GN=HPX PE=1 SV=2	1	13	13	13	6	3	12	12	6	3	12	12	6	3	12	12	42.4	42.4	42.4	51.676	462	462	0	179.11	16.5	5.2	40.5	35.9	18942000	464820	131270	11118000	7228100	74642	19237	1673800	1183400	6	3	15	15	39	DGWHSWPIAHQWPQGPSAVDAAFSWEEK;DYFMPCPGR;EVGTPHGIILDSVDAAFICPGSSR;EWFWDLATGTMK;GECQAEGVLFFQGDR;GGYTLVSGYPK;LLQDEFPGIPSPLDAAVECHR;LWWLDLK;NFPSPVDAAFR;RLWWLDLK;SGAQATWTELPWPHEK;SLGPNSCSANGPGLYLIHGPNLYCYSDVEK;YYCFQGNQFLR
sp|P02792|FRIL_HUMAN	sp|P02792|FRIL_HUMAN	10	10	10	sp|P02792|FRIL_HUMAN Ferritin light chain OS=Homo sapiens OX=9606 GN=FTL PE=1 SV=2	1	10	10	10	5	5	10	1	5	5	10	1	5	5	10	1	54.9	54.9	54.9	20.019	175	175	0	185.66	41.7	41.7	54.9	8.6	20234000	623020	354550	19154000	103140	160550	123590	6576500	45052	5	5	22	1	33	ALFQDIK;DDVALEGVSHFFR;KLNQALLDLHALGSAR;KMGDHLTNLHR;KPAEDEWGK;KPAEDEWGKTPDAMK;LGGPEAGLGEYLFER;LNQALLDLHALGSAR;MGDHLTNLHR;TDPHLCDFLETHFLDEEVK
sp|P02794|FRIH_HUMAN	sp|P02794|FRIH_HUMAN	12	12	12	sp|P02794|FRIH_HUMAN Ferritin heavy chain OS=Homo sapiens OX=9606 GN=FTH1 PE=1 SV=2	1	12	12	12	3	5	10	4	3	5	10	4	3	5	10	4	69.9	69.9	69.9	21.225	183	183	0	203.55	19.7	27.9	60.7	25.1	14083000	162840	413870	13278000	227920	61533	108780	5255700	95640	3	6	16	5	30	ELGDHVTNLR;IFLQDIK;KMGAPESGLAEYLFDK;KPDCDDWESGLNAMECALHLEK;LATDKNDPHLCDFIETHYLNEQVK;MGAPESGLAEYLFDK;MGAPESGLAEYLFDKHTLGDSDNES;NDPHLCDFIETHYLNEQVK;NVNQSLLELHK;QNYHQDSEAAINR;YFLHQSHEER;YFLHQSHEEREHAEK
sp|P02808|STAT_HUMAN	sp|P02808|STAT_HUMAN	1	1	1	sp|P02808|STAT_HUMAN Statherin OS=Homo sapiens OX=9606 GN=STATH PE=1 SV=2	1	1	1	1	0	0	1	0	0	0	1	0	0	0	1	0	54.8	54.8	54.8	7.3044	62	62	0	4.3399	0	0	54.8	0	48826	0	0	48826	0	0	0	0	0	0	0	1	0	1	RIGRFGYGYGPYQPVPEQPLYPQPYQPQYQQYTF
sp|P03915|NU5M_HUMAN	sp|P03915|NU5M_HUMAN	1	1	1	sp|P03915|NU5M_HUMAN NADH-ubiquinone oxidoreductase chain 5 OS=Homo sapiens OX=9606 GN=MT-ND5 PE=1 SV=2	1	1	1	1	0	1	0	0	0	1	0	0	0	1	0	0	3.2	3.2	3.2	67.026	603	603	0.001321	1.7799	0	3.2	0	0	80659	0	80659	0	0	0	0	0	0	0	1	0	0	1	FPTLTNINENNPTLLNPIK
sp|P03973|SLPI_HUMAN	sp|P03973|SLPI_HUMAN	1	1	1	sp|P03973|SLPI_HUMAN Antileukoproteinase OS=Homo sapiens OX=9606 GN=SLPI PE=1 SV=2	1	1	1	1	1	1	1	0	1	1	1	0	1	1	1	0	11.4	11.4	11.4	14.326	132	132	0	18.039	11.4	11.4	11.4	0	109650	21089	39591	48968	0	14008	25099	43937	0	1	1	1	0	3	YKKPECQSDWQCPGK
sp|P04003|C4BPA_HUMAN	sp|P04003|C4BPA_HUMAN	3	3	3	sp|P04003|C4BPA_HUMAN C4b-binding protein alpha chain OS=Homo sapiens OX=9606 GN=C4BPA PE=1 SV=2	1	3	3	3	3	1	0	0	3	1	0	0	3	1	0	0	6.7	6.7	6.7	67.033	597	597	0	6.4692	6.7	2	0	0	216390	163290	53096	0	0	40882	31043	0	0	3	1	0	0	4	GSSVIHCDADSK;LMQCLPNPEDVK;WTPYQGCEALCCPEPK
sp|P04004|VTNC_HUMAN;CON__Q3ZBS7	sp|P04004|VTNC_HUMAN	16;3	16;3	16;3	sp|P04004|VTNC_HUMAN Vitronectin OS=Homo sapiens OX=9606 GN=VTN PE=1 SV=1	2	16	16	16	6	7	11	10	6	7	11	10	6	7	11	10	50.4	50.4	50.4	54.305	478	478;484	0	111.44	16.1	19.2	33.9	32.6	23528000	4512200	6946300	6587300	5482200	1395200	1706800	2165900	2751000	7	8	13	11	39	AVRPGYPK;CQCDELCSYYQSCCTDYTAECKPQVTR;CTEGFNVDKK;DVWGIEGPIDAAFTR;DWHGVPGQVDAAMAGR;FEDGVLDPDYPR;GNPEQTPVLKPEEEAPAPEVGASKPEGIDSR;GQYCYELDEK;IYISGMAPR;MDWLVPATCEPIQSVFFFSGDK;PFDAFTDLK;PQPPAEEELCSGKPFDAFTDLK;QYWEYQFQHQPSQEECEGSSLSAVFEHFAMMQR;RVDTVDPPYPR;SIAQYWLGCPAPGHL;VDTVDPPYPR
sp|P04040|CATA_HUMAN	sp|P04040|CATA_HUMAN	15	15	15	sp|P04040|CATA_HUMAN Catalase OS=Homo sapiens OX=9606 GN=CAT PE=1 SV=3	1	15	15	15	8	4	12	11	8	4	12	11	8	4	12	11	36.4	36.4	36.4	59.755	527	527	0	127.44	21.6	11.6	30.2	28.7	5860500	1153600	327530	3307200	1072100	121390	54486	363160	143560	11	5	20	13	49	ADVLTTGAGNPVGDK;AFYVNVLNEEQR;DPASDQMQHWK;DPILFPSFIHSQK;FNTANDDNVTQVR;FSTVAGESGSADTVR;GAGAFGYFEVTHDITK;GPLLVQDVVFTDEMAHFDR;LCENIAGHLK;LFAYPDTHR;LGPNYLHIPVNCPYR;LSQEDPDYGIR;NFTEVHPDYGSHIQALLDK;NFTEVHPDYGSHIQALLDKYNAEKPK;VFEHIGK
sp|P04062|GLCM_HUMAN	sp|P04062|GLCM_HUMAN	4	4	4	sp|P04062|GLCM_HUMAN Lysosomal acid glucosylceramidase OS=Homo sapiens OX=9606 GN=GBA PE=1 SV=3	1	4	4	4	3	2	1	1	3	2	1	1	3	2	1	1	10.1	10.1	10.1	59.716	536	536	0	16.049	8	5	2.4	2.6	252750	86381	113380	30043	22946	22541	35889	37318	31211	3	2	1	1	7	NFVDSPIIVDITK;PVSLLASPWTSPTWLK;SYFSEEGIGYNIIR;VPMASCDFSIR
sp|P04066|FUCO_HUMAN	sp|P04066|FUCO_HUMAN	5	5	5	sp|P04066|FUCO_HUMAN Tissue alpha-L-fucosidase OS=Homo sapiens OX=9606 GN=FUCA1 PE=1 SV=4	1	5	5	5	3	2	3	2	3	2	3	2	3	2	3	2	16.5	16.5	16.5	53.688	466	466	0	17.227	10.1	7.7	10.1	6	1302400	395210	162310	665980	78921	136990	90533	199360	45593	5	3	4	2	14	DGLIVPIFQER;DLVGELGTALR;DNYPPGFSYADFGPQFTAR;FFHPEEWADLFQAAGAK;HHEGFTNWPSPVSWNWNSK
sp|P04075|ALDOA_HUMAN;sp|P05062|ALDOB_HUMAN	sp|P04075|ALDOA_HUMAN	24;1	24;1	19;0	sp|P04075|ALDOA_HUMAN Fructose-bisphosphate aldolase A OS=Homo sapiens OX=9606 GN=ALDOA PE=1 SV=2	2	24	24	19	12	16	8	21	12	16	8	21	12	14	8	17	81.6	81.6	70.1	39.42	364	364;364	0	281.81	54.9	65.4	40.7	81	22192000	3782500	6468400	1456900	10484000	530320	667090	331490	1236900	16	20	9	28	73	AAQEEYVKR;ADDGRPFPQVIK;ALANSLACQGK;ALQASALK;ALSDHHIYLEGTLLKPNMVTPGHACTQK;CQYVTEK;ELSDIAHR;FSHEEIAMATVTALR;FSHEEIAMATVTALRR;GILAADESTGSIAK;GVVPLAGTNGETTTQGLDGLSER;IGEHTPSALAIMENANVLAR;LQSIGTENTEENR;LQSIGTENTEENRR;PYQYPALTPEQK;QLLLTADDR;RCQYVTEK;RLQSIGTENTEENRR;TVPPAVTGITFLSGGQSEEEASINLNAINK;VLAAVYK;VNPCIGGVILFHETLYQK;YASICQQNGIVPIVEPEILPDGDHDLK;YASICQQNGIVPIVEPEILPDGDHDLKR;YTPSGQAGAAASESLFVSNHAY
sp|P04080|CYTB_HUMAN	sp|P04080|CYTB_HUMAN	4	4	4	sp|P04080|CYTB_HUMAN Cystatin-B OS=Homo sapiens OX=9606 GN=CSTB PE=1 SV=2	1	4	4	4	2	1	4	0	2	1	4	0	2	1	4	0	70.4	70.4	70.4	11.139	98	98	0	37.287	33.7	12.2	70.4	0	896720	117100	103740	675880	0	37369	38789	259330	0	2	1	5	0	8	MMCGAPSATQPATAETQHIADQVR;SQVVAGTNYFIK;VFQSLPHENKPLTLSNYQTNK;VHVGDEDFVHLR
sp|P04083|ANXA1_HUMAN	sp|P04083|ANXA1_HUMAN	29	29	29	sp|P04083|ANXA1_HUMAN Annexin A1 OS=Homo sapiens OX=9606 GN=ANXA1 PE=1 SV=2	1	29	29	29	22	20	16	19	22	20	16	19	22	20	16	19	72.8	72.8	72.8	38.714	346	346	0	323.31	60.4	59.5	52	59.5	88470000	35284000	24094000	10219000	18873000	4136300	2963900	1941700	3503100	34	32	24	26	116	AAYLQETGKPLDETLK;AAYLQETGKPLDETLKK;ALTGHLEEVVLALLK;ALYEAGER;ALYEAGERR;AMVSEFLK;CATSKPAFFAEK;CLTAIVK;DITSDTSGDFR;GDRSEDFGVNEDLADSDAR;GGPGSAVSPYPTFNPSSDVAALHK;GLGTDEDTLIEILASR;GTDVNVFNTILTTR;GVDEATIIDILTK;GVDEATIIDILTKR;KALTGHLEEVVLALLK;KGTDVNVFNTILTTR;MYGISLCQAILDETK;MYGISLCQAILDETKGDYEK;NALLSLAK;PAFFAEK;QAWFIENEEQEYVQTVK;SEDFGVNEDLADSDAR;SEIDMNDIK;TPAQFDADELR;VLDLELK;VLDLELKGDIEK;VYREELK;VYREELKR
sp|P04114|APOB_HUMAN;CON__ENSEMBL:ENSBTAP00000032840	sp|P04114|APOB_HUMAN	46;1	46;1	46;1	sp|P04114|APOB_HUMAN Apolipoprotein B-100 OS=Homo sapiens OX=9606 GN=APOB PE=1 SV=2	2	46	46	46	44	8	0	0	44	8	0	0	44	8	0	0	15.2	15.2	15.2	515.6	4563	4563;825	0	292.72	14.7	3	0	0	4041800	3633000	408830	0	0	171180	18575	0	0	46	8	0	0	54	AEPLAFTFSHDYK;AHLDIAGSLEGHLR;ALVEQGFTVPEIK;ASGSLPYTQTLQDHLNSLK;ATFQTPDFIVPLTDLR;ATLYALSHAVNNYHK;AVSMPSFSILGSDVR;DDKHEQDMVNGIMLSVEK;DKDQEVLLQTFLDDASPGDKR;EEYFDPSIVGWTVK;EFQVPTFTIPK;EQHLFLPFSYK;EYSGTIASEANTYLNSK;GFEPTLEALFGK;HIQNIDIQHLAGK;IAELSATAQEIIK;IISDYHQQFR;ILGEELGFASLHDLQLLGK;ITENDIQIALDDAK;IVQILPWEQNEQVK;LALWGEHTGQLYSK;LEIQSQVDSQHVGHSVLTAK;LLLQMDSSATAYGSTVSK;LLSGGNTLHLVSTTK;LPQQANDYLNSFNWER…
sp|P04156|PRIO_HUMAN	sp|P04156|PRIO_HUMAN	1	1	1	sp|P04156|PRIO_HUMAN Major prion protein OS=Homo sapiens OX=9606 GN=PRNP PE=1 SV=1	1	1	1	1	0	0	1	0	0	0	1	0	0	0	1	0	4.7	4.7	4.7	27.661	253	253	0.0017361	1.6491	0	0	4.7	0	64788	0	0	64788	0	0	0	0	0	0	0	2	0	2	PIIHFGSDYEDR
sp|P04179|SODM_HUMAN	sp|P04179|SODM_HUMAN	7	7	7	sp|P04179|SODM_HUMAN Superoxide dismutase [Mn], mitochondrial OS=Homo sapiens OX=9606 GN=SOD2 PE=1 SV=3	1	7	7	7	2	4	6	3	2	4	6	3	2	4	6	3	50.9	50.9	50.9	24.75	222	222	0	58.793	10.4	20.7	47.3	17.1	12597000	515310	455500	10975000	650770	311250	230540	7164700	494500	2	4	8	4	18	AIWNVINWENVTER;FNGGGHINHSIFWTNLSPNGGGEPK;GDVTAQIALQPALK;GELLEAIKR;HHAAYVNNLNVTEEK;HSLPDLPYDYGALEPHINAQIMQLHHSK;NVRPDYLK
sp|P04181|OAT_HUMAN	sp|P04181|OAT_HUMAN	5	5	5	sp|P04181|OAT_HUMAN Ornithine aminotransferase, mitochondrial OS=Homo sapiens OX=9606 GN=OAT PE=1 SV=1	1	5	5	5	3	2	0	3	3	2	0	3	3	2	0	3	18	18	18	48.534	439	439	0	23.449	12.3	8.7	0	10.3	663770	355230	231740	0	76796	83439	96806	0	37631	4	3	0	3	10	AFYNNVLGEYEEYITK;GLLNAIVIK;VAIAALEVLEEENLAENADK;VLPMNTGVEAGETACK;WLAVDYENVRPDIVLLGK
sp|P04196|HRG_HUMAN	sp|P04196|HRG_HUMAN	7	7	7	sp|P04196|HRG_HUMAN Histidine-rich glycoprotein OS=Homo sapiens OX=9606 GN=HRG PE=1 SV=1	1	7	7	7	1	3	7	2	1	3	7	2	1	3	7	2	16.8	16.8	16.8	59.578	525	525	0	32.941	1.7	7	16.8	7	1266500	158820	281980	768560	57110	62936	101060	374260	72475	1	3	8	2	14	ADLFYDVEALDLESPK;DGYLFQLLR;DSPVLIDFFEDTER;GEVLPLPEANFPSFPLPHHK;KGEVLPLPEANFPSFPLPHHK;SGFPQVSMFFTHTFPK;YKEENDDFASFR
sp|P04216|THY1_HUMAN	sp|P04216|THY1_HUMAN	3	3	3	sp|P04216|THY1_HUMAN Thy-1 membrane glycoprotein OS=Homo sapiens OX=9606 GN=THY1 PE=1 SV=2	1	3	3	3	1	0	3	0	1	0	3	0	1	0	3	0	24.2	24.2	24.2	17.935	161	161	0	30.837	9.3	0	24.2	0	770410	24658	0	745760	0	14713	0	384600	0	1	0	3	0	4	HVLFGTVGVPEHTYR;VLYLSAFTSK;VTSLTACLVDQSLR
sp|P04217|A1BG_HUMAN	sp|P04217|A1BG_HUMAN	5	5	5	sp|P04217|A1BG_HUMAN Alpha-1B-glycoprotein OS=Homo sapiens OX=9606 GN=A1BG PE=1 SV=4	1	5	5	5	2	1	4	5	2	1	4	5	2	1	4	5	14.3	14.3	14.3	54.253	495	495	0	25.094	6.9	4.4	12.7	14.3	1473600	119860	85902	606040	661770	32448	48952	169810	193870	2	1	5	5	13	HQFLLTGDTQGR;LLELTGPK;SGLSTGWTQLSK;TPGAAANLELIFVGPQHAGNYR;VTLTCVAPLSGVDFQLR
sp|P04264|K2C1_HUMAN;CON__P04264	sp|P04264|K2C1_HUMAN;CON__P04264	21;20	14;13	13;12	sp|P04264|K2C1_HUMAN Keratin, type II cytoskeletal 1 OS=Homo sapiens OX=9606 GN=KRT1 PE=1 SV=6;	2	21	14	13	15	11	17	9	10	6	11	5	9	6	10	4	41	34.2	32.3	66.038	644	644;644	0	205.78	32.8	21.9	35.6	15.1	11107000	3418200	1825300	4865400	998500	864740	322370	1443200	382080	11	7	12	5	35	AEAESLYQSK;AQYEDIAQK;FLEQQNQVLQTK;FSSCGGGGGSFGAGGGFGSR;GGGGGGYGSGGSSYGSGGGSYGSGGGGGGGR;GSYGSGGSSYGSGGGSYGSGGGGGGHGSYGSGSSSGGYR;LALDLEIATYR;LRSEIDNVK;LRSEIDNVKK;NKLNDLEDALQQAK;NKYEDEINK;NKYEDEINKR;QISNLQQSISDAEQR;SGGGFSSGSAGIINYQR;SKAEAESLYQSK;SLDLDSIIAEVK;SLNNQFASFIDK;THNLEPYFESFINNLR;TNAENEFVTIKK;WELLQQVDTSTR;YEDEINKR
sp|P04275|VWF_HUMAN	sp|P04275|VWF_HUMAN	1	1	1	sp|P04275|VWF_HUMAN von Willebrand factor OS=Homo sapiens OX=9606 GN=VWF PE=1 SV=4	1	1	1	1	1	0	0	0	1	0	0	0	1	0	0	0	0.6	0.6	0.6	309.26	2813	2813	0	5.0422	0.6	0	0	0	31847	31847	0	0	0	0	0	0	0	1	0	0	0	1	IEDLPTMVTLGNSFLHK
sp|P04278|SHBG_HUMAN;CON__Q6T181	sp|P04278|SHBG_HUMAN	3;1	3;1	3;1	sp|P04278|SHBG_HUMAN Sex hormone-binding globulin OS=Homo sapiens OX=9606 GN=SHBG PE=1 SV=2	2	3	3	3	0	0	0	3	0	0	0	3	0	0	0	3	10.2	10.2	10.2	43.779	402	402;401	0	6.7203	0	0	0	10.2	212500	0	0	0	212500	0	0	0	0	0	0	0	3	3	LPLVPALDGCLR;QAEISASAPTSLR;TWDPEGVIFYGDTNPK
sp|P04406|G3P_HUMAN;sp|O14556|G3PT_HUMAN	sp|P04406|G3P_HUMAN	15;1	15;1	15;1	sp|P04406|G3P_HUMAN Glyceraldehyde-3-phosphate dehydrogenase OS=Homo sapiens OX=9606 GN=GAPDH PE=1 SV=3	2	15	15	15	10	13	12	13	10	13	12	13	10	13	12	13	71	71	71	36.053	335	335;408	0	323.31	47.8	66.6	61.2	58.5	77415000	16128000	13268000	12309000	35711000	3022900	2150000	2237300	6609900	16	22	22	22	82	GALQNIIPASTGAAK;GILGYTEHQVVSSDFNSDTHSSTFDAGAGIALNDHFVK;IISNASCTTNCLAPLAK;LISWYDNEFGYSNR;LTGMAFR;LVINGNPITIFQERDPSK;RVIISAPSADAPMFVMGVNHEK;VDIVAINDPFIDLNYMVYMFQYDSTHGK;VGVNGFGR;VIHDNFGIVEGLMTTVHAITATQK;VIISAPSADAPMFVMGVNHEK;VPTANVSVVDLTCR;VVDLMAHMASK;VVDLMAHMASKE;WGDAGAEYVVESTGVFTTMEK
sp|P04439|HLAA_HUMAN	sp|P04439|HLAA_HUMAN	7	1	1	sp|P04439|HLAA_HUMAN HLA class I histocompatibility antigen, A alpha chain OS=Homo sapiens OX=9606 GN=HLA-A PE=1 SV=2	1	7	1	1	6	5	4	4	1	0	0	1	1	0	0	1	21.6	3.8	3.8	40.84	365	365	0	7.8491	18.6	14.2	14.8	14	312580	276240	0	0	36335	183490	0	0	36335	1	0	0	1	2	DGEDQTQDTELVETR;DGEDQTQDTELVETRPAGDGTFQK;FIAVGYVDDTQFVR;WAAVVVPSGEEQR;YLENGKETLQR;YTCHVQHEGLPK;YTCHVQHEGLPKPLTLR
sp|P04632|CPNS1_HUMAN;sp|Q96L46|CPNS2_HUMAN	sp|P04632|CPNS1_HUMAN	7;1	7;1	7;1	sp|P04632|CPNS1_HUMAN Calpain small subunit 1 OS=Homo sapiens OX=9606 GN=CAPNS1 PE=1 SV=1	2	7	7	7	5	3	4	3	5	3	4	3	5	3	4	3	56	56	56	28.315	268	268;248	0	53.355	47.4	20.5	16.8	14.2	1905800	998270	270160	310060	327280	272010	92766	115880	172440	6	3	4	4	17	GGGGGGGGGGGLGGGLGNVLGGLISGAGGGGGGGGGGGGGGGGGGGGTAMR;ILGGVISAISEAAAQYNPEPPPPR;LGFEEFK;SGTICSSELPGAFEAAGFHLNEHLYNMIIR;SMVAVMDSDTTGK;TDGFGIDTCR;THYSNIEANESEEVR
sp|P04792|HSPB1_HUMAN	sp|P04792|HSPB1_HUMAN	15	15	15	sp|P04792|HSPB1_HUMAN Heat shock protein beta-1 OS=Homo sapiens OX=9606 GN=HSPB1 PE=1 SV=2	1	15	15	15	13	10	7	8	13	10	7	8	13	10	7	8	77.1	77.1	77.1	22.782	205	205	0	173.49	68.8	60	55.6	62.9	24468000	8074500	8308300	3216400	4869200	1473800	1296600	926950	935020	16	15	8	9	48	DWYPHSR;GPSWDPFR;GPSWDPFRDWYPHSR;HEERQDEHGYISR;KYTLPPGVDPTQVSSSLSPEGTLTVEAPMPK;LATQSNEITIPVTFESR;LFDQAFGLPR;LPEEWSQWLGGSSWPGYVR;LPEEWSQWLGGSSWPGYVRPLPPAAIESPAVAAPAYSR;PLPPAAIESPAVAAPAYSR;QDEHGYISR;TKDGVVEITGK;VPFSLLR;VSLDVNHFAPDELTVK;YTLPPGVDPTQVSSSLSPEGTLTVEAPMPK
sp|P04839|CY24B_HUMAN;sp|Q9Y5S8|NOX1_HUMAN	sp|P04839|CY24B_HUMAN	4;1	4;1	4;1	sp|P04839|CY24B_HUMAN Cytochrome b-245 heavy chain OS=Homo sapiens OX=9606 GN=CYBB PE=1 SV=2	2	4	4	4	1	3	1	1	1	3	1	1	1	3	1	1	8.2	8.2	8.2	65.335	570	570;564	0	5.5418	1.2	7	1.2	1.2	176790	23229	125910	16390	11262	15430	0	14706	11262	1	3	1	1	6	IGVFLCGPEALAETLSK;NLLSFLR;TIASQHPNTR;TLYGRPNWDNEFK
sp|P04843|RPN1_HUMAN	sp|P04843|RPN1_HUMAN	28	28	28	sp|P04843|RPN1_HUMAN Dolichyl-diphosphooligosaccharide--protein glycosyltransferase subunit 1 OS=Homo sapiens OX=9606 GN=RPN1 PE=1 SV=1	1	28	28	28	17	19	16	18	17	19	16	18	17	19	16	18	56	56	56	68.569	607	607	0	323.31	39.4	45.6	36.1	36.7	19306000	3686000	9624600	2676500	3319300	473080	1221600	390450	544590	20	25	19	23	87	ALTSEIALLQSR;APDELHYTYLDTFGR;APDELHYTYLDTFGRPVIVAYK;ATSFLLALEPELEAR;FPLFGGWK;FVDHVFDEQVIDSLTVK;GEDEEENNLEVR;HFDETVNR;IDHILDAL;ISVIVETVYTHVLHPYPTQITQSEK;KNLVEQHIQDIVVHYTFNK;LAHLGVQVK;LKTEGSDLCDR;NIEIDSPYEISR;NLVEQHIQDIVVHYTFNK;QFVVFEGNHYFYSPYPTK;QPDSGISSIR;RQELVTK;SEDLLDYGPFR;TEGSDLCDR;THYIVGYNLPSYEYLYNLGDQYALK;TILPAAAQDVYYR;TVDLSSHLAK;VACITEQVLTLVNK;VACITEQVLTLVNKR;VHYENNSPFLTITSMTR;VIEVSHWGNIAVE…
sp|P04844|RPN2_HUMAN	sp|P04844|RPN2_HUMAN	12	12	12	sp|P04844|RPN2_HUMAN Dolichyl-diphosphooligosaccharide--protein glycosyltransferase subunit 2 OS=Homo sapiens OX=9606 GN=RPN2 PE=1 SV=3	1	12	12	12	10	10	8	7	10	10	8	7	10	10	8	7	28.7	28.7	28.7	69.283	631	631	0	199.15	25.4	25	22.5	19.2	7290500	2008800	3161000	1244300	876360	282470	552240	284860	295820	13	11	10	8	42	EETVLATVQALQTASHLSQQADLR;FPEEEAPSTVLSQNLFTPK;ISTEVGITNVDLSTVDKDQSIAPK;KNFESLSEAFSVASAAAVLSHNR;LQVTNVLSQPLTQATVK;LSKEETVLATVQALQTASHLSQQADLR;NFESLSEAFSVASAAAVLSHNR;NPILWNVADVVIK;SIVEEIEDLVAR;TGQEVVFVAEPDNK;YHVPVVVVPEGSASDTHEQAILR;YIANTVELR
sp|P04899|GNAI2_HUMAN;sp|P09471|GNAO_HUMAN;sp|P11488|GNAT1_HUMAN;sp|P19087|GNAT2_HUMAN;sp|A8MTJ3|GNAT3_HUMAN	sp|P04899|GNAI2_HUMAN	10;2;1;1;1	10;2;1;1;1	7;0;0;0;0	sp|P04899|GNAI2_HUMAN Guanine nucleotide-binding protein G(i) subunit alpha-2 OS=Homo sapiens OX=9606 GN=GNAI2 PE=1 SV=3	5	10	10	7	9	8	4	5	9	8	4	5	7	6	3	3	40	40	29.9	40.45	355	355;354;350;354;354	0	108.65	36.3	31.8	16.1	20.3	4006100	1964300	1194900	212440	634480	298850	353980	123300	339910	10	8	4	7	29	AMGNLQIDFADPSR;AVVYSNTIQSIMAIVK;EIYTHFTCATDTK;EYQLNDSAAYYLNDLER;IAQSDYIPTQQDVLR;IIHEDGYSEEECR;ITHSPLTICFPEYTGANK;LLLLGAGESGK;LWADHGVQACFGR;TTGIVETHFTFK
sp|Q93077|H2A1C_HUMAN;sp|Q7L7L0|H2A3_HUMAN;sp|P04908|H2A1B_HUMAN;sp|Q99878|H2A1J_HUMAN;sp|Q96KK5|H2A1H_HUMAN;sp|Q9BTM1|H2AJ_HUMAN;sp|P20671|H2A1D_HUMAN;sp|P0C0S8|H2A1_HUMAN;sp|P16104|H2AX_HUMAN;sp|Q96QV6|H2A1A_HUMAN;REV__sp|Q8NB25|F184A_HUMAN	sp|Q93077|H2A1C_HUMAN;sp|Q7L7L0|H2A3_HUMAN;sp|P04908|H2A1B_HUMAN;sp|Q99878|H2A1J_HUMAN;sp|Q96KK5|H2A1H_HUMAN;sp|Q9BTM1|H2AJ_HUMAN;sp|P20671|H2A1D_HUMAN;sp|P0C0S8|H2A1_HUMAN;sp|P16104|H2AX_HUMAN;sp|Q96QV6|H2A1A_HUMAN	6;6;6;5;5;5;5;5;4;3;1	6;6;6;5;5;5;5;5;4;3;1	1;1;1;0;0;0;0;0;0;0;0	sp|Q93077|H2A1C_HUMAN Histone H2A type 1-C OS=Homo sapiens OX=9606 GN=H2AC6 PE=1 SV=3;sp|Q7L7L0|H2A3_HUMAN Histone H2A type 3 OS=Homo sapiens OX=9606 GN=H2AW PE=1 SV=3;sp|P04908|H2A1B_HUMAN Histone H2A type 1-B/E OS=Homo sapiens OX=9606 GN=H2AC4 PE=1 SV=2;	11	6	6	1	3	4	5	3	3	4	5	3	0	1	0	0	57.7	57.7	8.5	14.105	130	130;130;130;128;128;129;130;130;143;131;1140	0	66.162	26.9	35.4	54.6	26.9	32473000	8279300	6014100	14105000	4074000	3094100	1993400	6362000	931640	4	6	7	4	21	AGLQFPVGR;HLQLAIR;NDEELNK;NDEELNKLLGR;VGAGAPVYLAAVLEYLTAEILELAGNAAR;VTIAQGGVLPNIQAVLLPK
sp|P05023|AT1A1_HUMAN;sp|P50993|AT1A2_HUMAN;sp|P13637|AT1A3_HUMAN;sp|Q13733|AT1A4_HUMAN;sp|P20648|ATP4A_HUMAN;sp|P54707|AT12A_HUMAN	sp|P05023|AT1A1_HUMAN	15;7;6;3;2;1	15;7;6;3;2;1	15;7;6;3;2;1	sp|P05023|AT1A1_HUMAN Sodium/potassium-transporting ATPase subunit alpha-1 OS=Homo sapiens OX=9606 GN=ATP1A1 PE=1 SV=1	6	15	15	15	13	7	4	2	13	7	4	2	13	7	4	2	19.8	19.8	19.8	112.89	1023	1023;1020;1013;1029;1035;1039	0	92.495	18.2	9.3	6.4	2.7	3055100	2145100	582090	233670	94242	350740	110530	57090	42279	13	7	4	2	26	ACVVHGSDLK;AVFQANQENLPILK;DRDMDELKK;GVGIISEGNETVEDIAAR;LSLDELHR;MSINAEEVVVGDLVEVK;NIAFFSTNCVEGTAR;NLEAVETLGSTSTICSDK;NMVPQQALVIR;QGAIVAVTGDGVNDSPALK;SPDFTNENPLETR;TSATWLALSR;VDNSSLTGESEPQTR;VIMVTGDHPITAK;YEPAAVSEQGDKK
sp|P05026|AT1B1_HUMAN	sp|P05026|AT1B1_HUMAN	5	5	5	sp|P05026|AT1B1_HUMAN Sodium/potassium-transporting ATPase subunit beta-1 OS=Homo sapiens OX=9606 GN=ATP1B1 PE=1 SV=1	1	5	5	5	5	0	0	0	5	0	0	0	5	0	0	0	20.8	20.8	20.8	35.061	303	303	0	14.538	20.8	0	0	0	483490	483490	0	0	0	0	0	0	0	5	0	0	0	5	AYGENIGYSEK;AYGENIGYSEKDR;SYEAYVLNIVR;VAPPGLTQIPQIQK;VGNVEYFGLGNSPGFPLQYYPYYGK
sp|P05090|APOD_HUMAN	sp|P05090|APOD_HUMAN	4	4	4	sp|P05090|APOD_HUMAN Apolipoprotein D OS=Homo sapiens OX=9606 GN=APOD PE=1 SV=1	1	4	4	4	0	0	2	4	0	0	2	4	0	0	2	4	23.8	23.8	23.8	21.275	189	189	0	35.441	0	0	14.3	23.8	705180	0	0	311200	393970	0	0	122960	154240	0	0	3	4	7	CPNPPVQENFDVNK;MTVTDQVNCPK;NPNLPPETVDSLK;VLNQELR
sp|P05091|ALDH2_HUMAN	sp|P05091|ALDH2_HUMAN	3	3	3	sp|P05091|ALDH2_HUMAN Aldehyde dehydrogenase, mitochondrial OS=Homo sapiens OX=9606 GN=ALDH2 PE=1 SV=2	1	3	3	3	0	3	1	0	0	3	1	0	0	3	1	0	9.1	9.1	9.1	56.381	517	517	0	8.5249	0	9.1	3.9	0	209940	0	185330	24609	0	0	64500	20084	0	0	3	1	0	4	ELGEYGLQAYTEVK;GYFIQPTVFGDVQDGMTIAK;TEQGPQVDETQFK
sp|P05106|ITB3_HUMAN	sp|P05106|ITB3_HUMAN	1	1	1	sp|P05106|ITB3_HUMAN Integrin beta-3 OS=Homo sapiens OX=9606 GN=ITGB3 PE=1 SV=2	1	1	1	1	0	0	1	0	0	0	1	0	0	0	1	0	1.4	1.4	1.4	87.057	788	788	0	3.5712	0	0	1.4	0	47548	0	0	47548	0	0	0	0	0	0	0	1	0	1	HVLTLTDQVTR
sp|P05107|ITB2_HUMAN	sp|P05107|ITB2_HUMAN	1	1	1	sp|P05107|ITB2_HUMAN Integrin beta-2 OS=Homo sapiens OX=9606 GN=ITGB2 PE=1 SV=2	1	1	1	1	0	1	0	0	0	1	0	0	0	1	0	0	2.1	2.1	2.1	84.781	769	769	0.00045496	2.1396	0	2.1	0	0	31093	0	31093	0	0	0	0	0	0	0	1	0	0	1	LIYGQYCECDTINCER
sp|P05108|CP11A_HUMAN	sp|P05108|CP11A_HUMAN	12	12	12	sp|P05108|CP11A_HUMAN Cholesterol side-chain cleavage enzyme, mitochondrial OS=Homo sapiens OX=9606 GN=CYP11A1 PE=1 SV=2	1	12	12	12	0	9	2	9	0	9	2	9	0	9	2	9	29.6	29.6	29.6	60.102	521	521	0	83.611	0	23.8	3.8	20.2	3054600	0	1383700	284050	1386800	0	399140	94068	376810	0	10	2	9	21	DFVSVLHR;EPTFFFDPENFDPTR;HQAQGDMATMLQLVPLLK;LGNVESVYVIDPEDVALLFK;LHPISVTLQR;NFLPLLDAVSR;NLGFGWGVR;QGMLEEVVNPEAQR;TWKDHVAAWDVIFSK;VALNQEVMAPEATK;VHLHHVQNFQK;YLVNDLVLR
sp|P05109|S10A8_HUMAN	sp|P05109|S10A8_HUMAN	2	2	2	sp|P05109|S10A8_HUMAN Protein S100-A8 OS=Homo sapiens OX=9606 GN=S100A8 PE=1 SV=1	1	2	2	2	1	0	2	1	1	0	2	1	1	0	2	1	20.4	20.4	20.4	10.834	93	93	0	4.4119	11.8	0	20.4	11.8	745780	51216	0	679700	14866	17876	0	286390	13859	1	0	3	1	5	ALNSIIDVYHK;GNFHAVYR
sp|P05120|PAI2_HUMAN	sp|P05120|PAI2_HUMAN	15	15	15	sp|P05120|PAI2_HUMAN Plasminogen activator inhibitor 2 OS=Homo sapiens OX=9606 GN=SERPINB2 PE=1 SV=2	1	15	15	15	14	2	3	3	14	2	3	3	14	2	3	3	41.9	41.9	41.9	46.596	415	415	0	160.57	37.1	7	14.5	13	8497500	7912800	191170	175160	218370	984550	27763	22615	27886	20	2	3	3	28	DKMAEDEVEVYIPQFK;EKLNIGYIEDLK;GKIPNLLPEGSVDGDTR;GSYPDAILQAQAADK;IPNLLPEGSVDGDTR;ITNCILFFGR;LEEHYELR;LNIGYIEDLK;MAEDEVEVYIPQFK;MEDLCVANTLFALNLFK;MVLVNAVYFK;SLSSAINASTGNYLLESVNK;TGHGGPQFVADHPFLFLIMHK;TPVQMMYLR;YYSSEPQAVDFLECAEEAR
sp|P05121|PAI1_HUMAN	sp|P05121|PAI1_HUMAN	9	9	9	sp|P05121|PAI1_HUMAN Plasminogen activator inhibitor 1 OS=Homo sapiens OX=9606 GN=SERPINE1 PE=1 SV=1	1	9	9	9	1	5	5	8	1	5	5	8	1	5	5	8	26.9	26.9	26.9	45.059	402	402	0	64.868	2	17.9	13.4	26.9	3409700	44540	1482200	582690	1300300	8916.3	220900	212200	373010	1	8	5	8	22	FIINDWVK;HNPTGTVLFMGQVMEP;KPLENLGMTDMFR;LVQGFMPHFFR;MAPEEIIMDRPFLFVVR;PFLFVVR;QFQADFTSLSDQEPLHVAQALQK;TPFPDSSTHR;VFQQVAQASK
sp|P05141|ADT2_HUMAN;sp|Q9H0C2|ADT4_HUMAN	sp|P05141|ADT2_HUMAN	6;1	3;0	3;0	sp|P05141|ADT2_HUMAN ADP/ATP translocase 2 OS=Homo sapiens OX=9606 GN=SLC25A5 PE=1 SV=7	2	6	3	3	1	4	4	3	0	1	1	1	0	1	1	1	22.8	12.4	12.4	32.852	298	298;315	0.0062138	1.225	3	13.8	14.8	11.1	190420	0	82285	69764	38368	0	0	0	0	0	1	1	1	3	DFLAGGVAAAISK;EQGVLSFWR;GTDIMYTGTLDCWR;LLLQVQHASK;QIFLGGVDKR;YFPTQALNFAFK
sp|P05154|IPSP_HUMAN	sp|P05154|IPSP_HUMAN	1	1	1	sp|P05154|IPSP_HUMAN Plasma serine protease inhibitor OS=Homo sapiens OX=9606 GN=SERPINA5 PE=1 SV=3	1	1	1	1	0	0	1	0	0	0	1	0	0	0	1	0	3.2	3.2	3.2	45.674	406	406	0.0029648	1.4234	0	0	3.2	0	87036	0	0	87036	0	0	0	0	0	0	0	1	0	1	GFQQLLQELNQPR
sp|P05155|IC1_HUMAN;CON__P50448	sp|P05155|IC1_HUMAN	9;1	9;1	9;1	sp|P05155|IC1_HUMAN Plasma protease C1 inhibitor OS=Homo sapiens OX=9606 GN=SERPING1 PE=1 SV=2	2	9	9	9	3	3	4	8	3	3	4	8	3	3	4	8	19.4	19.4	19.4	55.154	500	500;468	0	39.196	8.2	8.2	8.4	18	2734300	191790	149350	434210	1958900	59510	50048	156270	491150	3	3	4	9	19	DFTCVHQALK;FPVFMGR;GVTSVSQIFHSPDLAIR;KYPVAHFIDQTLK;LEDMEQALSPSVFK;LLDSLPSDTR;MEPFHFK;TLYSSSPR;TNLESILSYPK
sp|P05156|CFAI_HUMAN	sp|P05156|CFAI_HUMAN	3	3	3	sp|P05156|CFAI_HUMAN Complement factor I OS=Homo sapiens OX=9606 GN=CFI PE=1 SV=2	1	3	3	3	0	0	0	3	0	0	0	3	0	0	0	3	7.2	7.2	7.2	65.75	583	583	0	5.6181	0	0	0	7.2	206070	0	0	0	206070	0	0	0	0	0	0	0	3	3	EMECAGTYDGSIDACK;TMGYQDFADVVCYTQK;VFSLQWGEVK
sp|P05160|F13B_HUMAN	sp|P05160|F13B_HUMAN	3	3	3	sp|P05160|F13B_HUMAN Coagulation factor XIII B chain OS=Homo sapiens OX=9606 GN=F13B PE=1 SV=3	1	3	3	3	0	0	3	1	0	0	3	1	0	0	3	1	6.5	6.5	6.5	75.51	661	661	0	3.2528	0	0	6.5	1.8	155520	0	0	147130	8388.1	0	0	53571	12880	0	0	3	1	4	GDTYPAELYITGSILR;LSFFCLAGYTTESGR;VLHGDLIDFVCK
sp|P05161|ISG15_HUMAN	sp|P05161|ISG15_HUMAN	3	3	3	sp|P05161|ISG15_HUMAN Ubiquitin-like protein ISG15 OS=Homo sapiens OX=9606 GN=ISG15 PE=1 SV=5	1	3	3	3	1	3	1	1	1	3	1	1	1	3	1	1	25.5	25.5	25.5	17.887	165	165	0	20.177	12.1	25.5	12.1	12.1	567640	64144	380680	72974	49840	41332	187150	63517	48349	1	3	1	1	6	LAVHPSGVALQDR;LTQTVAHLK;VPLASQGLGPGSTVLLVVDK
sp|P05164|PERM_HUMAN	sp|P05164|PERM_HUMAN	6	6	6	sp|P05164|PERM_HUMAN Myeloperoxidase OS=Homo sapiens OX=9606 GN=MPO PE=1 SV=1	1	6	6	6	0	0	6	0	0	0	6	0	0	0	6	0	10.5	10.5	10.5	83.868	745	745	0	19.426	0	0	10.5	0	857920	0	0	857920	0	0	0	0	0	0	0	6	0	6	FPTDQLTPDQER;FWWENEGVFSMQQR;QNQIAVDEIR;SSEMPELTSMHTLLLR;VGPLLACIIGTQFR;VVLEGGIDPILR
sp|P05165|PCCA_HUMAN	sp|P05165|PCCA_HUMAN	1	1	1	sp|P05165|PCCA_HUMAN Propionyl-CoA carboxylase alpha chain, mitochondrial OS=Homo sapiens OX=9606 GN=PCCA PE=1 SV=4	1	1	1	1	0	1	0	0	0	1	0	0	0	1	0	0	2.2	2.2	2.2	80.058	728	728	0.00045455	2.1232	0	2.2	0	0	24292	0	24292	0	0	0	0	0	0	0	1	0	0	1	MPVIKPDIANWELSVK
sp|P05166|PCCB_HUMAN	sp|P05166|PCCB_HUMAN	1	1	1	sp|P05166|PCCB_HUMAN Propionyl-CoA carboxylase beta chain, mitochondrial OS=Homo sapiens OX=9606 GN=PCCB PE=1 SV=3	1	1	1	1	0	1	0	0	0	1	0	0	0	1	0	0	3.2	3.2	3.2	58.215	539	539	0	3.3144	0	3.2	0	0	44121	0	44121	0	0	0	0	0	0	0	1	0	0	1	DFFNYLPLSSQDPAPVR
sp|P05187|PPB1_HUMAN;sp|P10696|PPBN_HUMAN;sp|P09923|PPBI_HUMAN	sp|P05187|PPB1_HUMAN;sp|P10696|PPBN_HUMAN	23;15;3	23;15;3	23;15;3	sp|P05187|PPB1_HUMAN Alkaline phosphatase, placental type OS=Homo sapiens OX=9606 GN=ALPP PE=1 SV=2;sp|P10696|PPBN_HUMAN Alkaline phosphatase, germ cell type OS=Homo sapiens OX=9606 GN=ALPG PE=2 SV=4	3	23	23	23	0	7	19	16	0	7	19	16	0	7	19	16	60.6	60.6	60.6	57.953	535	535;532;528	0	282.66	0	20.9	57.9	46.9	18512000	0	1317900	13176000	4018600	0	213570	1865000	889110	0	8	31	20	59	AGQLTSEEDTLSLVTADHSHVFSFGGYPLR;ALTETIMFDDAIER;AYTVLLYGNGPGYVLK;DGARPDVTESESGSPEYR;DKLGPEIPLAMDR;DSTLDPSLMEMTEAALR;FPYVALSK;GFFLFVEGGR;GNFQTIGLSAAAR;GSSIFGLAPGK;HVPDSGATATAYLCGVK;KLQPAQTAAK;LGPEIPLAMDR;LGPEIPLAMDRFPYVALSK;LQPAQTAAK;MGTPDPEYPDDYSQGGTR;NLIIFLGDGMGVSTVTAAR;NLVQEWLAK;NWYSDADVPASAR;QEGCQDIATQLISNMDIDVILGGGR;QQSAVPLDEETHAGEDVAVFAR;TELMQASLDPSVTHLMGLFEPGDMK;VQHASPAGTYAHTVNR
sp|P05198|IF2A_HUMAN	sp|P05198|IF2A_HUMAN	7	7	7	sp|P05198|IF2A_HUMAN Eukaryotic translation initiation factor 2 subunit 1 OS=Homo sapiens OX=9606 GN=EIF2S1 PE=1 SV=3	1	7	7	7	2	3	2	5	2	3	2	5	2	3	2	5	31.1	31.1	31.1	36.112	315	315	0	43.326	11.7	14.9	8.6	19.4	766350	83491	387080	92698	203080	29012	94537	44146	50412	2	5	2	5	14	AGLNCSTENMPIK;ENAEVDGDDDAEEMEAK;GVFNVQMEPK;HVAEVLEYTKDEQLESLFQR;RPGYGAYDAFK;TEGLSVLSQAMAVIK;VVTDTDETELAR
sp|P05386|RLA1_HUMAN	sp|P05386|RLA1_HUMAN	3	2	2	sp|P05386|RLA1_HUMAN 60S acidic ribosomal protein P1 OS=Homo sapiens OX=9606 GN=RPLP1 PE=1 SV=1	1	3	2	2	1	1	3	3	1	1	2	2	1	1	2	2	66.7	51.8	51.8	11.514	114	114	0	87.464	14	14	66.7	66.7	2831500	509970	763740	1403400	154450	331470	473780	768040	98861	1	1	2	2	6	AAGVNVEPFWPGLFAK;ALANVNIGSLICNVGAGGPAPAAGAAPAGGPAPSTAAAPAEEK;KEESEESDDDMGFGLFD
sp|P05387|RLA2_HUMAN	sp|P05387|RLA2_HUMAN	7	7	6	sp|P05387|RLA2_HUMAN 60S acidic ribosomal protein P2 OS=Homo sapiens OX=9606 GN=RPLP2 PE=1 SV=1	1	7	7	6	2	5	7	3	2	5	7	3	2	5	6	2	85.2	85.2	70.4	11.665	115	115	0	173.34	42.6	70.4	85.2	57.4	10619000	106890	807150	9233400	471100	36550	278360	2122400	239070	2	5	11	4	22	ILDSVGIEADDDR;ILDSVGIEADDDRLNK;KEESEESDDDMGFGLFD;KILDSVGIEADDDRLNK;LASVPAGGAVAVSAAPGSAAPAAGSAPAAAEEK;NIEDVIAQGIGK;YVASYLLAALGGNSSPSAK
sp|P05388|RLA0_HUMAN;sp|Q8NHW5|RLA0L_HUMAN	sp|P05388|RLA0_HUMAN;sp|Q8NHW5|RLA0L_HUMAN	9;6	9;6	9;6	sp|P05388|RLA0_HUMAN 60S acidic ribosomal protein P0 OS=Homo sapiens OX=9606 GN=RPLP0 PE=1 SV=1;sp|Q8NHW5|RLA0L_HUMAN 60S acidic ribosomal protein P0-like OS=Homo sapiens OX=9606 GN=RPLP0P6 PE=5 SV=1	2	9	9	9	5	7	6	6	5	7	6	6	5	7	6	6	45.4	45.4	45.4	34.273	317	317;317	0	71	30	36.3	31.2	33.1	10141000	2515200	4839600	1194300	1591500	741620	719350	272700	472510	7	8	7	6	28	AFLADPSAFVAAAPVAAATTAAPAAAAAPAK;AGAIAPCEVTVPAQNTGLGPEK;CFIVGADNVGSK;GHLENNPALEK;GNVGFVFTKEDLTEIR;GTIEILSDVQLIK;IIQLLDDYPK;TSFFQALGITTK;VLALSVETDYTFPLAEK
sp|P05455|LA_HUMAN	sp|P05455|LA_HUMAN	5	5	5	sp|P05455|LA_HUMAN Lupus La protein OS=Homo sapiens OX=9606 GN=SSB PE=1 SV=2	1	5	5	5	5	1	0	1	5	1	0	1	5	1	0	1	15.7	15.7	15.7	46.836	408	408	0	9.3994	15.7	2.7	0	3.2	356330	268150	41655	0	46523	93657	12200	0	16193	7	2	0	1	10	EDLHILFSNHGEIK;EVTWEVLEGEVEK;ICHQIEYYFGDFNLPR;QKLEEDAEMK;YKETDLLILFK
sp|P05546|HEP2_HUMAN;CON__ENSEMBL:ENSBTAP00000018574	sp|P05546|HEP2_HUMAN	6;1	6;1	6;1	sp|P05546|HEP2_HUMAN Heparin cofactor 2 OS=Homo sapiens OX=9606 GN=SERPIND1 PE=1 SV=3	2	6	6	6	5	2	1	3	5	2	1	3	5	2	1	3	13.6	13.6	13.6	57.07	499	499;496	0	12.272	12.2	4.4	1.8	6.8	716720	412380	58544	59276	186520	143530	51139	34058	93350	5	2	1	3	11	FAFNLYR;FPVEMTHNHNFR;FTVDRPFLFLIYEHR;GGETAQSADPQWEQLNNK;IAIDLFK;QFPILLDFK
sp|P05556|ITB1_HUMAN	sp|P05556|ITB1_HUMAN	12	12	12	sp|P05556|ITB1_HUMAN Integrin beta-1 OS=Homo sapiens OX=9606 GN=ITGB1 PE=1 SV=2	1	12	12	12	6	9	9	5	6	9	9	5	6	9	9	5	22.1	22.1	22.1	88.414	798	798	0	119.12	13.5	18.4	18.4	9.3	6100800	1066200	2632200	1757700	644650	295150	421530	465100	482010	6	12	9	5	32	DKLPQPVQPDPVSHCK;FCECDNFNCDR;FQGQTCEMCQTCLGVCAEHK;GEVFNELVGK;GICECGVCK;HCECSTDEVNSEDMDAYCR;LGGIVLPNDGQCHLENNMYTMSHYYDYPSIAHLVQK;LKPEDITQIQPQQLVLR;LLVFSTDAGFHFAGDGK;LSEGVTISYK;PEDITQIQPQQLVLR;SLGTDLMNEMR
sp|P05783|K1C18_HUMAN;CON__H-INV:HIT000015463	sp|P05783|K1C18_HUMAN	38;2	36;2	26;2	sp|P05783|K1C18_HUMAN Keratin, type I cytoskeletal 18 OS=Homo sapiens OX=9606 GN=KRT18 PE=1 SV=2	2	38	36	26	19	27	22	27	17	26	20	26	12	20	13	20	82.8	79.1	63.7	48.057	430	430;295	0	323.31	58.6	70.5	67.7	75.1	78357000	12297000	30131000	11478000	24451000	1226300	4895100	1996000	3719600	26	42	32	44	144	AQIFANTVDNAR;AQYDELAR;ASLENSLR;DWSHYFK;EELDKYWSQQIEESTTVVTTQSAEVGAAETTLTELR;EELDKYWSQQIEESTTVVTTQSAEVGAAETTLTELRR;ETMQSLNDR;GGMGSGGLATGIAGGLAGMGGIQNEK;GGMGSGGLATGIAGGLAGMGGIQNEKETMQSLNDR;GLQAQIASSGLTVEVDAPK;IREHLEK;IVLQIDNAR;KNHEEEVKGLQAQIASSGLTVEVDAPK;KVIDDTNITR;LAADDFR;LASYLDR;LEAEIATYR;LLEDGEDFNLGDALDSSNSMQTIQK;LQLETEIEALKEELLFMK;LQLETEIEALKEELLFMKK;NHEEEVKGLQAQIASSGLTVEVDAPK;NREELDKYWSQQIEEST…
sp|P05976|MYL1_HUMAN;sp|P08590|MYL3_HUMAN	sp|P05976|MYL1_HUMAN;sp|P08590|MYL3_HUMAN	2;2	2;2	2;2	sp|P05976|MYL1_HUMAN Myosin light chain 1/3, skeletal muscle isoform OS=Homo sapiens OX=9606 GN=MYL1 PE=1 SV=3;sp|P08590|MYL3_HUMAN Myosin light chain 3 OS=Homo sapiens OX=9606 GN=MYL3 PE=1 SV=3	2	2	2	2	0	1	2	0	0	1	2	0	0	1	2	0	8.2	8.2	8.2	21.145	194	194;195	0	11.942	0	8.2	8.2	0	395390	0	165660	229720	0	0	109070	102950	0	0	1	2	0	3	EGNGTVMGAELR;VFDKEGNGTVMGAELR
sp|P05997|CO5A2_HUMAN	sp|P05997|CO5A2_HUMAN	6	6	6	sp|P05997|CO5A2_HUMAN Collagen alpha-2(V) chain OS=Homo sapiens OX=9606 GN=COL5A2 PE=1 SV=3	1	6	6	6	3	2	5	2	3	2	5	2	3	2	5	2	7.3	7.3	7.3	144.91	1499	1499	0	44.201	3.6	2.3	6	2.8	5062400	988590	196180	2919400	958230	760290	163010	1726900	1209800	3	2	6	2	13	DIWKPAPCQICVCDNGAILCDK;GSQFAYGDHQSPNTAITQMTFLR;QSGEYWIDPNQGSVEDAIK;SGLGSQVGLMPGSVGPVGPR;SPDNKPVWYGLDMNR;VGPTGATGDK
sp|P06312|KV401_HUMAN	sp|P06312|KV401_HUMAN	3	3	3	sp|P06312|KV401_HUMAN Immunoglobulin kappa variable 4-1 OS=Homo sapiens OX=9606 GN=IGKV4-1 PE=1 SV=1	1	3	3	3	1	0	3	2	1	0	3	2	1	0	3	2	19.8	19.8	19.8	13.38	121	121	0	10.455	7.4	0	19.8	14.9	1132100	34606	0	894750	202750	22347	0	445160	103260	1	0	4	2	7	LLIYWASTR;NYLAWYQQK;NYLAWYQQKPGQPPK
sp|P06396|GELS_HUMAN;CON__Q3SX14	sp|P06396|GELS_HUMAN;CON__Q3SX14	27;15	27;15	27;15	sp|P06396|GELS_HUMAN Gelsolin OS=Homo sapiens OX=9606 GN=GSN PE=1 SV=1;	2	27	27	27	21	22	13	18	21	22	13	18	21	22	13	18	46.8	46.8	46.8	85.696	782	782;781	0	323.31	35.8	39	28	36.2	58116000	24804000	17191000	5552200	10569000	2311100	1717100	883180	1348700	33	29	18	23	103	AGALNSNDAFVLK;AGKEPGLQIWR;AQPVQVAEGSEPDGFWEALGGK;ATEVPVSWESFNNGDCFILDLGNNIHQWCGSNSNR;DPDQTDGLGLSYLSSHIANVER;DSQEEEKTEALTSAK;EGGQTAPASTR;EPAHLMSLFGGK;EPAHLMSLFGGKPMIIYK;EPGLQIWR;EVQGFESATFLGYFK;HVVPNEVVVQR;MDAHPPR;NWRDPDQTDGLGLSYLSSHIANVER;PALPAGTEDTAK;PALPAGTEDTAKEDAANR;PALPAGTEDTAKEDAANRK;PNSMVVEHPEFLK;QTQVSVLPEGGETPLFK;SEDCFILDHGK;TGAQELLR;TPSAAYLWVGTGASEAEK;VHVSEEGTEPEAMLQVLGPK;VHVSEEGTEPEAMLQ…
sp|P06454|PTMA_HUMAN	sp|P06454|PTMA_HUMAN	3	3	3	sp|P06454|PTMA_HUMAN Prothymosin alpha OS=Homo sapiens OX=9606 GN=PTMA PE=1 SV=2	1	3	3	3	1	0	0	3	1	0	0	3	1	0	0	3	25.2	25.2	25.2	12.203	111	111	0	15.499	11.7	0	0	25.2	204720	28222	0	0	176490	21799	0	0	98323	1	0	0	4	5	AAEDDEDDDVDTK;AAEDDEDDDVDTKK;SDAAVDTSSEITTK
sp|P06576|ATPB_HUMAN	sp|P06576|ATPB_HUMAN	25	25	25	sp|P06576|ATPB_HUMAN ATP synthase subunit beta, mitochondrial OS=Homo sapiens OX=9606 GN=ATP5F1B PE=1 SV=3	1	25	25	25	18	19	15	18	18	19	15	18	18	19	15	18	73	73	73	56.559	529	529	0	323.31	54.4	51.8	46.7	58.8	45173000	14189000	17015000	7509700	6459600	1840300	1557500	1414100	1317600	26	27	23	23	99	ADKLAEEHSS;AHGGYSVFAGVGER;AIAELGIYPAVDPLDSTSR;DQEGQDVLLFIDNIFR;EGNDLYHEMIESGVINLK;FLSQPFQVAEVFTGHMGK;FTQAGSEVSALLGR;GFQQILAGEYDHLPEQAFYMVGPIEEAVAK;GSITSVQAIYVPADDLTDPAPATTFAHLDATTVLSR;IGLFGGAGVGK;IMDPNIVGSEHYDVAR;IMNVIGEPIDER;IPSAVGYQPTLATDMGTMQER;IPVGPETLGR;KGSITSVQAIYVPADDLTDPAPATTFAHLDATTVLSR;LVLEVAQHLGESTVR;QFAPIHAEAPEFMEMSVEQEILVTGIK;SLQDIIAILGMDELSEEDKLTVSR;TIAMDGTEGLVR;TREGNDLYHEMIESGVINLK…
sp|P06681|CO2_HUMAN	sp|P06681|CO2_HUMAN	2	2	2	sp|P06681|CO2_HUMAN Complement C2 OS=Homo sapiens OX=9606 GN=C2 PE=1 SV=2	1	2	2	2	0	0	0	2	0	0	0	2	0	0	0	2	2.8	2.8	2.8	83.267	752	752	0.0033529	1.3233	0	0	0	2.8	71989	0	0	0	71989	0	0	0	0	0	0	0	2	2	DFHINLFR;LLGMETMAWQEIR
sp|P06702|S10A9_HUMAN	sp|P06702|S10A9_HUMAN	5	5	5	sp|P06702|S10A9_HUMAN Protein S100-A9 OS=Homo sapiens OX=9606 GN=S100A9 PE=1 SV=1	1	5	5	5	0	0	5	0	0	0	5	0	0	0	5	0	63.2	63.2	63.2	13.242	114	114	0	58.569	0	0	63.2	0	1258000	0	0	1258000	0	0	0	0	0	0	0	6	0	6	LGHPDTLNQGEFK;LTWASHEK;MHEGDEGPGHHHKPGLGEGTP;NIETIINTFHQYSVK;VIEHIMEDLDTNADK
sp|P06703|S10A6_HUMAN	sp|P06703|S10A6_HUMAN	7	7	7	sp|P06703|S10A6_HUMAN Protein S100-A6 OS=Homo sapiens OX=9606 GN=S100A6 PE=1 SV=1	1	7	7	7	4	4	6	2	4	4	6	2	4	4	6	2	66.7	66.7	66.7	10.18	90	90	0	109.61	58.9	58.9	57.8	36.7	2629600	207990	463210	1232000	726470	86995	237940	476880	238330	4	4	10	3	21	ACPLDQAIGLLVAIFHK;DQEVNFQEYVTFLGALALIYNEALK;DQEVNFQEYVTFLGALALIYNEALKG;LMEDLDR;LQDAEIAR;NKDQEVNFQEYVTFLGALALIYNEALK;NKDQEVNFQEYVTFLGALALIYNEALKG
sp|P06727|APOA4_HUMAN;CON__Q32PJ2	sp|P06727|APOA4_HUMAN	5;2	5;2	5;2	sp|P06727|APOA4_HUMAN Apolipoprotein A-IV OS=Homo sapiens OX=9606 GN=APOA4 PE=1 SV=3	2	5	5	5	2	4	0	0	2	4	0	0	2	4	0	0	13.4	13.4	13.4	45.398	396	396;380	0	60.33	7.1	13.4	0	0	524700	241620	283080	0	0	79035	78241	0	0	3	5	0	0	8	DKVNSFFSTFK;KLVPFATELHER;LGPHAGDVEGHLSFLEK;LKEEIGKELEELR;LVPFATELHER
sp|P06733|ENOA_HUMAN;sp|P13929|ENOB_HUMAN	sp|P06733|ENOA_HUMAN	23;2	23;2	21;0	sp|P06733|ENOA_HUMAN Alpha-enolase OS=Homo sapiens OX=9606 GN=ENO1 PE=1 SV=2	2	23	23	21	8	12	12	18	8	12	12	18	7	12	10	16	67.5	67.5	58.3	47.168	434	434;434	0	281.73	27.4	31.3	46.5	53.7	24595000	3544300	2618300	2732900	15699000	645130	678700	517060	2928700	9	14	14	26	63	AAVPSGASTGIYEALELR;DATNVGDEGGFAPNILENK;DYPVVSIEDPFDQDDWGAWQK;EGLELLK;FTASAGIQVVGDDLTVTNPK;GNPTVEVDLFTSK;HIADLAGNSEVILPVPAFNVINGGSHAGNK;IEEELGSK;IGAEVYHNLK;KLNVTEQEK;KLNVTEQEKIDK;LAMQEFMILPVGAANFR;LAQANGWGVMVSHR;LMIEMDGTENK;LNVTEQEK;SCNCLLLK;SFIKDYPVVSIEDPFDQDDWGAWQK;SGETEDTFIADLVVGLCTGQIK;SGKYDLDFK;TIAPALVSK;VNQIGSVTESLQACK;VVIGMDVAASEFFR;YISPDQLADLYK
sp|P06737|PYGL_HUMAN	sp|P06737|PYGL_HUMAN	27	27	22	sp|P06737|PYGL_HUMAN Glycogen phosphorylase, liver form OS=Homo sapiens OX=9606 GN=PYGL PE=1 SV=4	1	27	27	22	11	17	12	18	11	17	12	18	10	14	9	17	39.3	39.3	32.7	97.147	847	847	0	195.19	18.3	27.7	18.5	27.5	7513000	1213800	2352200	1241800	2705200	145490	234580	176100	343740	13	18	13	21	65	AKPLTDQEKR;APNDFNLR;DFSELEPDKFQNK;DGWQVEEADDWLR;DIINMLFYHDR;DYYFALAHTVR;EYAQNIWNVEPSDLK;FSQFLETEYK;GIVGVENVAELKK;HLEIIYEINQK;HLHFTLVK;IDDVAALDKK;IHSDIVK;INPSSMFDVQVK;LHSFLGDDVFLR;LITSVADVVNNDPMVGSK;LKQEYFVVAATLQDIIR;LVIDQIDNGFFSPK;MSLIEEEGSKR;RWLLLCNPGLAELIAEK;SRPEFMLPVHFYGK;TFAYTNHTVLPEALER;VIFLENYR;VIPATDLSEQISTAGTEASGTGNMK;VLYPNDNFFEGK;VSQLYMNPK;WPVDLVEK
sp|P06744|G6PI_HUMAN	sp|P06744|G6PI_HUMAN	9	9	6	sp|P06744|G6PI_HUMAN Glucose-6-phosphate isomerase OS=Homo sapiens OX=9606 GN=GPI PE=1 SV=4	1	9	9	6	3	3	0	6	3	3	0	6	3	2	0	4	21.5	21.5	13.4	63.146	558	558	0	25.838	7.5	7.7	0	15.4	1605100	288950	263320	0	1052900	74451	75652	0	441450	3	3	0	8	14	EWFLQAAK;FAAYFQQGDMESNGK;HFVALSTNTTK;MIPCDFLIPVQTQHPIR;PYSSGGPR;TFTTQETITNAETAK;TLAQLNPESSLFIIASK;VFEGNRPTNSIVFTK;VWYVSNIDGTHIAK
sp|P06748|NPM_HUMAN	sp|P06748|NPM_HUMAN	6	6	5	sp|P06748|NPM_HUMAN Nucleophosmin OS=Homo sapiens OX=9606 GN=NPM1 PE=1 SV=2	1	6	6	5	4	4	5	2	4	4	5	2	4	4	5	2	34	34	25.9	32.575	294	294	0	87.554	21.1	21.1	25.9	11.2	2642100	1014900	1032400	479250	115580	281350	143480	104440	68642	7	7	6	2	22	DELHIVEAEAMNYEGSPIK;MSVQPTVSLGGFEITPPVVLR;MTDQEAIQDLWQWR;TVSLGAGAKDELHIVEAEAMNYEGSPIK;VDNDENEHQLSLR
sp|P06753|TPM3_HUMAN	sp|P06753|TPM3_HUMAN	21	6	6	sp|P06753|TPM3_HUMAN Tropomyosin alpha-3 chain OS=Homo sapiens OX=9606 GN=TPM3 PE=1 SV=2	1	21	6	6	7	9	19	14	4	3	6	4	4	3	6	4	48.8	18.6	18.6	32.95	285	285	0	38.629	26.3	26.7	44.2	34	5574900	437440	437350	3823400	876740	304710	409340	1267600	427660	4	3	9	6	22	ALKDEEKMELQEIQLK;DAQEKLELAEK;DEEKMELQEIQLK;EDKYEEEIK;GTEDELDKYSEALK;GTEDELDKYSEALKDAQEK;HIAEEADR;IQLVEEELDR;IQLVEEELDRAQER;KLVIIEGDLER;KYEEVAR;LATALQK;LDKENALDR;LEEAEKAADESER;LKGTEDELDKYSEALK;MELQEIQLK;RIQLVEEELDR;RIQLVEEELDRAQER;TIDDLEDELYAQK;YSEALKDAQEK;YSQKEDKYEEEIK
sp|P06756|ITAV_HUMAN	sp|P06756|ITAV_HUMAN	29	29	29	sp|P06756|ITAV_HUMAN Integrin alpha-V OS=Homo sapiens OX=9606 GN=ITGAV PE=1 SV=2	1	29	29	29	29	6	3	5	29	6	3	5	29	6	3	5	36.6	36.6	36.6	116.04	1048	1048	0	271.53	36.6	7.8	4	6.4	9377600	8665000	373860	147870	190850	1174600	43192	30801	38340	35	6	3	5	49	AGTQLLAGLR;AMLHLQWPYK;DKLTPITIFMEYR;DLALSEGDIHTLGCGVAQCLK;DYAKDDPLEFK;ENPETEEDVGPVVQHIYELR;EPVGTCFLQDGTK;EQLQPHENGEGNSET;FDLQIQSSNLFDK;FGSAIAPLGDLDQDGFNDIAIAAPYGGEDK;FGSAIAPLGDLDQDGFNDIAIAAPYGGEDKK;FSVHQQSEMDTSVK;GGLMQCEELIAYLR;ILACAPLYHWR;IYIGDDNPLTLIVK;KLNFQVELLLDK;LEVSVDSDQKK;LQEVGQVSVSLQR;LTPITIFMEYR;MFLLVGAPK;NGYPDLIVGAFGVDR;QAHILLDCGEDNVCKPK;SHQWFGASVR;SLLWTETFMNK;SQDIDADGQGFCQGGFSIDFTK;SSA…
sp|Q16778|H2B2E_HUMAN;sp|P33778|H2B1B_HUMAN;sp|P23527|H2B1O_HUMAN;sp|P06899|H2B1J_HUMAN;sp|Q8N257|H2B3B_HUMAN;sp|Q6DRA6|H2B2D_HUMAN;sp|Q6DN03|H2B2C_HUMAN	sp|Q16778|H2B2E_HUMAN;sp|P33778|H2B1B_HUMAN;sp|P23527|H2B1O_HUMAN;sp|P06899|H2B1J_HUMAN;sp|Q8N257|H2B3B_HUMAN	6;6;6;6;5;2;2	2;2;2;2;2;2;2	2;2;2;2;2;2;2	sp|Q16778|H2B2E_HUMAN Histone H2B type 2-E OS=Homo sapiens OX=9606 GN=H2BC21 PE=1 SV=3;sp|P33778|H2B1B_HUMAN Histone H2B type 1-B OS=Homo sapiens OX=9606 GN=H2BC3 PE=1 SV=2;sp|P23527|H2B1O_HUMAN Histone H2B type 1-O OS=Homo sapiens OX=9606 GN=H2BC17 PE=1 S	7	6	2	2	3	4	3	4	1	1	1	0	1	1	1	0	41.3	7.9	7.9	13.92	126	126;126;126;126;126;164;193	0	6.5892	28.6	35.7	27.8	33.3	1789200	564690	559700	664790	0	375100	354820	0	0	1	1	1	0	3	AMGIMNSFVNDIFER;EIQTAVR;ESYSIYVYK;KESYSIYVYK;LLLPGELAK;QVHPDTGISSK
sp|P07093|GDN_HUMAN	sp|P07093|GDN_HUMAN	21	21	21	sp|P07093|GDN_HUMAN Glia-derived nexin OS=Homo sapiens OX=9606 GN=SERPINE2 PE=1 SV=1	1	21	21	21	12	11	15	19	12	11	15	19	12	11	15	19	61.3	61.3	61.3	44.002	398	398	0	192.53	37.2	38.2	48	52.5	25457000	6780300	5199300	5053200	8424700	1204400	1076300	1388900	1625300	16	14	20	26	76	AKIEVSEDGTK;ASAATTAILIAR;DIVTVANAVFVK;DMIDNLLSPDLIDGVLTR;DVFQCEVR;FQPENTK;FTAVAQTDLKEPLK;HNPTGAVLFMGQINKP;IEVSEDGTK;ITTGSENLHVSHILQK;LVLVNAVYFK;NASEIEVPFVTR;NKDIVTVANAVFVK;NVNFEDPASACDSINAWVK;PFLFFIR;QLAMVMR;SRPHDNIVISPHGIASVLGMLQLGADGR;SYQVPMLAQLSVFR;TIDSWMSIMVPK;VLGITDMFDSSK;VQVILPK
sp|P07099|HYEP_HUMAN	sp|P07099|HYEP_HUMAN	2	2	2	sp|P07099|HYEP_HUMAN Epoxide hydrolase 1 OS=Homo sapiens OX=9606 GN=EPHX1 PE=1 SV=1	1	2	2	2	0	2	1	1	0	2	1	1	0	2	1	1	7.7	7.7	7.7	52.948	455	455	0	9.5728	0	7.7	4	4	191080	0	142700	34426	13955	0	0	30889	13955	0	2	1	1	4	GGHFAAFEEPELLAQDIR;PLLMVHGWPGSFYEFYK
sp|P07195|LDHB_HUMAN	sp|P07195|LDHB_HUMAN	4	3	3	sp|P07195|LDHB_HUMAN L-lactate dehydrogenase B chain OS=Homo sapiens OX=9606 GN=LDHB PE=1 SV=2	1	4	3	3	2	1	2	4	1	0	1	3	1	0	1	3	14.1	10.5	10.5	36.638	334	334	0	2.6803	6	3.6	6	14.1	404300	42889	0	84393	277020	26013	0	69142	132470	1	0	1	3	5	FIIPQIVK;LIAPVAEEEATVPNNK;MVVESAYEVIK;VIGSGCNLDSAR
sp|P07203|GPX1_HUMAN	sp|P07203|GPX1_HUMAN	4	4	4	sp|P07203|GPX1_HUMAN Glutathione peroxidase 1 OS=Homo sapiens OX=9606 GN=GPX1 PE=1 SV=4	1	4	4	4	0	2	0	3	0	2	0	3	0	2	0	3	26.6	26.6	26.6	22.088	203	203	0	12.592	0	17.2	0	17.7	366590	0	186750	0	179840	0	79659	0	74831	0	2	0	3	5	EALPAPSDDATALMTDPK;GLVVLGFPCNQFGHQENAK;PGGGFEPNFMLFEK;YVRPGGGFEPNFMLFEK
sp|P07237|PDIA1_HUMAN	sp|P07237|PDIA1_HUMAN	31	31	31	sp|P07237|PDIA1_HUMAN Protein disulfide-isomerase OS=Homo sapiens OX=9606 GN=P4HB PE=1 SV=3	1	31	31	31	17	26	25	26	17	26	25	26	17	26	25	26	57.5	57.5	57.5	57.116	508	508	0	323.31	38.6	54.1	48.2	55.5	134850000	8998500	51258000	46250000	28345000	852920	4376100	4766000	2822100	21	45	40	35	141	DGVVLFK;DHENIVIAK;EADDIVNWLK;ENLLDFIK;HNQLPLVIEFTEQTAPK;IKPHLMSQELPEDWDK;IKPHLMSQELPEDWDKQPVK;ILEFFGLK;ILFIFIDSDHTDNQR;ITEFCHR;KEECPAVR;KSNFAEALAAHK;LGETYKDHENIVIAK;LITLEEEMTK;LKAEGSEIR;MDSTANEVEAVK;NFEDVAFDEK;NFEDVAFDEKK;NNFEGEVTK;NNFEGEVTKENLLDFIK;PHLMSQELPEDWDK;PHLMSQELPEDWDKQPVK;QFLQAAEAIDDIPFGITSNSDVFSK;SNFAEALAAHK;TGPAATTLPDGAAAESLVESSEVAVIGFFK;THILLFLPK;TVIDYNGER;VDATEESDLAQQYGVR;VHSFPTLK;…
sp|P07305|H10_HUMAN	sp|P07305|H10_HUMAN	3	3	3	sp|P07305|H10_HUMAN Histone H1.0 OS=Homo sapiens OX=9606 GN=H1-0 PE=1 SV=3	1	3	3	3	0	1	0	2	0	1	0	2	0	1	0	2	18.6	18.6	18.6	20.863	194	194	0	13.657	0	6.7	0	11.9	443670	0	139290	0	304380	0	0	0	0	0	2	0	2	4	TENSTSAPAAKPK;VGENADSQIK;YSDMIVAAIQAEK
sp|P07339|CATD_HUMAN	sp|P07339|CATD_HUMAN	6	6	5	sp|P07339|CATD_HUMAN Cathepsin D OS=Homo sapiens OX=9606 GN=CTSD PE=1 SV=1	1	6	6	5	2	3	2	4	2	3	2	4	2	3	2	4	22.6	22.6	18.2	44.552	412	412	0	36.822	7	10.2	5.8	15	1150600	381620	299070	94448	375430	187510	132710	87104	116830	3	3	2	4	12	DPDAQPGGELMLGGTDSK;EGCEAIVDTGTSLMVGPVDEVR;FDGILGMAYPR;LLDIACWIHHK;LVDQNIFSFYLSR
sp|P07355|ANXA2_HUMAN;sp|A6NMY6|AXA2L_HUMAN	sp|P07355|ANXA2_HUMAN;sp|A6NMY6|AXA2L_HUMAN	33;25	33;25	33;25	sp|P07355|ANXA2_HUMAN Annexin A2 OS=Homo sapiens OX=9606 GN=ANXA2 PE=1 SV=2;sp|A6NMY6|AXA2L_HUMAN Putative annexin A2-like protein OS=Homo sapiens OX=9606 GN=ANXA2P2 PE=5 SV=2	2	33	33	33	26	23	23	30	26	23	23	30	26	23	23	30	80.2	80.2	80.2	38.604	339	339;339	0	323.31	70.2	65.8	69.3	72.6	350300000	140610000	91163000	38935000	79599000	15753000	8453300	3925600	6311900	58	43	34	47	182	AEDGSVIDYELIDQDAR;ALLYLCGGDD;AYTNFDAER;AYTNFDAERDALNIETAIK;DALNIETAIK;DIISDTSGDFR;DIISDTSGDFRK;DLYDAGVKR;EMYKTDLEKDIISDTSGDFR;GDLENAFLNLVQCIQNKPLYFADR;GLGTDEDSLIEIICSR;GVDEVTIVNILTNR;KELASALK;KLMVALAK;LMVALAK;LSLEGDHSTPPSAYGSVK;PLYFADR;QDIAFAYQR;RAEDGSVIDYELIDQDAR;SALSGHLETVILGLLK;SEVDMLK;SLYYYIQQDTK;SLYYYIQQDTKGDYQK;STVHEILCK;SVPHLQK;SYSPYDMLESIR;SYSPYDMLESIRK;TDLEKDIISDTSGDFR;TDLEKDIISDTSGDFRK;…
sp|P07357|CO8A_HUMAN	sp|P07357|CO8A_HUMAN	4	4	4	sp|P07357|CO8A_HUMAN Complement component C8 alpha chain OS=Homo sapiens OX=9606 GN=C8A PE=1 SV=2	1	4	4	4	2	2	0	3	2	2	0	3	2	2	0	3	11.1	11.1	11.1	65.163	584	584	0	16.578	5.3	6	0	8	341470	64540	124850	0	152080	30650	49687	0	73506	2	2	0	3	7	AIDEDCSQYEPIPGSQK;ALDQYLMEFNACR;LGSLGAACEQTQTEGAK;YNPVVIDFEMQPIHEVLR
sp|P07358|CO8B_HUMAN	sp|P07358|CO8B_HUMAN	4	4	4	sp|P07358|CO8B_HUMAN Complement component C8 beta chain OS=Homo sapiens OX=9606 GN=C8B PE=1 SV=3	1	4	4	4	3	1	1	4	3	1	1	4	3	1	1	4	7.6	7.6	7.6	67.046	591	591	0	5.814	5.8	1.9	1.9	7.6	348190	149760	56416	11809	130210	43136	45834	13578	53676	3	1	1	4	9	IPGIFELGISSQSDR;LPLEYSYGEYR;SGFSFGFK;SLMLHYEFLQR
sp|P07360|CO8G_HUMAN	sp|P07360|CO8G_HUMAN	2	2	2	sp|P07360|CO8G_HUMAN Complement component C8 gamma chain OS=Homo sapiens OX=9606 GN=C8G PE=1 SV=3	1	2	2	2	1	2	0	1	1	2	0	1	1	2	0	1	18.3	18.3	18.3	22.277	202	202	0	12.731	7.9	18.3	0	7.9	225590	30905	126630	0	68048	20529	52037	0	0	1	2	0	1	4	AEATTLHVAPQGTAMAVSTFR;VQEAHLTEDQIFYFPK
sp|P07384|CAN1_HUMAN	sp|P07384|CAN1_HUMAN	18	18	18	sp|P07384|CAN1_HUMAN Calpain-1 catalytic subunit OS=Homo sapiens OX=9606 GN=CAPN1 PE=1 SV=1	1	18	18	18	13	9	3	13	13	9	3	13	13	9	3	13	29	29	29	81.889	714	714	0	122.46	24.8	18.9	5.7	22.1	5385800	2655300	1270600	160930	1298900	352080	190090	31863	227780	14	10	3	14	41	APSDLYQIILK;DMETIGFAVYEVPPELVGQPAVHLK;ESGCSFVLALMQK;GHAYSVTGAK;KAPSDLYQIILK;KLYELIITR;LDETDDPDDYGDR;LEICNLTPDALK;LPPGEYVVVPSTFEPNK;LPPGEYVVVPSTFEPNKEGDFVLR;LVFVHSAEGNEFWSALLEK;LYELIITR;MEDGEFWMSFR;NYLSIFR;NYPATFWVNPQFK;RPTELLSNPQFIVDGATR;WNTTLYEGTWR;YLGQDYEQLR
sp|P07437|TBB5_HUMAN;sp|A6NNZ2|TBB8B_HUMAN;sp|Q9H4B7|TBB1_HUMAN;CON__ENSEMBL:ENSBTAP00000025008	sp|P07437|TBB5_HUMAN	21;6;4;4	4;0;0;0	4;0;0;0	sp|P07437|TBB5_HUMAN Tubulin beta chain OS=Homo sapiens OX=9606 GN=TUBB PE=1 SV=2	4	21	4	4	15	17	16	13	4	4	4	2	4	4	4	2	59.9	16	16	49.67	444	444;444;451;536	0	71.113	49.5	52.5	55	42.6	5796400	2470800	2007300	786470	531740	898910	808300	428730	739410	6	4	5	2	17	AILVDLEPGTMDSVR;ALTVPELTQQVFDAK;EVDEQMLNVQNK;FPGQLNADLR;FPGQLNADLRK;FWEVISDEHGIDPTGTYHGDSDLQLDR;GHYTEGAELVDSVLDVVR;GHYTEGAELVDSVLDVVRK;IMNTFSVVPSPK;IREEYPDR;ISEQFTAMFR;ISVYYNEATGGK;LAVNMVPFPR;LHFFMPGFAPLTSR;LTTPTYGDLNHLVSATMSGVTTCLR;MAVTFIGNSTAIQELFK;NSSYFVEWIPNNVK;RISEQFTAMFR;SGPFGQIFRPDNFVFGQSGAGNNWAK;TAVCDIPPR;YLTVAAVFR
sp|P07585|PGS2_HUMAN	sp|P07585|PGS2_HUMAN	14	14	13	sp|P07585|PGS2_HUMAN Decorin OS=Homo sapiens OX=9606 GN=DCN PE=1 SV=1	1	14	14	13	14	8	8	11	14	8	8	11	13	8	8	10	51.3	51.3	49	39.746	359	359	0	229.7	51.3	30.9	34	34.3	39137000	17790000	3820600	8677200	8848700	3482300	729110	4265400	2832500	21	10	10	14	55	AHENEITK;ASYSGVSLFSNPVQYWEIQPSTFR;DFEPSLGPVCPFR;DLPPDTTLLDLQNNK;ELHLDNNK;ITEIKDGDFK;NLHALILVNNK;SSGIENGAFQGMK;VPGGLAEHK;VSPGAFTPLVK;VTFNGLNQMIVIELGTNPLK;VVQCSDLGLDK;VVQCSDLGLDKVPK;YIQVVYLHNNNISVVGSSDFCPPGHNTK
sp|P07602|SAP_HUMAN	sp|P07602|SAP_HUMAN	6	6	6	sp|P07602|SAP_HUMAN Prosaposin OS=Homo sapiens OX=9606 GN=PSAP PE=1 SV=2	1	6	6	6	0	1	3	4	0	1	3	4	0	1	3	4	13.7	13.7	13.7	58.112	524	524	0	10.08	0	2.7	6.3	9	892870	0	27284	573530	292050	0	0	210250	178880	0	1	3	4	8	EIVDSYLPVILDIIK;GCSFLPDPYQK;LGPGMADICK;NVIPALELVEPIKK;QEILAALEK;SDVYCEVCEFLVK
sp|P07686|HEXB_HUMAN	sp|P07686|HEXB_HUMAN	14	14	14	sp|P07686|HEXB_HUMAN Beta-hexosaminidase subunit beta OS=Homo sapiens OX=9606 GN=HEXB PE=1 SV=3	1	14	14	14	1	7	11	8	1	7	11	8	1	7	11	8	37.2	37.2	37.2	63.111	556	556	0	58.987	2.2	20.9	31.8	17.4	10838000	90793	1148300	7401700	2197200	15473	187570	1595200	570640	1	8	17	8	34	DMDDAYDR;EISEVFPDQFIHLGGDEVEFK;FNVLHWHIVDDQSFPYQSITFPELSNK;GIAAQPLYAGYCNHENM;GSIVWQEVFDDK;GSYSLSHVYTPNDVR;KLESFYIQK;LAPGTIVEVWK;PGPALWPLPLSVK;VEPLDFGGTQK;VLDIIATINK;VLPEFDTPGHTLSWGK;VTASGFPVILSAPWYLDLISYGQDWR;WHHEPAEFQAK
sp|P07711|CATL1_HUMAN	sp|P07711|CATL1_HUMAN	2	2	2	sp|P07711|CATL1_HUMAN Cathepsin L1 OS=Homo sapiens OX=9606 GN=CTSL PE=1 SV=2	1	2	2	2	0	2	1	0	0	2	1	0	0	2	1	0	9.9	9.9	9.9	37.564	333	333	0	2.9262	0	9.9	6.9	0	146130	0	72201	73925	0	0	22412	67744	0	0	2	1	0	3	MIELHNQEYR;NQGQCGSCWAFSATGALEGQMFR
sp|P07737|PROF1_HUMAN;CON__P02584	sp|P07737|PROF1_HUMAN	7;3	7;3	7;3	sp|P07737|PROF1_HUMAN Profilin-1 OS=Homo sapiens OX=9606 GN=PFN1 PE=1 SV=2	2	7	7	7	1	3	3	4	1	3	3	4	1	3	3	4	59.3	59.3	59.3	15.054	140	140;140	0	20.077	11.4	19.3	27.1	37.1	3251900	560830	1011400	1002100	677610	363260	502640	577580	557150	1	3	3	5	12	AGWNAYIDNLMADGTCQDAAIVGYK;CYEMASHLR;DSLLQDGEFSMDLR;EGVHGGLINK;EGVHGGLINKK;TFVNITPAEVGVLVGK;TLVLLMGK
sp|P07738|PMGE_HUMAN	sp|P07738|PMGE_HUMAN	2	2	2	sp|P07738|PMGE_HUMAN Bisphosphoglycerate mutase OS=Homo sapiens OX=9606 GN=BPGM PE=1 SV=2	1	2	2	2	0	0	0	2	0	0	0	2	0	0	0	2	8.1	8.1	8.1	30.005	259	259	0	3.7526	0	0	0	8.1	115710	0	0	0	115710	0	0	0	0	0	0	0	2	2	LNSEGMEEAR;VCDVPLDQLPR
sp|P07741|APT_HUMAN	sp|P07741|APT_HUMAN	4	4	4	sp|P07741|APT_HUMAN Adenine phosphoribosyltransferase OS=Homo sapiens OX=9606 GN=APRT PE=1 SV=2	1	4	4	4	0	0	0	4	0	0	0	4	0	0	0	4	31.7	31.7	31.7	19.608	180	180	0	8.0518	0	0	0	31.7	465560	0	0	0	465560	0	0	0	0	0	0	0	4	4	ADSELQLVEQR;IDYIAGLDSR;SFPDFPTPGVVFR;VVVVDDLLATGGTMNAACELLGR
sp|P07814|SYEP_HUMAN	sp|P07814|SYEP_HUMAN	19	19	19	sp|P07814|SYEP_HUMAN Bifunctional glutamate/proline--tRNA ligase OS=Homo sapiens OX=9606 GN=EPRS1 PE=1 SV=5	1	19	19	19	8	14	2	6	8	14	2	6	8	14	2	6	21.4	21.4	21.4	170.59	1512	1512	0	84.726	10.1	15.9	1.8	6.3	2102200	531320	1249500	64408	256930	65743	159060	12567	55678	9	16	2	6	33	AIQGGTSHHLGQNFSK;AYVDDTPAEQMK;EVIPVNVPEAQEEMK;EYIPGQPPLSQSSDSSPTR;FDDTNPEKEKEDFEK;GFFICDQPYEPVSPYSCK;INEAVECLLSLK;KEENLADWYSQVITK;KGDIIQLQR;LGVENCYFPMFVSQSALEK;LTWFVNEGLVDGWDDPR;MFEIVFEDPKIPGEK;NPEVGLKPVWYSPK;SLCIPFKPLCELQPGAK;TELAEPIAIRPTSETVMYPAYAK;THVADFAPEVAWVTR;VATTAGLYGSNLMEHTEIDHWLEFSATK;VILEDVAMLHIKPDQFTYTSDHFETIMK;WFGFLEAQQAFQSVGTK
sp|P07858|CATB_HUMAN	sp|P07858|CATB_HUMAN	6	6	6	sp|P07858|CATB_HUMAN Cathepsin B OS=Homo sapiens OX=9606 GN=CTSB PE=1 SV=3	1	6	6	6	4	3	2	4	4	3	2	4	4	3	2	4	24.5	24.5	24.5	37.821	339	339	0	57.271	16.8	11.8	8.6	16.8	1847500	738520	580520	134260	394200	212890	161660	110290	115040	4	3	2	4	13	GLVSGGLYESHVGCR;GQDHCGIESEVVAGIPR;HYGYNSYSVSNSEK;HYGYNSYSVSNSEKDIMAEIYK;ICEPGYSPTYK;SGVYQHVTGEMMGGHAIR
sp|P07900|HS90A_HUMAN;sp|P07900-2|HS90A_HUMAN2;sp|Q14568|HS902_HUMAN;sp|Q58FG0|HS905_HUMAN;sp|Q58FF6|H90B4_HUMAN;sp|Q58FG1|HS904_HUMAN	sp|P07900|HS90A_HUMAN;sp|P07900-2|HS90A_HUMAN2	30;30;6;4;4;1	30;30;6;4;4;1	18;18;2;2;0;0	sp|P07900|HS90A_HUMAN Heat shock protein HSP 90-alpha OS=Homo sapiens OX=9606 GN=HSP90AA1 PE=1 SV=5;sp|P07900-2|HS90A_HUMAN2 Isoform 2 of Heat shock protein HSP 90-alpha OS=Homo sapiens OX=9606 GN=HSP90AA1	6	30	30	18	15	18	9	21	15	18	9	21	8	11	5	12	44.4	44.4	27.6	84.659	732	732;854;343;334;505;418	0	226.61	26.1	26.8	17.1	33.3	13742000	3894600	3911300	1007700	4927900	419310	433310	226680	589730	19	22	11	26	78	ADLINNLGTIAK;ALLFVPR;APFDLFENR;DLVILLYETALLSSGFSLEDPQTHANR;EDQTEYLEER;EGLELPEDEEEK;EGLELPEDEEEKKK;ELHINLIPNK;ELHINLIPNKQDR;ELISNSSDALDK;ELISNSSDALDKIR;GVVDSEDLPLNISR;HFSVEGQLEFR;HGLEVIYMIEPIDEYCVQQLK;HIYYITGETK;HLEINPDHSIIETLR;HNDDEQYAWESSAGGSFTVR;HSQFIGYPITLFVEK;KHLEINPDHSIIETLR;LGIHEDSQNR;LVTSPCCIVTSTYGWTANMER;NPDDITNEEYGEFYK;RAPFDLFENR;SLTNDWEDHLAVK;TDTGEPMGR;VILHLKEDQTEYLEER;YESLTDPSK;YESLTDP…
sp|P07902|GALT_HUMAN	sp|P07902|GALT_HUMAN	1	1	1	sp|P07902|GALT_HUMAN Galactose-1-phosphate uridylyltransferase OS=Homo sapiens OX=9606 GN=GALT PE=1 SV=3	1	1	1	1	1	1	0	0	1	1	0	0	1	1	0	0	4	4	4	43.363	379	379	0	7.3639	4	4	0	0	96370	53806	42564	0	0	35740	26984	0	0	1	1	0	0	2	YNPLQDEWVLVSAHR
sp|P07910|HNRPC_HUMAN;sp|P0DMR1|HNRC4_HUMAN;sp|O60812|HNRC1_HUMAN;sp|B7ZW38|HNRC3_HUMAN;sp|B2RXH8|HNRC2_HUMAN	sp|P07910|HNRPC_HUMAN;sp|P0DMR1|HNRC4_HUMAN;sp|O60812|HNRC1_HUMAN;sp|B7ZW38|HNRC3_HUMAN;sp|B2RXH8|HNRC2_HUMAN	9;5;5;5;5	9;5;5;5;5	9;5;5;5;5	sp|P07910|HNRPC_HUMAN Heterogeneous nuclear ribonucleoproteins C1/C2 OS=Homo sapiens OX=9606 GN=HNRNPC PE=1 SV=4;sp|P0DMR1|HNRC4_HUMAN Heterogeneous nuclear ribonucleoprotein C-like 4 OS=Homo sapiens OX=9606 GN=HNRNPCL4 PE=3 SV=1;sp|O60812|HNRC1_HUMAN Hete	5	9	9	9	7	7	3	4	7	7	3	4	7	7	3	4	28.1	28.1	28.1	33.67	306	306;293;293;293;293	0	39.867	24.2	24.2	12.1	16.7	3014900	1146700	1177600	314570	376060	261020	275260	152930	147450	7	8	3	5	23	GFAFVQYVNER;KSDVEAIFSK;LKGDDLQAIK;LKGDDLQAIKK;MIAGQVLDINLAAEPK;NDKSEEEQSSSSVK;QKVDSLLENLEK;VDSLLENLEK;VFIGNLNTLVVK
sp|P07919|QCR6_HUMAN;sp|A0A096LP55|QCR6L_HUMAN	sp|P07919|QCR6_HUMAN;sp|A0A096LP55|QCR6L_HUMAN	2;1	2;1	2;1	sp|P07919|QCR6_HUMAN Cytochrome b-c1 complex subunit 6, mitochondrial OS=Homo sapiens OX=9606 GN=UQCRH PE=1 SV=2;sp|A0A096LP55|QCR6L_HUMAN Cytochrome b-c1 complex subunit 6-like, mitochondrial OS=Homo sapiens OX=9606 GN=UQCRHL PE=3 SV=1	2	2	2	2	0	1	2	0	0	1	2	0	0	1	2	0	28.6	28.6	28.6	10.739	91	91;91	0	29.053	0	19.8	28.6	0	795750	0	47518	748240	0	0	28568	508710	0	0	1	3	0	4	EQCEQLEK;SHTEEDCTEELFDFLHAR
sp|P07942|LAMB1_HUMAN	sp|P07942|LAMB1_HUMAN	39	39	39	sp|P07942|LAMB1_HUMAN Laminin subunit beta-1 OS=Homo sapiens OX=9606 GN=LAMB1 PE=1 SV=2	1	39	39	39	12	24	19	20	12	24	19	20	12	24	19	20	34.2	34.2	34.2	198.04	1786	1786	0	323.31	11.1	22.7	16.6	16.9	11381000	1722800	4741200	2620200	2297100	231710	465430	417870	331150	13	28	20	21	82	AAQNSGEAEYIEK;AMDLDQDVLSALAEVEQLSK;ATGQCLCLPNVIGQNCDR;AVITVQRPGR;CFICNSQDPYHETLNPDSHLIENVVTTFAPNR;CGGPGCGGLVTVAHNAWQK;CGNTIPDDDNQVVSLSPGSR;CLYHTEGEHCQFCR;DIRDPNFCER;DRVEDVMMER;EGFYDLSSEDPFGCK;ELAEQLEFIK;ELDSLQTEAESLDNTVK;ETVDSVER;GIETPQCDQSTGQCVCVEGVEGPR;GLNCELCMDFYHDLPWRPAEGR;IEDPYSPR;IPSWTGAGFVR;KAEMLQNEAK;KVDDIICDSR;KVENLIAK;KVSEIKDILAQSPAAEPLK;LHTLGDNLLDSR;LNVEGEHCDVCK;LSVTSTCGLHKPEPYCIVSHLQE…
sp|P07948|LYN_HUMAN;sp|P08631|HCK_HUMAN;sp|P06241|FYN_HUMAN;sp|P07947|YES_HUMAN	sp|P07948|LYN_HUMAN	3;1;1;1	3;1;1;1	2;0;0;0	sp|P07948|LYN_HUMAN Tyrosine-protein kinase Lyn OS=Homo sapiens OX=9606 GN=LYN PE=1 SV=3	4	3	3	2	1	3	0	0	1	3	0	0	0	2	0	0	7.8	7.8	6.2	58.573	512	512;526;537;543	0	8.4047	1.6	7.8	0	0	397640	165300	232340	0	0	106330	66238	0	0	1	3	0	0	4	GSLLDFLK;LNTLETEEWFFK;TLKPGTMSVQAFLEEANLMK
sp|P07954|FUMH_HUMAN	sp|P07954|FUMH_HUMAN	7	7	7	sp|P07954|FUMH_HUMAN Fumarate hydratase, mitochondrial OS=Homo sapiens OX=9606 GN=FH PE=1 SV=3	1	7	7	7	3	5	2	2	3	5	2	2	3	5	2	2	24.5	24.5	24.5	54.636	510	510	0	120.69	13.7	18.2	8	6.3	1459000	226890	1030000	124350	77757	60031	189250	81750	107880	3	6	2	2	13	AAAEVNQDYGLDPK;IEYDTFGELK;IPVHPNDHVNK;IYELAAGGTAVGTGLNTR;LMNESLMLVTALNPHIGYDK;LNDHFPLVVWQTGSGTQTNMNVNEVISNR;THTQDAVPLTLGQEFSGYVQQVK
sp|P07996|TSP1_HUMAN;CON__Q28194;sp|P35442|TSP2_HUMAN;sp|P49746|TSP3_HUMAN	sp|P07996|TSP1_HUMAN;CON__Q28194	29;21;2;1	29;21;2;1	29;21;2;1	sp|P07996|TSP1_HUMAN Thrombospondin-1 OS=Homo sapiens OX=9606 GN=THBS1 PE=1 SV=2;	4	29	29	29	28	8	11	12	28	8	11	12	28	8	11	12	32.2	32.2	32.2	129.38	1170	1170;1170;1172;956	0	285.24	30.9	10.7	12.6	12.1	39957000	28300000	3809500	2933800	4914600	3711700	438070	650200	1070400	35	10	12	14	71	CEGSSVQTR;CENTDPGYNCLPCPPR;CNYLGHYSDPMYR;DCVGDVTENQICNK;DNCPFHYNPAQYDYDRDDVGDR;DNCQYVYNVDQR;FQDLVDAVR;FQMIPLDPK;FTGSQPFGQGVEHATANK;FVFGTTPEDILR;FYVVMWK;GFLLLASLR;GGVNDNFQGVLQNVR;GPDPSSPAFR;GTSQNDPNWVVR;IEDANLIPPVPDDK;IEDANLIPPVPDDKFQDLVDAVR;IPESGGDNSVFDIFELTGAAR;KDHSGQVFSVVSNGK;KVTEENKELANELR;LCNNPTPQFGGK;MENAELDVPIQSVFTR;NALWHTGNTPGQVR;QHVVSVEEALLATGQWK;QVTQSYWDTNPTR;SITLFVQEDR;TCHIQECDKR;TIVTTL…
sp|P08123|CO1A2_HUMAN	sp|P08123|CO1A2_HUMAN	16	16	16	sp|P08123|CO1A2_HUMAN Collagen alpha-2(I) chain OS=Homo sapiens OX=9606 GN=COL1A2 PE=1 SV=7	1	16	16	16	9	8	14	14	9	8	14	14	9	8	14	14	14.3	14.3	14.3	129.31	1366	1366	0	149.14	7.4	6.7	12.1	12.1	64644000	17943000	6696700	30565000	9440200	5825500	2544300	10833000	4730900	10	9	16	14	49	GASGPAGVR;GDGGPPGMTGFPGAAGR;GDQGPVGR;GEAGAAGPAGPAGPR;GEIGAVGNAGPAGPAGPR;GETGPSGPVGPAGAVGPR;GHAGLAGAR;GPAGPSGPAGK;GPPGESGAAGPTGPIGSR;GPSGPQGIR;GVGLGPGPMGLMGPR;GVVGPQGAR;HGNRGETGPSGPVGPAGAVGPR;PGPIGPAGAR;TGHPGTVGPAGIR;VYCDFSTGETCIR
sp|P08133|ANXA6_HUMAN	sp|P08133|ANXA6_HUMAN	17	17	17	sp|P08133|ANXA6_HUMAN Annexin A6 OS=Homo sapiens OX=9606 GN=ANXA6 PE=1 SV=3	1	17	17	17	4	9	7	16	4	9	7	16	4	9	7	16	31.9	31.9	31.9	75.872	673	673	0	266.05	10.4	19.9	15.8	30.6	3884700	363780	1921400	427740	1171800	96202	242160	100070	144140	5	13	8	17	43	AINEAYKEDYHK;ALIEILATR;CLIEILASR;DAISGIGTDEK;DLEADIIGDTSGHFQK;EAILDIITSR;EDAQVAAEILEIADTPSGDK;EEGGENLDQAR;FMTILCTR;GFGSDKEAILDIITSR;GLGTDEDTIIDIITHR;GSIHDFPGFDPNQDAEALYTAMK;MTNYDVEHTIK;SELDMLDIR;SLEDALSSDTSGHFR;SLHQAIEGDTSGDFLK;TNEQMHQLVAAYK
sp|P08134|RHOC_HUMAN	sp|P08134|RHOC_HUMAN	3	1	1	sp|P08134|RHOC_HUMAN Rho-related GTP-binding protein RhoC OS=Homo sapiens OX=9606 GN=RHOC PE=1 SV=1	1	3	1	1	3	2	1	1	1	1	0	0	1	1	0	0	22.3	6.2	6.2	22.006	193	193	0	2.5862	22.3	13.5	7.3	7.3	308180	237880	70303	0	0	158010	44569	0	0	1	1	0	0	2	HFCPNVPIILVGNK;ISAFGYLECSAK;QVELALWDTAGQEDYDR
sp|P08174|DAF_HUMAN	sp|P08174|DAF_HUMAN	6	6	6	sp|P08174|DAF_HUMAN Complement decay-accelerating factor OS=Homo sapiens OX=9606 GN=CD55 PE=1 SV=4	1	6	6	6	4	1	4	1	4	1	4	1	4	1	4	1	24.1	24.1	24.1	41.4	381	381	0	12.212	22	6.3	16	2.1	1670500	864340	53697	659150	93341	239610	38298	374350	67035	4	1	4	1	10	EIYCPAPPQIDNGIIQGER;GFTMIGEHSIYCTVNNDEGEWSGPPPECR;LTCLQNLK;QPYITQNYFPVGTVVEYECR;QPYITQNYFPVGTVVEYECRPGYR;TSFPEDTVITYK
sp|P08185|CBG_HUMAN	sp|P08185|CBG_HUMAN	4	4	4	sp|P08185|CBG_HUMAN Corticosteroid-binding globulin OS=Homo sapiens OX=9606 GN=SERPINA6 PE=1 SV=1	1	4	4	4	1	0	0	4	1	0	0	4	1	0	0	4	14.8	14.8	14.8	45.14	405	405	0	17.464	4.4	0	0	14.8	488780	33767	0	0	455020	24002	0	0	252110	1	0	0	4	5	EENFYVDETTVVK;GTWTQPFDLASTR;SETEIHQGFQHLHQLFAK;WSAGLTSSQVDLYIPK
sp|P08195|4F2_HUMAN	sp|P08195|4F2_HUMAN	8	8	8	sp|P08195|4F2_HUMAN 4F2 cell-surface antigen heavy chain OS=Homo sapiens OX=9606 GN=SLC3A2 PE=1 SV=3	1	8	8	8	1	5	2	4	1	5	2	4	1	5	2	4	17.8	17.8	17.8	67.993	630	630	0	33.117	3	12.5	4.9	7.5	757520	22531	555960	58539	120490	11448	152510	43014	25196	1	6	2	4	13	EDFDSLLQSAK;GQSEDPGSLLSLFR;IGDLQAFQGHGAGNLAGLK;LKLEPHEGLLLR;LLTSFLPAQLLR;SLLHGDFHAFSAGPGLFSYIR;VAEDEAEAAAAAK;VILDLTPNYR
sp|P08236|BGLR_HUMAN	sp|P08236|BGLR_HUMAN	5	5	5	sp|P08236|BGLR_HUMAN Beta-glucuronidase OS=Homo sapiens OX=9606 GN=GUSB PE=1 SV=2	1	5	5	5	0	0	5	0	0	0	5	0	0	0	5	0	12.3	12.3	12.3	74.731	651	651	0	8.0078	0	0	12.3	0	572710	0	0	572710	0	0	0	0	0	0	0	5	0	5	GFDWPLLVK;GFEEQWYR;HFVGWVWYER;YQKPIIQSEYGAETIAGFHQDPPLMFTEEYQK;YVVGELIWNFADFMTEQSPTR
sp|P08237|PFKAM_HUMAN	sp|P08237|PFKAM_HUMAN	1	1	1	sp|P08237|PFKAM_HUMAN ATP-dependent 6-phosphofructokinase, muscle type OS=Homo sapiens OX=9606 GN=PFKM PE=1 SV=2	1	1	1	1	1	0	0	0	1	0	0	0	1	0	0	0	2.2	2.2	2.2	85.182	780	780	0	7.8504	2.2	0	0	0	56156	56156	0	0	0	0	0	0	0	1	0	0	0	1	IMEIVDAITTTAQSHQR
sp|P08238|HS90B_HUMAN;sp|Q58FF7|H90B3_HUMAN	sp|P08238|HS90B_HUMAN	30;10	16;3	15;3	sp|P08238|HS90B_HUMAN Heat shock protein HSP 90-beta OS=Homo sapiens OX=9606 GN=HSP90AB1 PE=1 SV=4	2	30	16	15	17	17	12	23	8	8	7	13	8	8	7	12	44.9	26	24.6	83.263	724	724;597	0	160.44	29.8	26.9	24.7	37.7	6355800	1417900	2073500	552900	2311400	259840	360470	132200	404460	9	10	8	15	42	ADHGEPIGR;ADLINNLGTIAK;ALLFIPR;APFDLFENK;DLVVLLFETALLSSGFSLEDPQTHSNR;EDQTEYLEER;EGLELPEDEEEK;EGLELPEDEEEKKK;ELISNASDALDK;ELISNASDALDKIR;GFEVVYMTEPIDEYCVQQLK;GVVDSEDLPLNISR;HFSVEGQLEFR;HLEINPDHPIVETLR;HNDDEQYAWESSAGGSFTVR;IDIIPNPQER;KHLEINPDHPIVETLR;LGIHEDSTNR;LGIHEDSTNRR;LVSSPCCIVTSTYGWTANMER;NPDDITQEEYGEFYK;RAPFDLFENK;SIYYITGESK;SLTNDWEDHLAVK;TLTLVDTGIGMTK;VILHLKEDQTEYLEER;YESLTDPSK;YESLTDPSKLDS…
sp|P08240|SRPRA_HUMAN	sp|P08240|SRPRA_HUMAN	1	1	1	sp|P08240|SRPRA_HUMAN Signal recognition particle receptor subunit alpha OS=Homo sapiens OX=9606 GN=SRPRA PE=1 SV=2	1	1	1	1	1	0	0	0	1	0	0	0	1	0	0	0	2.2	2.2	2.2	69.81	638	638	0	6.8476	2.2	0	0	0	24039	24039	0	0	0	0	0	0	0	1	0	0	0	1	DAAGIAMEAIAFAR
sp|P08253|MMP2_HUMAN	sp|P08253|MMP2_HUMAN	2	2	2	sp|P08253|MMP2_HUMAN 72 kDa type IV collagenase OS=Homo sapiens OX=9606 GN=MMP2 PE=1 SV=2	1	2	2	2	0	0	0	2	0	0	0	2	0	0	0	2	4.4	4.4	4.4	73.881	660	660	0.0013239	1.7892	0	0	0	4.4	38458	0	0	0	38458	0	0	0	0	0	0	0	2	2	FQGTSYDSCTTEGR;SDGFLWCSTTYNFEK
sp|P08294|SODE_HUMAN	sp|P08294|SODE_HUMAN	3	3	3	sp|P08294|SODE_HUMAN Extracellular superoxide dismutase [Cu-Zn] OS=Homo sapiens OX=9606 GN=SOD3 PE=1 SV=2	1	3	3	3	0	2	3	2	0	2	3	2	0	2	3	2	18.8	18.8	18.8	25.851	240	240	0	17.25	0	12.1	18.8	13.3	676580	0	75946	408740	191890	0	55875	194630	98915	0	2	3	2	7	AGLAASLAGPHSIVGR;AVVVHAGEDDLGR;LACCVVGVCGPGLWER
sp|P08311|CATG_HUMAN	sp|P08311|CATG_HUMAN	1	1	1	sp|P08311|CATG_HUMAN Cathepsin G OS=Homo sapiens OX=9606 GN=CTSG PE=1 SV=2	1	1	1	1	1	0	0	0	1	0	0	0	1	0	0	0	8.2	8.2	8.2	28.837	255	255	0.0017339	1.6439	8.2	0	0	0	40022	40022	0	0	0	0	0	0	0	1	0	0	0	1	GDSGGPLLCNNVAHGIVSYGK
sp|P08473|NEP_HUMAN	sp|P08473|NEP_HUMAN	18	18	18	sp|P08473|NEP_HUMAN Neprilysin OS=Homo sapiens OX=9606 GN=MME PE=1 SV=2	1	18	18	18	6	11	8	13	6	11	8	13	6	11	8	13	32.1	32.1	32.1	85.513	750	750	0	166.31	12	22.5	15.6	23.6	7740400	773710	2921500	1201800	2843400	162570	510440	271770	688750	7	12	9	15	43	DGDLVDWWTQQSASNFK;DLQNLMSWR;EDEYFENIIQNLK;EKVDKDEWISGAAVVNAFYSSGR;EVFIQTLDDLTWMDAETK;EVFIQTLDDLTWMDAETKK;FIMDLVSSLSR;HVVEDLIAQIR;IGYPDDIVSNDNK;IIGTLQNSAEFSEAFHCR;LIQNMDATTEPCTDFFK;LLPDIYGWPVATENWEQK;LLPGLDLNHK;LPIDENQLALEMNK;NSVNHVIHIDQPR;TDVHSPGNFR;TEDIVAVQK;YGNFDILRDELEVVLK
sp|P08514|ITA2B_HUMAN	sp|P08514|ITA2B_HUMAN	5	5	5	sp|P08514|ITA2B_HUMAN Integrin alpha-IIb OS=Homo sapiens OX=9606 GN=ITGA2B PE=1 SV=3	1	5	5	5	0	3	4	0	0	3	4	0	0	3	4	0	7.1	7.1	7.1	113.38	1039	1039	0	18.035	0	4.9	5	0	402120	0	133800	268320	0	0	35107	92286	0	0	3	4	0	7	AEGGQCPSLLFDLR;GEAQVWTQLLR;IVLLDVPVR;SRPSQVLDSPFPTGSAFGFSLR;TLGPSQEETGGVFLCPWR
sp|P08559|ODPA_HUMAN;sp|P29803|ODPAT_HUMAN	sp|P08559|ODPA_HUMAN	3;1	3;1	3;1	sp|P08559|ODPA_HUMAN Pyruvate dehydrogenase E1 component subunit alpha, somatic form, mitochondrial OS=Homo sapiens OX=9606 GN=PDHA1 PE=1 SV=3	2	3	3	3	1	3	0	1	1	3	0	1	1	3	0	1	11.3	11.3	11.3	43.295	390	390;388	0	17.389	2.6	11.3	0	2.6	349860	47395	249910	0	52560	27414	71343	0	45769	1	4	0	1	6	MVNSNLASVEELKEIDVEVR;VDGMDILCVR;YHGHSMSDPGVSYR
sp|P08571|CD14_HUMAN	sp|P08571|CD14_HUMAN	2	2	2	sp|P08571|CD14_HUMAN Monocyte differentiation antigen CD14 OS=Homo sapiens OX=9606 GN=CD14 PE=1 SV=2	1	2	2	2	1	2	1	1	1	2	1	1	1	2	1	1	9.9	9.9	9.9	40.076	375	375	0	22.615	5.1	9.9	4.8	5.1	195570	49092	112130	9424.3	24924	27619	47970	17480	21109	1	2	1	1	5	AFPALTSLDLSDNPGLGER;LTVGAAQVPAQLLVGALR
sp|P08572|CO4A2_HUMAN	sp|P08572|CO4A2_HUMAN	14	14	14	sp|P08572|CO4A2_HUMAN Collagen alpha-2(IV) chain OS=Homo sapiens OX=9606 GN=COL4A2 PE=1 SV=4	1	14	14	14	8	11	11	10	8	11	11	10	8	11	11	10	14.6	14.6	14.6	167.55	1712	1712	0	205.38	7.8	11.1	11.6	8.1	19869000	1101700	10035000	5110400	3621900	219230	1151500	673820	577960	9	18	16	15	58	AHNQDLGLAGSCLAR;ATPFIECNGGR;CSVCEAPAIAIAVHSQDVSIPHCPAGWR;FSTMPFLYCNPGDVCYYASR;GEQGFMGNTGPTGAVGDR;GLDGYQGPDGPR;GTCHYYANK;HSQTDQEPMCPVGMNK;IAVQPGTVGPQGR;LWSGYSLLYFEGQEK;SLWIGYSFLMHTAAGDEGGGQSLVSPGSCLEDFR;SVSIGYLLVK;SYWLSTTAPLPMMPVAEDEIKPYISR;YSFWLTTIPEQSFQGSPSADTLK
sp|P08574|CY1_HUMAN	sp|P08574|CY1_HUMAN	4	4	4	sp|P08574|CY1_HUMAN Cytochrome c1, heme protein, mitochondrial OS=Homo sapiens OX=9606 GN=CYC1 PE=1 SV=3	1	4	4	4	1	4	2	2	1	4	2	2	1	4	2	2	15.7	15.7	15.7	35.422	325	325	0	16.075	3.7	15.7	8	7.7	1097600	124430	785760	58190	129250	45780	186200	47363	76239	1	5	2	3	11	GLLSSLDHTSIR;HLVGVCYTEDEAK;LFDYFPKPYPNSEAAR;WASEPEHDHR
sp|P08603|CFAH_HUMAN;sp|Q02985|FHR3_HUMAN	sp|P08603|CFAH_HUMAN	36;1	36;1	35;1	sp|P08603|CFAH_HUMAN Complement factor H OS=Homo sapiens OX=9606 GN=CFH PE=1 SV=4	2	36	36	35	12	11	29	19	12	11	29	19	12	11	28	18	44.4	44.4	43.5	139.09	1231	1231;330	0	166.44	16.5	15.6	36.3	22.7	9253600	1311200	1230400	4492300	2219700	126440	125680	421520	269430	12	11	34	19	76	AQTTVTCMENGWSPTPR;AVYTCNEGYQLLGEINYR;CFEGFGIDGPAIAK;CTLKPCDYPDIK;DGWSAQPTCIK;DTSCVNPPTVQNAYIVSR;ECDTDGWTNDIPICEVVK;EFDHNSNIR;EIMENYNIALR;HGGLYHENMR;IDVHLVPDR;IEGDEEMHCSDDGFWSK;IVSSAMEPDREYHFGQAVR;KGEWVALNPLR;LGYVTADGETSGSITCGK;LSYTCEGGFR;NDFTWFK;NTEILTGSWSDQTYPEGTQAIYK;PGFTIVGPNSVQCYHFGLSPDLPICK;RPCGHPGDTPFGTFTLTGGNVFEYGVK;RPYFPVAVGK;SCDNPYIPNGDYSPLR;SIDVACHPGYALPK;SITCIHGVWTQLPQCVAIDK;SPDVINGSPI…
sp|P08648|ITA5_HUMAN	sp|P08648|ITA5_HUMAN	17	17	17	sp|P08648|ITA5_HUMAN Integrin alpha-5 OS=Homo sapiens OX=9606 GN=ITGA5 PE=1 SV=2	1	17	17	17	0	7	9	13	0	7	9	13	0	7	9	13	23.9	23.9	23.9	114.54	1049	1049	0	159.64	0	12.1	13	17.9	4328900	0	1883600	1051500	1393800	0	521810	378830	383320	0	7	9	13	29	AGASLWGGLR;AHGSSILACAPLYSWR;CPEAECFR;DLDGNGYPDLIVGSFGVDK;EHQPFSLQCEAVYK;FTVPHLR;GLELDPEGSLHHQQK;LLESSLSSSEGEEPVEYK;LLVCDLGNPMK;PEAVLFPVSDWHPR;PSQVLQPLWAASHTPDFFGSALR;QATLTQTLLIQNGAR;SDFSWAAGQGYCQGGFSAEFTK;SLQWFGATVR;TIQFDFQILSK;TPDGRPQEVGR;VYVYLQHPAGIEPTPTLTLTGHDEFGR
sp|P08670|VIME_HUMAN;sp|P41219|PERI_HUMAN;sp|Q16352|AINX_HUMAN;sp|P07196|NFL_HUMAN;sp|P07197|NFM_HUMAN	sp|P08670|VIME_HUMAN	47;4;1;1;1	44;2;1;1;1	40;2;0;0;0	sp|P08670|VIME_HUMAN Vimentin OS=Homo sapiens OX=9606 GN=VIM PE=1 SV=4	5	47	44	40	25	35	35	35	22	33	33	32	19	31	29	28	82.8	79.4	73	53.651	466	466;470;499;543;916	0	323.31	54.7	73.6	64.4	72.1	126170000	23508000	36962000	35950000	29747000	2559100	3587000	4316300	3229500	33	53	46	44	176	DGQVINETSQHHDDLE;DNLAEDIMR;EEAENTLQSFR;EKLQEEMLQR;EKLQEEMLQREEAENTLQSFR;EMEENFAVEAANYQDTIGR;ETNLDSLPLVDTHSK;EYQDLLNVK;FADLSEAANR;FANYIDK;FLEQQNK;GTNESLER;ILLAELEQLK;ILLAELEQLKGQGK;ISLPLPNFSSLNLR;KLHEEEIQELQAQIQEQHVQIDVDVSKPDLTAALR;KLLEGEESR;KVESLQEEIAFLK;KVESLQEEIAFLKK;LGDLYEEEMR;LHEEEIQELQAQIQEQHVQIDVDVSKPDLTAALR;LLEGEESR;LLQDSVDFSLADAINTEFK;LQDEIQNMK;LQDEIQNMKEEMAR;LQEEMLQR;LQEEMLQREEAENTLQSFR;…
sp|P08697|A2AP_HUMAN;CON__P28800	sp|P08697|A2AP_HUMAN	5;1	5;1	5;1	sp|P08697|A2AP_HUMAN Alpha-2-antiplasmin OS=Homo sapiens OX=9606 GN=SERPINF2 PE=1 SV=3	2	5	5	5	3	5	2	1	3	5	2	1	3	5	2	1	14.5	14.5	14.5	54.565	491	491;492	0	38.291	11.2	14.5	7.7	3.9	995330	139650	733280	91083	31308	37533	136030	39820	16715	3	7	2	1	13	DPTPEQTHR;GFPIKEDFLEQSEQLFGAK;GFPIKEDFLEQSEQLFGAKPVSLTGK;LQQVLHAGSGPCLPHLLSR;WFLLEQPEIQVAHFPFK
sp|P08708|RS17_HUMAN	sp|P08708|RS17_HUMAN	5	5	5	sp|P08708|RS17_HUMAN 40S ribosomal protein S17 OS=Homo sapiens OX=9606 GN=RPS17 PE=1 SV=2	1	5	5	5	4	5	4	2	4	5	4	2	4	5	4	2	56.3	56.3	56.3	15.55	135	135	0	56.182	47.4	56.3	47.4	23.7	2739900	960510	1475500	214500	89420	222850	340010	84870	45034	6	6	4	2	18	DNYVPEVSALDQEIIEVDPDTK;IAGYVTHLMK;LGNDFHTNKR;LLDFGSLSNLQVTQPTVGMNFK;VCEEIAIIPSKK
sp|P08754|GNAI3_HUMAN	sp|P08754|GNAI3_HUMAN	5	2	2	sp|P08754|GNAI3_HUMAN Guanine nucleotide-binding protein G(i) subunit alpha OS=Homo sapiens OX=9606 GN=GNAI3 PE=1 SV=3	1	5	2	2	3	4	1	3	1	2	0	1	1	2	0	1	20.3	10.2	10.2	40.532	354	354	0	46.143	13	17.2	3.4	10.5	167630	33579	101910	0	32146	20428	41162	0	28860	1	2	0	2	5	EIYTHFTCATDTK;IIHEDGYSEDECK;LLLLGAGESGK;QLFVLAGSAEEGVMTPELAGVIK;TTGIVETHFTFK
sp|P08758|ANXA5_HUMAN	sp|P08758|ANXA5_HUMAN	23	23	23	sp|P08758|ANXA5_HUMAN Annexin A5 OS=Homo sapiens OX=9606 GN=ANXA5 PE=1 SV=2	1	23	23	23	11	13	10	15	11	13	10	15	11	13	10	15	74.7	74.7	74.7	35.936	320	320	0	206.73	47.2	46.2	36.2	46.6	17389000	2463500	4837700	2486500	7601000	946180	899960	1212200	2074100	12	22	13	19	66	ADAETLRK;DLLDDLK;DLLDDLKSELTGK;DLLDDLKSELTGKFEK;DPDAGIDEAQVEQDAQALFQAGELK;ETSGNLEQLLLAVVK;FITIFGTR;GAGTDDHTLIR;GLGTDEESILTLLTSR;GTVTDFPGFDER;LIVALMKPSR;LYDAYELK;MLVVLLQANR;NFATSLYSMIK;QEISAAFK;QVYEEEYGSSLEDDVVGDTSGYYQR;SEIDLFNIR;SEIDLFNIRK;SIPAYLAETLYYAMK;VLTEIIASR;WGTDEEK;WGTDEEKFITIFGTR;YMTISGFQIEETIDR
sp|P08833|IBP1_HUMAN	sp|P08833|IBP1_HUMAN	3	3	3	sp|P08833|IBP1_HUMAN Insulin-like growth factor-binding protein 1 OS=Homo sapiens OX=9606 GN=IGFBP1 PE=1 SV=1	1	3	3	3	0	1	1	3	0	1	1	3	0	1	1	3	14.7	14.7	14.7	27.903	259	259	0	4.4971	0	5.4	6.2	14.7	739050	0	36786	181460	520800	0	74359	105540	374020	0	1	1	3	5	ALPGEQQPLHALTR;IPGSPEIR;LALCPPVSASCSEVTR
sp|P08842|STS_HUMAN	sp|P08842|STS_HUMAN	1	1	1	sp|P08842|STS_HUMAN Steryl-sulfatase OS=Homo sapiens OX=9606 GN=STS PE=1 SV=2	1	1	1	1	0	0	0	1	0	0	0	1	0	0	0	1	2.7	2.7	2.7	65.492	583	583	0	12.091	0	0	0	2.7	65291	0	0	0	65291	0	0	0	0	0	0	0	1	1	IDEPTSNMDIFPTVAK
sp|P08865|RSSA_HUMAN	sp|P08865|RSSA_HUMAN	12	12	12	sp|P08865|RSSA_HUMAN 40S ribosomal protein SA OS=Homo sapiens OX=9606 GN=RPSA PE=1 SV=4	1	12	12	12	9	8	4	4	9	8	4	4	9	8	4	4	55.3	55.3	55.3	32.854	295	295	0	146.5	46.8	36.6	17.6	13.6	6314900	2258100	3110100	521190	425530	759920	612940	272420	279400	9	10	4	5	28	ADHQPLTEASYVNLPTIALCNTDSPLR;AIVAIENPADVSVISSR;EHPWEVMPDLYFYR;EHPWEVMPDLYFYRDPEEIEKEEQAAAEK;FLAAGTHLGGTNLDFQMEQYIYK;FTPGTFTNQIQAAFR;GAHSVGLMWWMLAR;KSDGIYIINLK;SDGIYIINLK;SGALDVLQMK;SGALDVLQMKEEDVLK;YVDIAIPCNNK
sp|P09012|SNRPA_HUMAN	sp|P09012|SNRPA_HUMAN	1	1	1	sp|P09012|SNRPA_HUMAN U1 small nuclear ribonucleoprotein A OS=Homo sapiens OX=9606 GN=SNRPA PE=1 SV=3	1	1	1	1	0	1	0	0	0	1	0	0	0	1	0	0	6.7	6.7	6.7	31.279	282	282	0	5.4781	0	6.7	0	0	66296	0	66296	0	0	0	0	0	0	0	1	0	0	1	AVPETRPNHTIYINNLNEK
sp|P09104|ENOG_HUMAN	sp|P09104|ENOG_HUMAN	3	1	1	sp|P09104|ENOG_HUMAN Gamma-enolase OS=Homo sapiens OX=9606 GN=ENO2 PE=1 SV=3	1	3	1	1	1	0	2	3	0	0	0	1	0	0	0	1	12.7	3.5	3.5	47.268	434	434	0.0021533	1.5917	4.1	0	9.2	12.7	58408	0	0	0	58408	0	0	0	0	0	0	0	1	1	AAVPSGASTGIYEALELR;SGETEDTFIADLVVGLCTGQIK;VNQIGSVTEAIQACK
sp|P09110|THIK_HUMAN	sp|P09110|THIK_HUMAN	5	5	5	sp|P09110|THIK_HUMAN 3-ketoacyl-CoA thiolase, peroxisomal OS=Homo sapiens OX=9606 GN=ACAA1 PE=1 SV=2	1	5	5	5	2	3	4	0	2	3	4	0	2	3	4	0	19.8	19.8	19.8	44.292	424	424	0	18.986	9.9	13	15.8	0	719370	173480	181240	364650	0	68100	86669	138400	0	2	3	4	0	9	DGSTTAGNSSQVSDGAAAILLAR;DTTPDELLSAVMTAVLK;IAQFLSDIPETVPLSTVNR;QVITLLNELK;SKAEELGLPILGVLR
sp|P09132|SRP19_HUMAN	sp|P09132|SRP19_HUMAN	2	2	2	sp|P09132|SRP19_HUMAN Signal recognition particle 19 kDa protein OS=Homo sapiens OX=9606 GN=SRP19 PE=1 SV=3	1	2	2	2	1	1	0	0	1	1	0	0	1	1	0	0	18.8	18.8	18.8	16.156	144	144	0	3.0794	8.3	10.4	0	0	116770	17145	99625	0	0	0	0	0	0	1	1	0	0	2	SVMLYAAEMIPK;TGGADQSLQQGEGSK
sp|P09211|GSTP1_HUMAN	sp|P09211|GSTP1_HUMAN	10	10	10	sp|P09211|GSTP1_HUMAN Glutathione S-transferase P OS=Homo sapiens OX=9606 GN=GSTP1 PE=1 SV=2	1	10	10	10	5	6	4	10	5	6	4	10	5	6	4	10	61	61	61	23.356	210	210	0	180.46	42.9	52.4	32.4	61	7663500	1326500	2367300	702130	3267600	340620	608240	219660	606290	6	6	5	13	30	AFLASPEYVNLPINGNGK;ALPGQLKPFETLLSQNQGGK;DQQEAALVDMVNDGVEDLR;EEVVTVETWQEGSLK;FQDGDLTLYQSNTILR;MLLADQGQSWK;MLLADQGQSWKEEVVTVETWQEGSLK;PPYTVVYFPVR;YISLIYTNYEAGK;YISLIYTNYEAGKDDYVK
sp|P09382|LEG1_HUMAN	sp|P09382|LEG1_HUMAN	9	9	9	sp|P09382|LEG1_HUMAN Galectin-1 OS=Homo sapiens OX=9606 GN=LGALS1 PE=1 SV=2	1	9	9	9	4	7	8	8	4	7	8	8	4	7	8	8	71.9	71.9	71.9	14.716	135	135	0	200.82	35.6	64.4	64.4	71.9	29545000	2417400	8332100	16362000	2433900	1030100	2250500	6964800	1231200	5	8	12	10	35	ACGLVASNLNLK;ACGLVASNLNLKPGECLR;DGGAWGTEQR;DSNNLCLHFNPR;FNAHGDANTIVCNSK;LNLEAINYMAADGDFK;LPDGYEFK;SFVLNLGK;VRGEVAPDAK
sp|P09429|HMGB1_HUMAN;sp|B2RPK0|HGB1A_HUMAN	sp|P09429|HMGB1_HUMAN	3;1	3;1	3;1	sp|P09429|HMGB1_HUMAN High mobility group protein B1 OS=Homo sapiens OX=9606 GN=HMGB1 PE=1 SV=3	2	3	3	3	3	0	0	1	3	0	0	1	3	0	0	1	13.5	13.5	13.5	24.893	215	215;211	0	4.045	13.5	0	0	7	190610	135700	0	0	54914	49832	0	0	51566	3	0	0	1	4	HPDASVNFSEFSK;IKGEHPGLSIGDVAK;KHPDASVNFSEFSK
sp|P09455|RET1_HUMAN	sp|P09455|RET1_HUMAN	2	2	2	sp|P09455|RET1_HUMAN Retinol-binding protein 1 OS=Homo sapiens OX=9606 GN=RBP1 PE=1 SV=2	1	2	2	2	0	0	0	2	0	0	0	2	0	0	0	2	14.1	14.1	14.1	15.85	135	135	0.0013078	1.6898	0	0	0	14.1	73681	0	0	0	73681	0	0	0	0	0	0	0	2	2	NYIMDFQVGK;PVDFTGYWK
sp|P09466|PAEP_HUMAN	sp|P09466|PAEP_HUMAN	3	3	3	sp|P09466|PAEP_HUMAN Glycodelin OS=Homo sapiens OX=9606 GN=PAEP PE=1 SV=2	1	3	3	3	3	2	2	1	3	2	2	1	3	2	2	1	23.9	23.9	23.9	20.624	180	180	0	7.8793	23.9	12.8	12.8	7.8	874110	353000	149610	197550	173960	130040	46466	110300	197700	3	2	2	1	8	HLWYLLDLK;VHITSLLPTPEDNLEIVLHR;VLVEDDEIMQGFIR
sp|P09486|SPRC_HUMAN	sp|P09486|SPRC_HUMAN	8	8	8	sp|P09486|SPRC_HUMAN SPARC OS=Homo sapiens OX=9606 GN=SPARC PE=1 SV=1	1	8	8	8	2	1	7	0	2	1	7	0	2	1	7	0	39.9	39.9	39.9	34.632	303	303	0	14.177	15.5	11.2	39.9	0	771420	86203	51119	634100	0	25877	28260	357170	0	2	1	7	0	10	APLIPMEHCTTR;LEAGDHPVELLAR;NVLVTLYERDEDNNLLTEK;NYNMYIFPVHWQFGQLDQHPIDGYLSHTELAPLR;RLEAGDHPVELLAR;TFDSSCHFFATK;YIALDEWAGCFGIK;YIPPCLDSELTEFPLR
sp|P09493|TPM1_HUMAN	sp|P09493|TPM1_HUMAN	22	22	7	sp|P09493|TPM1_HUMAN Tropomyosin alpha-1 chain OS=Homo sapiens OX=9606 GN=TPM1 PE=1 SV=2	1	22	22	7	4	5	20	14	4	5	20	14	1	1	7	4	53.2	53.2	20.8	32.708	284	284	0	208.92	16.2	13.7	48.6	34.5	21359000	338950	691070	16692000	3636900	127260	179010	6535700	1350400	4	6	28	15	53	AQKDEEKMEIQEIQLK;ATDAEADVASLNR;DAQEKLELAEK;EDRYEEEIK;GTEDELDKYSEALK;GTEDELDKYSEALKDAQEK;HIAEDADR;IQLVEEELDR;IQLVEEELDRAQER;KATDAEADVASLNR;KLVIIESDLER;KYEEVAR;LATALQK;LDKENALDR;LEEAEKAADESER;LKGTEDELDKYSEALK;LVIIESDLER;QLEDELVSLQK;RIQLVEEELDR;RIQLVEEELDRAQER;YSEALKDAQEK;YSQKEDRYEEEIK
sp|P09496|CLCA_HUMAN	sp|P09496|CLCA_HUMAN	1	1	1	sp|P09496|CLCA_HUMAN Clathrin light chain A OS=Homo sapiens OX=9606 GN=CLTA PE=1 SV=1	1	1	1	1	0	0	1	0	0	0	1	0	0	0	1	0	4	4	4	27.076	248	248	0.0096502	0.97088	0	0	4	0	70035	0	0	70035	0	0	0	0	0	0	0	1	0	1	LQSEPESIRK
sp|P09497|CLCB_HUMAN	sp|P09497|CLCB_HUMAN	7	7	7	sp|P09497|CLCB_HUMAN Clathrin light chain B OS=Homo sapiens OX=9606 GN=CLTB PE=1 SV=1	1	7	7	7	2	2	6	1	2	2	6	1	2	2	6	1	22.3	22.3	22.3	25.19	229	229	0	27.742	10	10	17.9	4.4	1812500	100660	88316	1459900	163620	34197	34989	343560	0	3	2	7	1	13	DLEEWNQR;EETPGTEWEK;ESKEETPGTEWEK;LTQEPESIR;LTQEPESIRK;RLQELDAASK;VAQLCDFNPK
sp|P09525|ANXA4_HUMAN	sp|P09525|ANXA4_HUMAN	17	17	17	sp|P09525|ANXA4_HUMAN Annexin A4 OS=Homo sapiens OX=9606 GN=ANXA4 PE=1 SV=4	1	17	17	17	10	10	9	15	10	10	9	15	10	10	9	15	51.1	51.1	51.1	35.882	319	319	0	312.73	37.3	34.5	34.2	47.3	22384000	4352800	9628000	4384600	4018700	920270	1955000	865960	531100	14	15	14	17	60	AASGFNAMEDAQTLR;AASGFNAMEDAQTLRK;AEIDMLDIR;DEGNYLDDALVR;FLTVLCSR;GAGTDEGCLIEILASR;GLGTDDNTLIR;GLGTDEDAIISVLAYR;ISQTYQQQYGR;NHLLHVFDEYK;NHLLHVFDEYKR;QDAQDLYEAGEK;QDAQDLYEAGEKK;SDTSFMFQR;SETSGSFEDALLAIVK;SLEDDIR;SLYSFIK
sp|P09543|CN37_HUMAN	sp|P09543|CN37_HUMAN	3	3	3	sp|P09543|CN37_HUMAN 2,3-cyclic-nucleotide 3-phosphodiesterase OS=Homo sapiens OX=9606 GN=CNP PE=1 SV=2	1	3	3	3	2	2	0	0	2	2	0	0	2	2	0	0	10.9	10.9	10.9	47.578	421	421	0	21.996	7.4	6.9	0	0	194840	136500	58335	0	0	42310	52326	0	0	2	2	0	0	4	APGAEEYAQQDVLKK;KAGQVFLEELGNHK;VELSEQQLQLWPSDVDK
sp|P09622|DLDH_HUMAN	sp|P09622|DLDH_HUMAN	10	10	10	sp|P09622|DLDH_HUMAN Dihydrolipoyl dehydrogenase, mitochondrial OS=Homo sapiens OX=9606 GN=DLD PE=1 SV=2	1	10	10	10	2	2	10	3	2	2	10	3	2	2	10	3	29.1	29.1	29.1	54.177	509	509	0	85.044	7.1	5.9	29.1	8.1	7265600	167520	356630	6633800	107680	21902	44669	1166600	21481	3	3	18	3	27	ADGGTQVIDTK;AEVITCDVLLVCIGR;ALLNNSHYYHMAHGK;ALTGGIAHLFK;FPFAANSR;IPNIYAIGDVVAGPMLAHK;LGADVTAVEFLGHVGGVGIDMEISK;NETLGGTCLNVGCIPSK;NLGLEELGIELDPR;VCHAHPTLSEAFR
sp|P09651|ROA1_HUMAN;sp|Q32P51|RA1L2_HUMAN	sp|P09651|ROA1_HUMAN;sp|Q32P51|RA1L2_HUMAN	13;8	12;7	12;7	sp|P09651|ROA1_HUMAN Heterogeneous nuclear ribonucleoprotein A1 OS=Homo sapiens OX=9606 GN=HNRNPA1 PE=1 SV=5;sp|Q32P51|RA1L2_HUMAN Heterogeneous nuclear ribonucleoprotein A1-like 2 OS=Homo sapiens OX=9606 GN=HNRNPA1L2 PE=2 SV=2	2	13	12	12	8	10	3	7	7	9	3	6	7	9	3	6	40.1	37.6	37.6	38.746	372	372;320	0	148.48	28	36.3	8.6	24.2	3199400	1128500	1527700	245530	297650	257800	325530	101020	92218	8	12	3	7	30	EDSQRPGAHLTVK;EDTEEHHLR;GFAFVTFDDHDSVDK;GFAFVTFDDHDSVDKIVIQK;GFGFVTYATVEEVDAAMNAR;GFGFVTYATVEEVDAAMNARPHK;IEVIEIMTDR;KLFIGGLSFETTDESLR;LFIGGLSFETTDESLR;NQGGYGGSSSSSSYGSGR;SESPKEPEQLR;SHFEQWGTLTDCVVMR;YHTVNGHNCEVR
sp|P09668|CATH_HUMAN	sp|P09668|CATH_HUMAN	1	1	1	sp|P09668|CATH_HUMAN Pro-cathepsin H OS=Homo sapiens OX=9606 GN=CTSH PE=1 SV=4	1	1	1	1	0	0	1	0	0	0	1	0	0	0	1	0	3.3	3.3	3.3	37.393	335	335	0.0045757	1.2534	0	0	3.3	0	46736	0	0	46736	0	0	0	0	0	0	0	1	0	1	TGIYSSTSCHK
sp|P09669|COX6C_HUMAN	sp|P09669|COX6C_HUMAN	1	1	1	sp|P09669|COX6C_HUMAN Cytochrome c oxidase subunit 6C OS=Homo sapiens OX=9606 GN=COX6C PE=1 SV=2	1	1	1	1	0	1	0	0	0	1	0	0	0	1	0	0	16	16	16	8.7813	75	75	0	2.7323	0	16	0	0	89402	0	89402	0	0	0	0	0	0	0	1	0	0	1	NYDVMKDFEEMR
sp|P09758|TACD2_HUMAN	sp|P09758|TACD2_HUMAN	6	6	6	sp|P09758|TACD2_HUMAN Tumor-associated calcium signal transducer 2 OS=Homo sapiens OX=9606 GN=TACSTD2 PE=1 SV=3	1	6	6	6	6	0	0	0	6	0	0	0	6	0	0	0	22.9	22.9	22.9	35.709	323	323	0	16.797	22.9	0	0	0	778990	778990	0	0	0	0	0	0	0	6	0	0	0	6	AAGDVDIGDAAYYFER;ALGSGMAVDCSTLTSK;MTVCSPDGPGGR;TDKGDLSLR;THHILIDLR;TLIYYLDEIPPK
sp|P09871|C1S_HUMAN	sp|P09871|C1S_HUMAN	3	3	3	sp|P09871|C1S_HUMAN Complement C1s subcomponent OS=Homo sapiens OX=9606 GN=C1S PE=1 SV=1	1	3	3	3	3	0	0	1	3	0	0	1	3	0	0	1	7.1	7.1	7.1	76.684	688	688	0	14.421	7.1	0	0	2	244140	214190	0	0	29950	88211	0	0	27769	3	0	0	1	4	MLTPEHVFIHPGWK;SNALDIIFQTDLTGQK;SSNNPHSPIVEEFQVPYNK
sp|P09874|PARP1_HUMAN	sp|P09874|PARP1_HUMAN	3	3	3	sp|P09874|PARP1_HUMAN Poly [ADP-ribose] polymerase 1 OS=Homo sapiens OX=9606 GN=PARP1 PE=1 SV=4	1	3	3	3	3	0	0	0	3	0	0	0	3	0	0	0	4.3	4.3	4.3	113.08	1014	1014	0	14.973	4.3	0	0	0	138520	138520	0	0	0	0	0	0	0	3	0	0	0	3	HPDVEVDGFSELR;LEQMPSKEDAIEHFMK;VVSEDFLQDVSASTK
sp|P09960|LKHA4_HUMAN	sp|P09960|LKHA4_HUMAN	3	3	3	sp|P09960|LKHA4_HUMAN Leukotriene A-4 hydrolase OS=Homo sapiens OX=9606 GN=LTA4H PE=1 SV=2	1	3	3	3	0	0	0	3	0	0	0	3	0	0	0	3	7.7	7.7	7.7	69.284	611	611	0	10.991	0	0	0	7.7	154210	0	0	0	154210	0	0	0	0	0	0	0	3	3	EDDLNSFNATDLK;MQEVYNFNAINNSEIR;TLTGTAALTVQSQEDNLR
sp|P09972|ALDOC_HUMAN	sp|P09972|ALDOC_HUMAN	7	2	2	sp|P09972|ALDOC_HUMAN Fructose-bisphosphate aldolase C OS=Homo sapiens OX=9606 GN=ALDOC PE=1 SV=2	1	7	2	2	2	3	1	6	2	1	1	2	2	1	1	2	22.3	10.7	10.7	39.455	364	364	0	59.168	10.7	15.9	6.3	22.3	4183800	1444900	338600	873330	1527000	1088100	217940	795580	1330800	2	1	1	3	7	CQYVTEK;GVVPLAGTDGETTTQGLDGLSER;RCQYVTEK;TPSALAILENANVLAR;VLAAVYK;YASICQQNGIVPIVEPEILPDGDHDLK;YASICQQNGIVPIVEPEILPDGDHDLKR
sp|P0C0L4|CO4A_HUMAN;CON__ENSEMBL:ENSBTAP00000007350;CON__P01030	sp|P0C0L4|CO4A_HUMAN	44;6;5	44;6;5	2;1;1	sp|P0C0L4|CO4A_HUMAN Complement C4-A OS=Homo sapiens OX=9606 GN=C4A PE=1 SV=2	3	44	44	2	25	24	23	26	25	24	23	26	0	1	1	1	36.9	36.9	2.2	192.78	1744	1744;1742;1741	0	323.31	21.6	23.2	17.9	20.5	12655000	3508100	3615500	2661100	2870800	290700	221080	243100	277470	30	31	25	29	115	AACAQLNDFLQEYGTQGCQV;AEFQDALEK;ALEILQEEDLIDEDDIPVR;ASAGLLGAHAAAITAYALTLTK;CSVFYGAPSK;DFALLSLQVPLK;DHAVDLIQK;DSSTWLTAFVLK;EELVYELNPLDHR;EFHLHLR;EGAIHREELVYELNPLDHR;EMSGSPASGIPVK;EPFLSCCQFAESLR;FEQLELRPVLYNYLDK;FGLLDEDGKK;GHLFLQTDQPIYNPGQR;GLQDEDGYR;GPEVQLVAHSPWLK;GSFEFPVGDAVSK;HLVPGAPFLLQALVR;KADGSYAAWLSR;KYVLPNFEVK;LHLETDSLALVALGALDTALYAAGSK;LLATLCSAEVCQCAEGK;LNMGITDLQGLR;LQETSNWLLSQQQADGSFQDPCPV…
sp|P0C0L5|CO4B_HUMAN	sp|P0C0L5|CO4B_HUMAN	44	2	2	sp|P0C0L5|CO4B_HUMAN Complement C4-B OS=Homo sapiens OX=9606 GN=C4B PE=1 SV=2	1	44	2	2	26	24	24	27	1	1	2	2	1	1	2	2	36.9	2.3	2.3	192.75	1744	1744	0	7.7215	23.1	24	19.6	21.3	1010600	152180	234430	196080	427950	185090	272120	91176	166860	1	1	2	2	6	AACAQLNDFLQEYGTQGCQV;AEFQDALEK;AEMADQAAAWLTR;ALEILQEEDLIDEDDIPVR;ASAGLLGAHAAAITAYALTLTK;CSVFYGAPSK;DFALLSLQVPLK;DHAVDLIQK;EELVYELNPLDHR;EFHLHLR;EGAIHREELVYELNPLDHR;EMSGSPASGIPVK;EPFLSCCQFAESLR;FEQLELRPVLYNYLDK;FGLLDEDGKK;GHLFLQTDQPIYNPGQR;GLQDEDGYR;GPEVQLVAHSPWLK;GSFEFPVGDAVSK;HLVPGAPFLLQALVR;KADGSYAAWLSR;KYVLPNFEVK;LHLETDSLALVALGALDTALYAAGSK;LLATLCSAEVCQCAEGK;LNMGITDLQGLR;LQETSNWLLSQQQADGSFQDLSP…
sp|Q71UI9|H2AV_HUMAN;sp|P0C0S5|H2AZ_HUMAN	sp|Q71UI9|H2AV_HUMAN;sp|P0C0S5|H2AZ_HUMAN	5;5	3;3	3;3	sp|Q71UI9|H2AV_HUMAN Histone H2A.V OS=Homo sapiens OX=9606 GN=H2AZ2 PE=1 SV=3;sp|P0C0S5|H2AZ_HUMAN Histone H2A.Z OS=Homo sapiens OX=9606 GN=H2AZ1 PE=1 SV=2	2	5	3	3	4	4	5	2	2	2	3	0	2	2	3	0	53.9	41.4	41.4	13.509	128	128;128	0	27.404	46.1	46.1	53.9	12.5	674130	28885	465560	179680	0	14442	161850	41130	0	2	3	5	0	10	AGLQFPVGR;ATIAGGGVIPHIHK;GDEELDSLIK;HLQLAIR;VGATAAVYSAAILEYLTAEVLELAGNASK
sp|P0DML3|CSH2_HUMAN;sp|P0DML2|CSH1_HUMAN;sp|P01241|SOMA_HUMAN;sp|P01242|SOM2_HUMAN;sp|Q14406|CSHL_HUMAN	sp|P0DML3|CSH2_HUMAN;sp|P0DML2|CSH1_HUMAN	7;7;3;2;2	7;7;3;2;2	7;7;3;2;2	sp|P0DML3|CSH2_HUMAN Chorionic somatomammotropin hormone 2 OS=Homo sapiens OX=9606 GN=CSH2 PE=1 SV=1;sp|P0DML2|CSH1_HUMAN Chorionic somatomammotropin hormone 1 OS=Homo sapiens OX=9606 GN=CSH1 PE=1 SV=1	5	7	7	7	5	5	6	5	5	5	6	5	5	5	6	5	41.5	41.5	41.5	24.994	217	217;217;217;217;222	0	67.477	30.4	30.9	36.9	29	2666300	492800	779220	1016700	377590	130610	180010	274850	120350	5	6	9	5	25	DLEEGIQTLMGR;DMDKVETFLR;FDTNSHNHDALLK;ISLLLIESWLEPVR;LFDHAMLQAHR;NYGLLYCFR;SMFANNLVYDTSDSDDYHLLK
sp|P0DMV9|HS71B_HUMAN;sp|P0DMV8|HS71A_HUMAN	sp|P0DMV9|HS71B_HUMAN;sp|P0DMV8|HS71A_HUMAN	25;25	23;23	13;13	sp|P0DMV9|HS71B_HUMAN Heat shock 70 kDa protein 1B OS=Homo sapiens OX=9606 GN=HSPA1B PE=1 SV=1;sp|P0DMV8|HS71A_HUMAN Heat shock 70 kDa protein 1A OS=Homo sapiens OX=9606 GN=HSPA1A PE=1 SV=1	2	25	23	13	19	16	8	18	18	15	8	16	10	9	3	7	51.5	48.4	29.3	70.051	641	641;641	0	207.17	41.5	40.2	13.6	33.4	24505000	15019000	4095800	738910	4652100	1693400	530420	192310	746470	25	18	10	20	73	AAAIGIDLGTTYSCVGVFQHGK;AFYPEEISSMVLTK;AQIHDLVLVGGSTR;ARFEELCSDLFR;ATAGDTHLGGEDFDNR;DAGVIAGLNVLR;EIAEAYLGYPVTNAVITVPAYFNDSQR;ELEQVCNPIISGLYQGAGGPGPGGFGAQGPK;FEELCSDLFR;FGDPVVQSDMK;HWPFQVINDGDKPK;IINEPTAAAIAYGLDR;KFGDPVVQSDMK;LLQDFFNGR;LSKEEIER;LVNHFVEEFK;LVNHFVEEFKR;MKEIAEAYLGYPVTNAVITVPAYFNDSQR;MVQEAEK;NALESYAFNMK;NQVALNPQNTVFDAK;QTQIFTTYSDNQPGVLIQVYEGER;SENVQDLLLLDVAPLSLGLETAGGVMTALIK;TTPSYVAFTD…
sp|P0DN76|U2AF5_HUMAN;sp|Q01081|U2AF1_HUMAN;sp|Q8WU68|U2AF4_HUMAN	sp|P0DN76|U2AF5_HUMAN;sp|Q01081|U2AF1_HUMAN	3;3;1	3;3;1	3;3;1	sp|P0DN76|U2AF5_HUMAN Splicing factor U2AF 35 kDa subunit-like protein OS=Homo sapiens OX=9606 GN=U2AF1L5 PE=1 SV=1;sp|Q01081|U2AF1_HUMAN Splicing factor U2AF 35 kDa subunit OS=Homo sapiens OX=9606 GN=U2AF1 PE=1 SV=3	3	3	3	3	1	1	0	1	1	1	0	1	1	1	0	1	18.3	18.3	18.3	27.872	240	240;240;220	0	11.583	7.5	5.8	0	5	80385	26209	47224	0	6952.2	0	0	0	0	1	1	0	1	3	AEYLASIFGTEK;GGFCNFMHLKPISR;WFNGQPIHAELSPVTDFR
sp|P0DOY3|IGLC3_HUMAN;sp|P0DOY2|IGLC2_HUMAN;sp|P0CF74|IGLC6_HUMAN;sp|A0M8Q6|IGLC7_HUMAN	sp|P0DOY3|IGLC3_HUMAN;sp|P0DOY2|IGLC2_HUMAN;sp|P0CF74|IGLC6_HUMAN	5;5;3;2	5;5;3;2	2;2;1;1	sp|P0DOY3|IGLC3_HUMAN Immunoglobulin lambda constant 3 OS=Homo sapiens OX=9606 GN=IGLC3 PE=1 SV=1;sp|P0DOY2|IGLC2_HUMAN Immunoglobulin lambda constant 2 OS=Homo sapiens OX=9606 GN=IGLC2 PE=1 SV=1;sp|P0CF74|IGLC6_HUMAN Immunoglobulin lambda constant 6 OS=Ho	4	5	5	2	3	3	5	4	3	3	5	4	1	2	2	2	74.5	74.5	27.4	11.265	106	106;106;106;106	0	180.75	46.2	41.5	74.5	55.7	38093000	3255900	1116900	23516000	10204000	864710	341830	8925500	4264700	4	3	8	7	22	AAPSVTLFPPSSEELQANK;AGVETTTPSK;ATLVCLISDFYPGAVTVAWK;SYSCQVTHEGSTVEK;YAASSYLSLTPEQWK
sp|P0DP25|CALM3_HUMAN;sp|P0DP24|CALM2_HUMAN;sp|P0DP23|CALM1_HUMAN	sp|P0DP25|CALM3_HUMAN;sp|P0DP24|CALM2_HUMAN;sp|P0DP23|CALM1_HUMAN	12;12;12	12;12;12	11;11;11	sp|P0DP25|CALM3_HUMAN Calmodulin-3 OS=Homo sapiens OX=9606 GN=CALM3 PE=1 SV=1;sp|P0DP24|CALM2_HUMAN Calmodulin-2 OS=Homo sapiens OX=9606 GN=CALM2 PE=1 SV=1;sp|P0DP23|CALM1_HUMAN Calmodulin-1 OS=Homo sapiens OX=9606 GN=CALM1 PE=1 SV=1	3	12	12	11	6	3	12	7	6	3	12	7	6	3	11	6	69.1	69.1	69.1	16.837	149	149;149;149	0	206.52	55.7	32.2	69.1	53	23562000	3028000	783120	16748000	3002800	669370	209500	3896600	910280	8	3	23	9	43	ADQLTEEQIAEFK;DGNGYISAAELR;DTDSEEEIR;DTDSEEEIREAFR;EADIDGDGQVNYEEFVQMMTAK;EAFSLFDK;EAFSLFDKDGDGTITTK;HVMTNLGEK;LTDEEVDEMIR;MKDTDSEEEIR;MKDTDSEEEIREAFR;VFDKDGNGYISAAELR
sp|P10109|ADX_HUMAN	sp|P10109|ADX_HUMAN	1	1	1	sp|P10109|ADX_HUMAN Adrenodoxin, mitochondrial OS=Homo sapiens OX=9606 GN=FDX1 PE=1 SV=1	1	1	1	1	0	0	1	0	0	0	1	0	0	0	1	0	4.9	4.9	4.9	19.393	184	184	0.0025641	1.4731	0	0	4.9	0	54290	0	0	54290	0	0	0	0	0	0	0	1	0	1	VPETVADAR
sp|P10155|RO60_HUMAN	sp|P10155|RO60_HUMAN	7	7	7	sp|P10155|RO60_HUMAN 60 kDa SS-A/Ro ribonucleoprotein OS=Homo sapiens OX=9606 GN=RO60 PE=1 SV=2	1	7	7	7	3	1	6	2	3	1	6	2	3	1	6	2	16.2	16.2	16.2	60.67	538	538	0	25.632	4.8	2.8	14.1	4.8	771040	180280	58032	425330	107400	44592	24888	148340	33506	3	1	7	2	13	ALLQEMPLTALLR;DELEVIHLIEEHR;FLCFGSEGGTYYIK;LGLENAEALIR;MEESVNQMQPLNEK;MTANSVLEPGNSEVSLVCEK;TRDELEVIHLIEEHR
sp|P10253|LYAG_HUMAN	sp|P10253|LYAG_HUMAN	11	11	11	sp|P10253|LYAG_HUMAN Lysosomal alpha-glucosidase OS=Homo sapiens OX=9606 GN=GAA PE=1 SV=4	1	11	11	11	3	5	11	4	3	5	11	4	3	5	11	4	17.3	17.3	17.3	105.32	952	952	0	68.526	4.2	9.5	17.3	6.7	5365200	272110	908480	3773800	410800	80821	250080	1142300	180310	3	5	15	4	27	AGYIIPLQGPGLTTTESR;AHFPLDVQWNDLDYMDSR;DFPAMVQELHQGGR;GAYTQVIFLAR;NHNSLLSLPQEPYSFSEPAQQAMR;PLFLEFPK;WGYSSTAITR;WTQLGAFYPFMR;YALLPHLYTLFHQAHVAGETVAR;YMMIVDPAISSSGPAGSYRPYDEGLR;YMMIVDPAISSSGPAGSYRPYDEGLRR
sp|P10301|RRAS_HUMAN	sp|P10301|RRAS_HUMAN	4	4	4	sp|P10301|RRAS_HUMAN Ras-related protein R-Ras OS=Homo sapiens OX=9606 GN=RRAS PE=1 SV=1	1	4	4	4	3	2	1	1	3	2	1	1	3	2	1	1	28.9	28.9	28.9	23.48	218	218	0	18.609	23.4	16.1	5.5	5.5	512890	302070	134530	45297	30997	94930	53605	0	0	4	3	1	1	9	GGGPGPGDPPPSETHK;LNVDEAFEQLVR;SEASAFGASHHVAYFEASAK;VKDRDDFPVVLVGNK
sp|P10321|HLAC_HUMAN	sp|P10321|HLAC_HUMAN	8	5	3	sp|P10321|HLAC_HUMAN HLA class I histocompatibility antigen, C alpha chain OS=Homo sapiens OX=9606 GN=HLA-C PE=1 SV=3	1	8	5	3	6	7	2	4	3	5	2	2	2	3	1	1	28.7	21	11.5	40.648	366	366	0	41.735	21.9	24.9	10.9	14.8	1951300	602490	1082000	212290	54576	166280	234770	100550	48291	3	8	3	2	16	APWVEQEGPEYWDR;AYLEGTCVEWLR;DGEDQTQDTELVETR;DGEDQTQDTELVETRPAGDGTFQK;FISVGYVDDTQFVR;SWTAADTAAQITQR;THVTHHPLSDHEATLR;YLENGKETLQR
sp|P10515|ODP2_HUMAN	sp|P10515|ODP2_HUMAN	7	7	7	sp|P10515|ODP2_HUMAN Dihydrolipoyllysine-residue acetyltransferase component of pyruvate dehydrogenase complex, mitochondrial OS=Homo sapiens OX=9606 GN=DLAT PE=1 SV=3	1	7	7	7	3	5	4	2	3	5	4	2	3	5	4	2	16.8	16.8	16.8	68.996	647	647	0	65.826	8.3	13.1	9.6	4.8	2190200	224500	1413000	298670	253990	94613	302970	84085	133900	3	6	4	2	15	ISVNDFIIK;LQPHEFQGGTFTISNLGMFGIK;NFSAIINPPQACILAIGASEDK;VPEANSSWMDTVIR;VPLPSLSPTMQAGTIAR;VVDGAVGAQWLAEFR;YLEKPITMLL
sp|P10586|PTPRF_HUMAN	sp|P10586|PTPRF_HUMAN	5	5	5	sp|P10586|PTPRF_HUMAN Receptor-type tyrosine-protein phosphatase F OS=Homo sapiens OX=9606 GN=PTPRF PE=1 SV=2	1	5	5	5	1	4	1	2	1	4	1	2	1	4	1	2	4.7	4.7	4.7	212.88	1907	1907	0	19.896	0.7	3.9	0.7	1.5	424620	22047	347570	20666	34338	7514.3	100340	9514.5	12315	1	5	1	2	9	AAGTEGPFQEVDGVATTR;ADEARPNTIDFGKDDQHFTVTGLHK;FEVIEFDDGAGSVLR;LIADLQPNTEYSFVLMNR;TGEGFIDFIGQVHK
sp|P10599|THIO_HUMAN	sp|P10599|THIO_HUMAN	5	5	5	sp|P10599|THIO_HUMAN Thioredoxin OS=Homo sapiens OX=9606 GN=TXN PE=1 SV=3	1	5	5	5	0	3	4	1	0	3	4	1	0	3	4	1	55.2	55.2	55.2	11.737	105	105	0	32.467	0	32.4	46.7	12.4	4970800	0	418350	4428000	124450	0	332550	2917400	140780	0	4	7	1	12	CMPTFQFFK;LVVVDFSATWCGPCK;MIKPFFHSLSEK;TAFQEALDAAGDK;VGEFSGANK
sp|P10606|COX5B_HUMAN	sp|P10606|COX5B_HUMAN	2	2	2	sp|P10606|COX5B_HUMAN Cytochrome c oxidase subunit 5B, mitochondrial OS=Homo sapiens OX=9606 GN=COX5B PE=1 SV=2	1	2	2	2	0	0	2	0	0	0	2	0	0	0	2	0	18.6	18.6	18.6	13.696	129	129	0	5.3326	0	0	18.6	0	313130	0	0	313130	0	0	0	0	0	0	0	2	0	2	EDPNLVPSISNK;KGLDPYNVLAPK
sp|P10619|PPGB_HUMAN	sp|P10619|PPGB_HUMAN	2	2	2	sp|P10619|PPGB_HUMAN Lysosomal protective protein OS=Homo sapiens OX=9606 GN=CTSA PE=1 SV=2	1	2	2	2	0	1	1	1	0	1	1	1	0	1	1	1	5	5	5	54.465	480	480	0	7.6816	0	2.3	2.3	2.7	148090	0	74900	35040	38152	0	47483	31440	0	0	1	1	1	3	EFSHIAFLTIK;YGDSGEQIAGFVK
sp|P10643|CO7_HUMAN	sp|P10643|CO7_HUMAN	2	2	2	sp|P10643|CO7_HUMAN Complement component C7 OS=Homo sapiens OX=9606 GN=C7 PE=1 SV=2	1	2	2	2	0	1	0	1	0	1	0	1	0	1	0	1	3.6	3.6	3.6	93.517	843	843	0	12.185	0	1.3	0	2.3	60920	0	9063.3	0	51857	0	0	0	0	0	1	0	1	2	NVVYTCNEGYSLIGNPVAR;SYTSHTNEIHK
sp|P10644|KAP0_HUMAN	sp|P10644|KAP0_HUMAN	1	1	1	sp|P10644|KAP0_HUMAN cAMP-dependent protein kinase type I-alpha regulatory subunit OS=Homo sapiens OX=9606 GN=PRKAR1A PE=1 SV=1	1	1	1	1	1	0	0	0	1	0	0	0	1	0	0	0	3.1	3.1	3.1	42.981	381	381	0.0069331	1.1131	3.1	0	0	0	20751	20751	0	0	0	0	0	0	0	1	0	0	0	1	VSILESLDKWER
sp|P10768|ESTD_HUMAN	sp|P10768|ESTD_HUMAN	1	1	1	sp|P10768|ESTD_HUMAN S-formylglutathione hydrolase OS=Homo sapiens OX=9606 GN=ESD PE=1 SV=2	1	1	1	1	0	0	0	1	0	0	0	1	0	0	0	1	4.3	4.3	4.3	31.462	282	282	0	5.9494	0	0	0	4.3	20435	0	0	0	20435	0	0	0	0	0	0	0	1	1	VFEHDSVELNCK
sp|P10809|CH60_HUMAN	sp|P10809|CH60_HUMAN	29	29	29	sp|P10809|CH60_HUMAN 60 kDa heat shock protein, mitochondrial OS=Homo sapiens OX=9606 GN=HSPD1 PE=1 SV=2	1	29	29	29	7	18	12	17	7	18	12	17	7	18	12	17	63.5	63.5	63.5	61.054	573	573	0	267.53	21.1	44.9	34.9	44.9	15460000	2519700	8529900	2066500	2343800	514100	1418700	451820	468480	9	25	14	20	68	AAVEEGIVLGGGCALLR;ALMLQGVDLLADAVAVTMGPK;CEFQDAYVLLSEK;CIPALDSLTPANEDQK;DMAIATGGAVFGEEGLTLNLEDVQPHDLGK;DPGMGAMGGMGGGMGGGMF;EEKDPGMGAMGGMGGGMGGGMF;GVMLAVDAVIAELKK;GYISPYFINTSK;IMQSSSEVGYDAMAGDFVNMVEK;IQEIIEQLDVTTSEYEK;IQEIIEQLDVTTSEYEKEK;ISSIQSIVPALEIANAHR;KISSIQSIVPALEIANAHR;KPLVIIAEDVDGEALSTLVLNR;LVQDVANNTNEEAGDGTTTATVLAR;NAGVEGSLIVEK;RGVMLAVDAVIAELKK;RIQEIIEQLDVTTSEYEKEK;TALLDAAGVASLLTTAEVVVTEIP…
sp|P10909|CLUS_HUMAN	sp|P10909|CLUS_HUMAN	16	16	16	sp|P10909|CLUS_HUMAN Clusterin OS=Homo sapiens OX=9606 GN=CLU PE=1 SV=1	1	16	16	16	8	11	10	12	8	11	10	12	8	11	10	12	32.7	32.7	32.7	52.494	449	449	0	177.47	19.8	29.4	22	27.2	13571000	1988300	4595300	3749900	3237200	661330	1122800	1238900	1064200	8	13	12	15	48	ASSIIDELFQDR;EILSVDCSTNNPSQAK;ELDESLQVAER;EPQDTYHYLPFSLPHR;IDSLLENDR;IDSLLENDRQQTHMLDVMQDHFSR;KTLLSNLEEAK;KTLLSNLEEAKK;KYNELLK;LFDSDPITVTVPVEVSR;QQTHMLDVMQDHFSR;RELDESLQVAER;RPHFFFPK;TLLSNLEEAK;TLLSNLEEAKK;VTTVASHTSDSDVPSGVTEVVVK
sp|P11021|BIP_HUMAN	sp|P11021|BIP_HUMAN	32	32	31	sp|P11021|BIP_HUMAN Endoplasmic reticulum chaperone BiP OS=Homo sapiens OX=9606 GN=HSPA5 PE=1 SV=2	1	32	32	31	21	26	22	24	21	26	22	24	20	26	21	23	52.6	52.6	52.6	72.332	654	654	0	323.31	40.8	45.9	43.9	43.6	60857000	12149000	21859000	14402000	12448000	1213100	2335900	1748400	1576500	26	34	30	29	119	AKFEELNMDLFR;DAGTIAGLNVMR;DNHLLGTFDLTGIPPAPR;ELEEIVQPIISK;FEELNMDLFR;GVPQIEVTFEIDVNGILR;IEIESFYEGEDFSETLTR;IEWLESHQDADIEDFK;IEWLESHQDADIEDFKAK;IINEPTAAAIAYGLDK;IINEPTAAAIAYGLDKR;ITITNDQNR;ITPSYVAFTPEGER;KKELEEIVQPIISK;KSDIDEIVLVGGSTR;KSQIFSTASDNQPTVTIK;KTKPYIQVDIGGGQTK;KVTHAVVTVPAYFNDAQR;LSSEDKETMEK;LYGSAGPPPTGEEDTAEKDEL;MKETAEAYLGK;MVNDAEKFAEEDKK;NELESYAYSLK;NQLTSNPENTVFDAK;SDIDEIVLVGGSTR;SQIFST…
sp|P11047|LAMC1_HUMAN	sp|P11047|LAMC1_HUMAN	50	50	49	sp|P11047|LAMC1_HUMAN Laminin subunit gamma-1 OS=Homo sapiens OX=9606 GN=LAMC1 PE=1 SV=3	1	50	50	49	23	32	24	39	23	32	24	39	22	31	24	39	42.3	42.3	41.5	177.6	1609	1609	0	323.31	22	30	20.4	33.4	28926000	5898600	9645700	5264400	8117300	736390	848510	534100	952390	26	35	28	43	132	ATAESASECLPCDCNGR;AVEIYASVAQLSPLDSETLENEANNIK;CELCDDGYFGDPLGR;CIYNTAGFYCDR;CKPGFFNLESSNPR;CLPFFNDRPWR;CSCKPGVMGDK;DGFFGNPLAPNPADK;DGSEASLEWSSER;DTLQEANDILNNLK;DTLQEANDILNNLKDFDRR;EAQDVKDVDQNLMDR;EAQQALGSAAADATEAK;EDGPWIPYQYYSGSCENTYSK;EVMDLLR;EVVCTNCPTGTTGK;FHTSRPESFAIYK;GKTEQQTADQLLAR;HKQEADDIVR;HNTYGVDCEK;KQEAAIMDYNR;KQEAAIMDYNRDIEEIMK;LCQCSDNIDPNAVGNCNR;LGNNEACSSCHCSPVGSLSTQCDSYGR;LHEATDYPWRPA…
sp|P11142|HSP7C_HUMAN	sp|P11142|HSP7C_HUMAN	27	26	19	sp|P11142|HSP7C_HUMAN Heat shock cognate 71 kDa protein OS=Homo sapiens OX=9606 GN=HSPA8 PE=1 SV=1	1	27	26	19	18	16	12	21	17	16	11	20	11	11	7	14	53.6	53.6	42.1	70.897	646	646	0	240.53	38.1	32.7	25.2	41.6	18032000	4770300	6383700	1117300	5760400	552990	626360	234690	533550	20	22	13	24	79	ARFEELNADLFR;CNEIINWLDKNQTAEKEEFEHQQK;DAGTIAGLNVLR;FDDAVVQSDMK;FEELNADLFR;FELTGIPPAPR;GPAVGIDLGTTYSCVGVFQHGK;HWPFMVVNDAGR;HWPFMVVNDAGRPK;IINEPTAAAIAYGLDK;IINEPTAAAIAYGLDKK;LLQDFFNGK;LYQSAGGMPGGMPGGFPGGGAPPSGGASSGPTIEEVD;MKEIAEAYLGK;MVNHFIAEFK;MVQEAEK;NQTAEKEEFEHQQK;NQVAMNPTNTVFDAK;NSLESYAFNMK;QTQTFTTYSDNQPGVLIQVYEGER;RFDDAVVQSDMK;SFYPEEVSSMVLTK;SINPDEAVAYGAAVQAAILSGDK;SQIHDIVLVGGSTR;STAGDTHLGGEDF…
sp|P11166|GTR1_HUMAN	sp|P11166|GTR1_HUMAN	9	9	9	sp|P11166|GTR1_HUMAN Solute carrier family 2, facilitated glucose transporter member 1 OS=Homo sapiens OX=9606 GN=SLC2A1 PE=1 SV=2	1	9	9	9	9	7	7	8	9	7	7	8	9	7	7	8	14.4	14.4	14.4	54.083	492	492	0	106.87	14.4	10.6	14	14	27722000	12845000	7635800	1417000	5824500	3189300	2024800	1065000	3011200	15	11	11	11	48	GTADVTHDLQEMK;GTADVTHDLQEMKEESR;KVTILELFR;LRGTADVTHDLQEMKEESR;QGGASQSDKTPEELFHPLGADSQV;SFEMLILGR;TFDEIASGFR;TPEELFHPLGADSQV;VTILELFR
sp|P11169|GTR3_HUMAN;sp|Q8TDB8|GTR14_HUMAN	sp|P11169|GTR3_HUMAN;sp|Q8TDB8|GTR14_HUMAN	5;4	5;4	5;4	sp|P11169|GTR3_HUMAN Solute carrier family 2, facilitated glucose transporter member 3 OS=Homo sapiens OX=9606 GN=SLC2A3 PE=1 SV=1;sp|Q8TDB8|GTR14_HUMAN Solute carrier family 2, facilitated glucose transporter member 14 OS=Homo sapiens OX=9606 GN=SLC2A14 P	2	5	5	5	3	3	3	2	3	3	3	2	3	3	3	2	11.9	11.9	11.9	53.924	496	496;520	0	44.67	9.7	10.1	7.1	4	3056600	941760	756110	776130	582590	357680	522240	409180	387370	4	4	3	2	13	AFEGQAHGADR;DGVMEMNSIEPAKETTTNV;LWGTQDVSQDIQEMK;LWGTQDVSQDIQEMKDESAR;QVTVLELFR
sp|P11171|41_HUMAN	sp|P11171|41_HUMAN	3	3	3	sp|P11171|41_HUMAN Protein 4.1 OS=Homo sapiens OX=9606 GN=EPB41 PE=1 SV=4	1	3	3	3	3	0	0	0	3	0	0	0	3	0	0	0	4.7	4.7	4.7	97.016	864	864	0	9.732	4.7	0	0	0	300660	300660	0	0	0	0	0	0	0	3	0	0	0	3	LSMYGVDLHK;SMTPAQADLEFLENAK;VSLLDDTVYECVVEK
sp|P11177|ODPB_HUMAN	sp|P11177|ODPB_HUMAN	8	8	8	sp|P11177|ODPB_HUMAN Pyruvate dehydrogenase E1 component subunit beta, mitochondrial OS=Homo sapiens OX=9606 GN=PDHB PE=1 SV=3	1	8	8	8	5	5	2	3	5	5	2	3	5	5	2	3	30.9	30.9	30.9	39.233	359	359	0	67.585	20.9	21.2	8.9	11.1	2270600	785150	1001800	248270	235320	162790	297750	91742	94698	5	5	3	3	16	DAINQGMDEELERDEK;DFLIPIGK;EGVECEVINMR;IMEGPAFNFLDAPAVR;QGTHITVVSHSR;TIRPMDMETIEASVMK;TYYMSGGLQPVPIVFR;VFLLGEEVAQYDGAYK
sp|P11182|ODB2_HUMAN	sp|P11182|ODB2_HUMAN	3	3	3	sp|P11182|ODB2_HUMAN Lipoamide acyltransferase component of branched-chain alpha-keto acid dehydrogenase complex, mitochondrial OS=Homo sapiens OX=9606 GN=DBT PE=1 SV=3	1	3	3	3	0	3	0	0	0	3	0	0	0	3	0	0	9.5	9.5	9.5	53.486	482	482	0	9.64	0	9.5	0	0	103850	0	103850	0	0	0	0	0	0	0	3	0	0	3	DMTVPILVSKPPVFTGK;ILKEDILNYLEK;PVIMPPEVAIGALGSIK
sp|P11216|PYGB_HUMAN	sp|P11216|PYGB_HUMAN	23	19	17	sp|P11216|PYGB_HUMAN Glycogen phosphorylase, brain form OS=Homo sapiens OX=9606 GN=PYGB PE=1 SV=5	1	23	19	17	7	13	3	17	7	11	1	17	6	10	1	15	33.9	28.6	27.5	96.695	843	843	0	90.878	12.3	19.5	4	26.1	2762600	355740	1134400	29531	1242900	53734	122550	4870.8	199250	7	11	1	18	37	DIVNMLMHHDR;DYFFALAHTVR;EPDCFKDIVNMLMHHDR;FSAFLEK;HLDHVAALFPGDVDR;HLHFTLVK;IGEEFLTDLSQLK;IGEEFLTDLSQLKK;INPSSMFDVHVK;IVNGWQVEEADDWLR;LKQEYFVVAATLQDIIR;LLPLVSDEVFIR;LVTSIGDVVNHDPVVGDR;QAVDQISSGFFSPK;VAIQLNDTHPALSIPELMR;VEHTPDGVK;VFADYEAYMQCQAQVDQLYR;VIFLENYR;VIPAADLSQQISTAGTEASGTGNMK;VLYPNDNFFEGK;WLLLCNPGLADTIVEK;WPVSMFEK;YEFGIFNQK
sp|P11233|RALA_HUMAN	sp|P11233|RALA_HUMAN	2	1	1	sp|P11233|RALA_HUMAN Ras-related protein Ral-A OS=Homo sapiens OX=9606 GN=RALA PE=1 SV=1	1	2	1	1	2	1	1	1	1	0	0	0	1	0	0	0	10.2	6.8	6.8	23.567	206	206	0.00046104	2.3294	10.2	3.4	3.4	3.4	94105	94105	0	0	0	0	0	0	0	1	0	0	0	1	AEQWNVNYVETSAK;VFFDLMR
sp|P11234|RALB_HUMAN	sp|P11234|RALB_HUMAN	5	5	4	sp|P11234|RALB_HUMAN Ras-related protein Ral-B OS=Homo sapiens OX=9606 GN=RALB PE=1 SV=1	1	5	5	4	5	3	1	1	5	3	1	1	4	2	0	0	22.3	22.3	18.9	23.408	206	206	0	19.092	22.3	15.5	3.4	3.4	1118600	756260	202880	77251	82263	285140	61051	54094	64200	5	3	1	1	10	AEEDKIPLLVVGNK;AEEWGVQYVETSAK;RQVPVEEAR;SKAEEWGVQYVETSAK;VFFDLMR
sp|P11277|SPTB1_HUMAN	sp|P11277|SPTB1_HUMAN	8	3	3	sp|P11277|SPTB1_HUMAN Spectrin beta chain, erythrocytic OS=Homo sapiens OX=9606 GN=SPTB PE=1 SV=5	1	8	3	3	7	2	1	1	2	1	1	0	2	1	1	0	4.7	2.2	2.2	246.47	2137	2137	0	17.957	4.3	1.4	0.5	0.5	161230	112240	30378	18611	0	38790	24373	0	0	2	1	1	0	4	DALLLWCQMK;FLDLLEPLGR;GLDAHLEQIFQEAHGMVAR;HRPDLIDFDK;IHCLENVDK;LVAQDNFGYDLAAVEAAK;VHLENMGSHDIVDGNHR;WVNSHLAR
sp|P11387|TOP1_HUMAN	sp|P11387|TOP1_HUMAN	1	1	1	sp|P11387|TOP1_HUMAN DNA topoisomerase 1 OS=Homo sapiens OX=9606 GN=TOP1 PE=1 SV=2	1	1	1	1	0	1	0	0	0	1	0	0	0	1	0	0	1.6	1.6	1.6	90.725	765	765	0	7.8405	0	1.6	0	0	33982	0	33982	0	0	0	0	0	0	0	1	0	0	1	LEVQATDREENK
sp|P11413|G6PD_HUMAN	sp|P11413|G6PD_HUMAN	5	5	5	sp|P11413|G6PD_HUMAN Glucose-6-phosphate 1-dehydrogenase OS=Homo sapiens OX=9606 GN=G6PD PE=1 SV=4	1	5	5	5	3	2	0	1	3	2	0	1	3	2	0	1	8.9	8.9	8.9	59.256	515	515	0	4.1906	5.2	3.5	0	1.9	216490	89744	89655	0	37092	32630	28707	0	0	3	2	0	1	6	EMVQNLMVLR;IFGPIWNR;LKLEDFFAR;LSNHISSLFR;WDGVPFILR
sp|P11464|PSG1_HUMAN;sp|Q13046|PSG7_HUMAN;sp|Q15238|PSG5_HUMAN	sp|P11464|PSG1_HUMAN;sp|Q13046|PSG7_HUMAN	7;4;1	7;4;1	1;1;0	sp|P11464|PSG1_HUMAN Pregnancy-specific beta-1-glycoprotein 1 OS=Homo sapiens OX=9606 GN=PSG1 PE=1 SV=1;sp|Q13046|PSG7_HUMAN Putative pregnancy-specific beta-1-glycoprotein 7 OS=Homo sapiens OX=9606 GN=PSG7 PE=5 SV=3	3	7	7	1	1	2	4	6	1	2	4	6	1	0	0	1	16.2	16.2	3.8	47.222	419	419;419;335	0	13.876	3.8	5.5	9.1	15.5	1643300	117990	41197	676140	807930	21724	8769.7	196650	272020	1	2	4	6	13	ILILPSVTR;IYPSFTYYR;LPKPYITINNLNPR;PYITINNLNPR;SDPVTLNVLYGPDLPR;TLFLLGVTK;YTAGPYECEIR
sp|P11465|PSG2_HUMAN;sp|Q9UQ72|PSG11_HUMAN	sp|P11465|PSG2_HUMAN;sp|Q9UQ72|PSG11_HUMAN	2;1	1;1	1;1	sp|P11465|PSG2_HUMAN Pregnancy-specific beta-1-glycoprotein 2 OS=Homo sapiens OX=9606 GN=PSG2 PE=2 SV=2;sp|Q9UQ72|PSG11_HUMAN Pregnancy-specific beta-1-glycoprotein 11 OS=Homo sapiens OX=9606 GN=PSG11 PE=2 SV=3	2	2	1	1	0	1	0	1	0	1	0	0	0	1	0	0	8.1	4.8	4.8	37.216	335	335;335	0	4.8647	0	4.8	0	3.3	23599	0	23599	0	0	0	0	0	0	0	1	0	0	1	SDPVTLNLLHGPDLPR;YTAGPYECEIR
sp|P11766|ADHX_HUMAN	sp|P11766|ADHX_HUMAN	6	6	6	sp|P11766|ADHX_HUMAN Alcohol dehydrogenase class-3 OS=Homo sapiens OX=9606 GN=ADH5 PE=1 SV=4	1	6	6	6	0	3	1	6	0	3	1	6	0	3	1	6	21.1	21.1	21.1	39.724	374	374	0	63.674	0	10.2	4.3	21.1	699590	0	121810	22023	555760	0	26986	7949.3	172610	0	3	1	6	10	AGDTVIPLYIPQCGECK;EFGATECINPQDFSK;IDPLAPLDK;IKVDEFVTHNLSFDEINK;VCLLGCGISTGYGAAVNTAK;VDEFVTHNLSFDEINK
sp|P11908|PRPS2_HUMAN	sp|P11908|PRPS2_HUMAN	2	1	1	sp|P11908|PRPS2_HUMAN Ribose-phosphate pyrophosphokinase 2 OS=Homo sapiens OX=9606 GN=PRPS2 PE=1 SV=2	1	2	1	1	2	1	0	0	1	0	0	0	1	0	0	0	10.7	5.3	5.3	34.769	318	318	0	2.8711	10.7	5.3	0	0	33560	33560	0	0	0	0	0	0	0	1	0	0	0	1	PNIVLFSGSSHQDLSQR;VYAILTHGIFSGPAISR
sp|P11940|PABP1_HUMAN;sp|Q9H361|PABP3_HUMAN;sp|Q13310|PABP4_HUMAN;sp|Q4VXU2|PAP1L_HUMAN;sp|Q5JQF8|PAP1M_HUMAN	sp|P11940|PABP1_HUMAN;sp|Q9H361|PABP3_HUMAN	11;7;4;2;1	11;7;4;2;1	11;7;4;2;1	sp|P11940|PABP1_HUMAN Polyadenylate-binding protein 1 OS=Homo sapiens OX=9606 GN=PABPC1 PE=1 SV=2;sp|Q9H361|PABP3_HUMAN Polyadenylate-binding protein 3 OS=Homo sapiens OX=9606 GN=PABPC3 PE=1 SV=2	5	11	11	11	7	6	2	3	7	6	2	3	7	6	2	3	24.2	24.2	24.2	70.67	636	636;631;644;614;200	0	65.608	15.9	13.4	5	6.4	1926700	820550	782770	91522	231860	185620	225890	47467	92259	8	8	2	4	22	ALDTMNFDVIK;ALYDTFSAFGNILSCK;FSPAGPILSIR;GFGFVCFSSPEEATK;GYGFVHFETQEAAER;IVATKPLYVALAQR;LFPLIQAMHPTLAGK;NFGEDMDDERLK;NLDDGIDDERLR;SKVDEAVAVLQAHQAK;SLGYAYVNFQQPADAER
sp|P12074|CX6A1_HUMAN	sp|P12074|CX6A1_HUMAN	1	1	1	sp|P12074|CX6A1_HUMAN Cytochrome c oxidase subunit 6A1, mitochondrial OS=Homo sapiens OX=9606 GN=COX6A1 PE=1 SV=4	1	1	1	1	1	0	0	0	1	0	0	0	1	0	0	0	26.6	26.6	26.6	12.155	109	109	0.0025685	1.509	26.6	0	0	0	71796	71796	0	0	0	0	0	0	0	1	0	0	0	1	TKPFPWGDGNHTLFHNPHVNPLPTGYEDE
sp|P12107|COBA1_HUMAN	sp|P12107|COBA1_HUMAN	2	1	1	sp|P12107|COBA1_HUMAN Collagen alpha-1(XI) chain OS=Homo sapiens OX=9606 GN=COL11A1 PE=1 SV=4	1	2	1	1	1	1	0	1	1	1	0	0	1	1	0	0	0.9	0.5	0.5	181.06	1806	1806	0.0049813	1.2438	0.5	0.5	0	0.4	57086	29459	27627	0	0	19568	17514	0	0	1	1	0	0	2	GETGFQGK;PGSWFSEFK
sp|P12109|CO6A1_HUMAN	sp|P12109|CO6A1_HUMAN	38	38	38	sp|P12109|CO6A1_HUMAN Collagen alpha-1(VI) chain OS=Homo sapiens OX=9606 GN=COL6A1 PE=1 SV=3	1	38	38	38	27	30	20	30	27	30	20	30	27	30	20	30	51.3	51.3	51.3	108.53	1028	1028	0	323.31	38	41.6	28.9	44.5	159730000	46025000	54800000	13600000	45306000	3817900	3643900	1565300	4828000	48	58	33	48	187	AGIEIFVVVVGR;AVAFQDCPVDLFFVLDTSESVALR;CPDYTCPITFSSPADITILLDGSASVGSHNFDTTK;CPDYTCPITFSSPADITILLDGSASVGSHNFDTTKR;DAEEAISQTIDTIVDMIK;DQLLPPSPNNR;DTTPLNVLCSPGIQVVSVGIK;DVFDFIPGSDQLNVISCQGLAPSQGR;DVFDFIPGSDQLNVISCQGLAPSQGRPGLSLVK;ENYAELLEDAFLK;EPCGGLEDAVNEAK;FEPGQSYAGVVQYSHSQMQEHVSLR;GDEGEAGDPGDDNNDIAPR;GDEGPPGSEGAR;GDPGEAGPQGDQGR;GEAGDEGNPGPDGAPGER;GLEQLLVGGSHLK;GPEGPQGPPGHQGPPGPDECEILDIIMK;GTYTDCAIK…
sp|P12110|CO6A2_HUMAN	sp|P12110|CO6A2_HUMAN	32	32	32	sp|P12110|CO6A2_HUMAN Collagen alpha-2(VI) chain OS=Homo sapiens OX=9606 GN=COL6A2 PE=1 SV=4	1	32	32	32	20	24	14	24	20	24	14	24	20	24	14	24	37.9	37.9	37.9	108.58	1019	1019	0	323.31	25	30.8	20	33.4	92290000	28142000	26782000	8153700	29212000	2511000	2299000	1323500	3754600	31	35	20	35	121	AAVFHEK;AAVFHEKDYDSLAQPGFFDR;ALCDRDVTVTAIGIGDMFHEK;DIASTPHELYR;DVTVTAIGIGDMFHEK;DVTVTAIGIGDMFHEKHESENLYSIACDKPQQVR;DYDSLAQPGFFDR;ETCGCCDCEK;ETCGCCDCEKR;FIDDMEDVLCPDPQIVCPDLPCQTELSVAQCTQR;GLAGEVGNK;GTVHFAVVITDGHVTGSPCGGIK;HAELSFVFLTDGVTGNDSLHESAHSMR;HDPRDDDLNLR;HEAYGECYK;HESENLYSIACDKPQQVR;KQNVVPTVLALGSDVDMDVLTTLSLGDR;LFAVAPNQNLK;LGEQNFHK;NDYATMLPDSTEIDQDTINR;NFVINVVNR;NLEWIAGGTWTPSALK;NLQGISSFR;P…
sp|P12111|CO6A3_HUMAN	sp|P12111|CO6A3_HUMAN	124	124	124	sp|P12111|CO6A3_HUMAN Collagen alpha-3(VI) chain OS=Homo sapiens OX=9606 GN=COL6A3 PE=1 SV=5	1	124	124	124	63	87	66	104	63	87	66	104	63	87	66	104	49.8	49.8	49.8	343.67	3177	3177	0	323.31	29.1	37.8	31	43.7	223790000	46728000	71877000	20828000	84360000	1966500	2374800	1162300	4174400	83	131	83	138	435	AAPLQGMLPGLLAPLR;ACNLDVILGFDGSR;AELQHIATDDNLVFTVPEFR;AGILTFCVGASQANK;ALGFAGGELANIGLALDFVVENHFTR;ALGSAIEYTIENVFESAPNPR;ALILVGLER;ALNLGYALDYAQR;DEVQNAVQR;DFVMNLVNSLDIGNDNIR;DGVPGGPGETGK;DIIFLLDGSANVGK;DQNVFVAQK;DSFQEVLR;DVVFLIDGSQSAGPEFQYVR;DVVFLLDGSEGVR;DVVLSIVNDLTIAESNCPR;EHVPQLLLLLTAGQSEDSYLQAANALTR;ELPNIEER;EVITAVR;EVYTFASEPNDVFFK;FDEHQSKPEILNLVK;GADQAELEEIAFDSSLVFIPAEFR;GAQGPAGPAGPPGLIGEQGISGP…
sp|P12235|ADT1_HUMAN	sp|P12235|ADT1_HUMAN	6	2	2	sp|P12235|ADT1_HUMAN ADP/ATP translocase 1 OS=Homo sapiens OX=9606 GN=SLC25A4 PE=1 SV=4	1	6	2	2	1	5	3	3	1	2	1	1	1	2	1	1	18.5	6	6	33.064	298	298	0	6.7853	3	18.5	10.4	11.1	1050400	83029	701240	200650	65483	58278	219650	190240	69195	1	2	1	1	5	EQGFLSFWR;GADIMYTGTVDCWR;GDHAWSFLK;KGADIMYTGTVDCWR;LLLQVQHASK;YFPTQALNFAFK
sp|P12236|ADT3_HUMAN	sp|P12236|ADT3_HUMAN	7	7	2	sp|P12236|ADT3_HUMAN ADP/ATP translocase 3 OS=Homo sapiens OX=9606 GN=SLC25A6 PE=1 SV=4	1	7	7	2	1	5	3	4	1	5	3	4	0	1	0	1	25.2	25.2	9.7	32.866	298	298	0	14.658	3	20.8	10.4	15.4	4325600	358410	2083900	1221000	662230	220160	762460	553210	647670	1	6	3	6	16	DFLAGGIAAAISK;EQGVLSFWR;GADIMYTGTVDCWR;GMGGAFVLVLYDELKK;KGADIMYTGTVDCWR;LLLQVQHASK;YFPTQALNFAFK
sp|P12268|IMDH2_HUMAN	sp|P12268|IMDH2_HUMAN	6	6	6	sp|P12268|IMDH2_HUMAN Inosine-5-monophosphate dehydrogenase 2 OS=Homo sapiens OX=9606 GN=IMPDH2 PE=1 SV=2	1	6	6	6	6	3	0	0	6	3	0	0	6	3	0	0	21	21	21	55.804	514	514	0	23.8	21	11.1	0	0	450070	304840	145220	0	0	63115	54490	0	0	6	3	0	0	9	DKYPNLQVIGGNVVTAAQAK;FGVPVIADGGIQNVGHIAK;FVPYLIAGIQHSCQDIGAK;KYEQGFITDPVVLSPK;LPIVNEDDELVAIIAR;TSSAQVEGGVHSLHSYEK
sp|P12270|TPR_HUMAN	sp|P12270|TPR_HUMAN	5	5	5	sp|P12270|TPR_HUMAN Nucleoprotein TPR OS=Homo sapiens OX=9606 GN=TPR PE=1 SV=3	1	5	5	5	2	1	2	0	2	1	2	0	2	1	2	0	2.7	2.7	2.7	267.29	2363	2363	0	70.613	1.1	0.6	1.1	0	180290	56833	31186	92274	0	0	0	0	0	2	1	2	0	5	LESALTELEQLRK;NLQEQTVQLQSELSR;SNASLTNNQNLIQSLK;SQEQILEILR;VLLMELEEAR
sp|P12273|PIP_HUMAN	sp|P12273|PIP_HUMAN	5	5	5	sp|P12273|PIP_HUMAN Prolactin-inducible protein OS=Homo sapiens OX=9606 GN=PIP PE=1 SV=1	1	5	5	5	1	1	5	2	1	1	5	2	1	1	5	2	42.5	42.5	42.5	16.572	146	146	0	27.135	11	11	42.5	21.2	666940	63731	103590	430110	69501	32095	49790	210530	32871	1	1	5	2	9	ELGICPDDAAVIPIK;FYTIEILK;TVQIAAVVDVIR;TYLISSIPLQGAFNYK;YTACLCDDNPK
sp|P12277|KCRB_HUMAN	sp|P12277|KCRB_HUMAN	3	3	3	sp|P12277|KCRB_HUMAN Creatine kinase B-type OS=Homo sapiens OX=9606 GN=CKB PE=1 SV=1	1	3	3	3	0	0	0	3	0	0	0	3	0	0	0	3	8.9	8.9	8.9	42.644	381	381	0.00088968	1.8791	0	0	0	8.9	230520	0	0	0	230520	0	0	0	0	0	0	0	3	3	DLFDPIIEDR;FCTGLTQIETLFK;VLTPELYAELR
sp|P12429|ANXA3_HUMAN	sp|P12429|ANXA3_HUMAN	16	16	16	sp|P12429|ANXA3_HUMAN Annexin A3 OS=Homo sapiens OX=9606 GN=ANXA3 PE=1 SV=3	1	16	16	16	10	10	6	14	10	10	6	14	10	10	6	14	49.8	49.8	49.8	36.375	323	323	0	79.704	30	28.5	21.1	46.1	6728900	3340300	1156700	404570	1827300	428810	162220	115880	215410	11	10	6	14	41	ALLTLADGR;ASIWVGHR;DESLKVDEHLAK;DYPDFSPSVDAEAIQK;GAGTNEDALIEILTTR;GIGTDEFTLNR;HYGYSLYSAIK;LTFDEYR;MLISILTER;QDAQILYK;RDESLKVDEHLAK;SDTSGDYEITLLK;SEIDLLDIR;SLGDDISSETSGDFR;SLGDDISSETSGDFRK;WGTDEDKFTEILCLR
sp|P12694|ODBA_HUMAN	sp|P12694|ODBA_HUMAN	3	3	3	sp|P12694|ODBA_HUMAN 2-oxoisovalerate dehydrogenase subunit alpha, mitochondrial OS=Homo sapiens OX=9606 GN=BCKDHA PE=1 SV=2	1	3	3	3	3	0	0	0	3	0	0	0	3	0	0	0	12.1	12.1	12.1	50.47	445	445	0	6.6437	12.1	0	0	0	230910	230910	0	0	0	0	0	0	0	3	0	0	0	3	AVAENQPFLIEAMTYR;HLQTYGEHYPLDHFDK;KPKPNPNLLFSDVYQEMPAQLR
sp|P12814|ACTN1_HUMAN;sp|P35609|ACTN2_HUMAN;sp|Q08043|ACTN3_HUMAN	sp|P12814|ACTN1_HUMAN	49;14;9	31;4;2	31;4;2	sp|P12814|ACTN1_HUMAN Alpha-actinin-1 OS=Homo sapiens OX=9606 GN=ACTN1 PE=1 SV=2	3	49	31	31	34	38	28	39	22	25	18	24	22	25	18	24	66.3	47.2	47.2	103.06	892	892;894;901	0	323.31	47.4	60.1	40.7	51.3	28606000	6650800	14310000	2354900	5290400	516750	812590	283550	516340	29	41	26	29	125	AAPFNNWMEGAMEDLQDTFIVHTIEEIQGLTTAHEQFK;AGTQIENIEEDFRDGLK;AIMTYVSSFYHAFSGAQK;ALDFIASK;ASFNHFDR;ASFNHFDRDHSGTLGPEEFK;ASIHEAWTDGK;CQLEINFNTLQTK;DDPLTNLNTAFDVAEK;DGLGFCALIHR;DLLLDPAWEK;EGLLLWCQR;ELPPDQAEYCIAR;ETADTDTADQVMASFK;FAIQDISVEETSAK;GYEEWLLNEIR;GYEEWLLNEIRR;HEAFESDLAAHQDR;HRPELIDYGK;HTNYTMEHIR;ICDQWDNLGALTQK;IDQLEGDHQLIQEALIFDNK;ILAGDKNYITMDELR;IMSIVDPNR;ISIEMHGTLEDQLSHLR;KAGTQIENIEEDFR;KAGTQ…
sp|P12821|ACE_HUMAN	sp|P12821|ACE_HUMAN	1	1	1	sp|P12821|ACE_HUMAN Angiotensin-converting enzyme OS=Homo sapiens OX=9606 GN=ACE PE=1 SV=1	1	1	1	1	0	1	0	0	0	1	0	0	0	1	0	0	0.7	0.7	0.7	149.71	1306	1306	0	2.6785	0	0.7	0	0	40577	0	40577	0	0	0	0	0	0	0	1	0	0	1	YNFDWWYLR
sp|P12830|CADH1_HUMAN	sp|P12830|CADH1_HUMAN	8	8	8	sp|P12830|CADH1_HUMAN Cadherin-1 OS=Homo sapiens OX=9606 GN=CDH1 PE=1 SV=3	1	8	8	8	8	3	2	3	8	3	2	3	8	3	2	3	15.6	15.6	15.6	97.455	882	882	0	85.735	15.6	6.1	3.9	6.3	3523700	2410500	778970	164760	169450	502340	195070	90364	82392	8	3	2	3	16	DNVYYYDEEGGGEEDQDFDLSQLHR;DTANWLEINPDTGAISTR;DWVIPPISCPENEKGPFPK;GLDARPEVTR;GQVPENEANVVITTLK;NDVAPTLMSVPR;PANPDEIGNFIDENLK;VFYSITGQGADTPPVGVFIIER
sp|P12931|SRC_HUMAN	sp|P12931|SRC_HUMAN	2	1	1	sp|P12931|SRC_HUMAN Proto-oncogene tyrosine-protein kinase Src OS=Homo sapiens OX=9606 GN=SRC PE=1 SV=3	1	2	1	1	2	1	0	0	1	0	0	0	1	0	0	0	5.2	3.7	3.7	59.834	536	536	0	4.5905	5.2	1.5	0	0	71337	71337	0	0	0	0	0	0	0	1	0	0	0	1	GSLLDFLK;TLKPGTMSPEAFLQEAQVMK
sp|P12956|XRCC6_HUMAN	sp|P12956|XRCC6_HUMAN	16	16	16	sp|P12956|XRCC6_HUMAN X-ray repair cross-complementing protein 6 OS=Homo sapiens OX=9606 GN=XRCC6 PE=1 SV=2	1	16	16	16	13	12	4	11	13	12	4	11	13	12	4	11	32.3	32.3	32.3	69.842	609	609	0	151.05	27.9	24.5	8.9	24.1	5466700	2613000	1684900	319830	848950	418000	267280	107110	177490	15	16	5	12	48	DTGIFLDLMHLK;FDDPGLMLMGFK;FDDPGLMLMGFKPLVLLK;IISSDRDLLAVVFYGTEK;ILELDQFK;IMLFTNEDNPHGNDSAK;KPGGFDISLFYR;KQELLEALTK;LGSLVDEFK;NIPPYFVALVPQEEELDDQK;NIYVLQELDNPGAK;QIILEKEETEELKR;SDSFENPVLQQHFR;TFNTSTGGLLLPSDTK;TFNTSTGGLLLPSDTKR;VHFEESSKLEDLLR
sp|P13010|XRCC5_HUMAN	sp|P13010|XRCC5_HUMAN	13	13	13	sp|P13010|XRCC5_HUMAN X-ray repair cross-complementing protein 5 OS=Homo sapiens OX=9606 GN=XRCC5 PE=1 SV=3	1	13	13	13	11	7	3	4	11	7	3	4	11	7	3	4	21	21	21	82.704	732	732	0	89.315	16.3	15.7	4.8	5.9	2840300	1437300	891220	197460	314370	296730	219040	71614	120110	13	9	3	4	29	ANPQVGVAFPHIK;DDEAAAVALSSLIHALDDLDMVAIVR;EEASGSSVTAEEAK;EEASGSSVTAEEAKK;EPLPPIQQHIWNMLNPPAEVTTK;FFMGNQVLK;HIEIFTDLSSR;HLMLPDFDLLEDIESK;LFQCLLHR;SQLDIIIHSLK;SQLDIIIHSLKK;TDTLEDLFPTTK;TLFPLIEAK
sp|P13073|COX41_HUMAN	sp|P13073|COX41_HUMAN	1	1	1	sp|P13073|COX41_HUMAN Cytochrome c oxidase subunit 4 isoform 1, mitochondrial OS=Homo sapiens OX=9606 GN=COX4I1 PE=1 SV=1	1	1	1	1	1	1	1	1	1	1	1	1	1	1	1	1	6.5	6.5	6.5	19.576	169	169	0	3.4915	6.5	6.5	6.5	6.5	321970	45343	221910	30267	24450	30119	86659	27157	24450	1	2	1	1	5	DHPLPEVAHVK
sp|P13164|IFM1_HUMAN;sp|Q01629|IFM2_HUMAN;sp|Q01628|IFM3_HUMAN	sp|P13164|IFM1_HUMAN;sp|Q01629|IFM2_HUMAN;sp|Q01628|IFM3_HUMAN	1;1;1	1;1;1	1;1;1	sp|P13164|IFM1_HUMAN Interferon-induced transmembrane protein 1 OS=Homo sapiens OX=9606 GN=IFITM1 PE=1 SV=3;sp|Q01629|IFM2_HUMAN Interferon-induced transmembrane protein 2 OS=Homo sapiens OX=9606 GN=IFITM2 PE=1 SV=2;sp|Q01628|IFM3_HUMAN Interferon-induced	3	1	1	1	0	0	1	0	0	0	1	0	0	0	1	0	12.8	12.8	12.8	13.964	125	125;132;133	0.0069558	1.1424	0	0	12.8	0	44781	0	0	44781	0	0	0	0	0	0	0	1	0	1	MVGDVTGAQAYASTAK
sp|P13473|LAMP2_HUMAN	sp|P13473|LAMP2_HUMAN	2	2	2	sp|P13473|LAMP2_HUMAN Lysosome-associated membrane glycoprotein 2 OS=Homo sapiens OX=9606 GN=LAMP2 PE=1 SV=2	1	2	2	2	1	2	2	1	1	2	2	1	1	2	2	1	4.1	4.1	4.1	44.96	410	410	0.00045579	2.1684	2	4.1	4.1	2	814140	113030	233000	277230	190880	76662	128060	198370	194900	1	2	2	1	6	IPLNDLFR;YLDFVFAVK
sp|P13489|RINI_HUMAN	sp|P13489|RINI_HUMAN	13	13	13	sp|P13489|RINI_HUMAN Ribonuclease inhibitor OS=Homo sapiens OX=9606 GN=RNH1 PE=1 SV=2	1	13	13	13	10	7	3	9	10	7	3	9	10	7	3	9	48.6	48.6	48.6	49.973	461	461	0	134.56	37.7	29.1	11.9	34.1	2736200	1245300	496680	148940	845210	192610	98040	39441	192250	12	7	3	9	31	ELTVSNNDINEAGVR;LDDCGLTEAR;LESCGVTSDNCR;LGDVGMAELCPGLLHPSSR;LQLEYCSLSAASCEPLASVLR;LSLQNCCLTGAGCGVLSSTLR;SCSFTAACCSHFSSVLAQNR;SLDIQSLDIQCEELSDAR;SNELGDVGVHCVLQGLQTPSCK;TLWIWECGITAK;VLWLADCDVSDSSCSSLAATLLANHSLR;VNPALAELNLR;WAELLPLLQQCQVVR
sp|P13497|BMP1_HUMAN	sp|P13497|BMP1_HUMAN	3	3	3	sp|P13497|BMP1_HUMAN Bone morphogenetic protein 1 OS=Homo sapiens OX=9606 GN=BMP1 PE=1 SV=2	1	3	3	3	0	3	0	0	0	3	0	0	0	3	0	0	5.6	5.6	5.6	111.25	986	986	0	8.6928	0	5.6	0	0	159060	0	159060	0	0	0	0	0	0	0	3	0	0	3	DGHSESSTLIGR;FGIVVHELGHVVGFWHEHTRPDR;YCGSGPPEEVYSAGDSVLVK
sp|P13611|CSPG2_HUMAN	sp|P13611|CSPG2_HUMAN	13	13	13	sp|P13611|CSPG2_HUMAN Versican core protein OS=Homo sapiens OX=9606 GN=VCAN PE=1 SV=3	1	13	13	13	3	5	10	9	3	5	10	9	3	5	10	9	5.3	5.3	5.3	372.82	3396	3396	0	120.33	1.1	2.2	4.2	4	5973000	199900	951310	3811400	1010300	44139	162570	761770	221970	3	7	16	10	36	FQGQCYK;KGTVACGQPPVVENAK;LATVGELQAAWR;LLASDAGLYR;LQGAHLTSILSHEEQMFVNR;MFEHDFR;NGFDQCDYGWLSDASVR;SPQETYDVYCYVDHLDGDVFHLTVPSK;VGHDYQWIGLNDK;VSVPTHPEAVGDASLTVVK;WTDGSTLQYENWR;YEINSLIR;YTLNFEAAQK
sp|P13639|EF2_HUMAN	sp|P13639|EF2_HUMAN	26	26	26	sp|P13639|EF2_HUMAN Elongation factor 2 OS=Homo sapiens OX=9606 GN=EEF2 PE=1 SV=4	1	26	26	26	14	14	12	22	14	14	12	22	14	14	12	22	35	35	35	95.337	858	858	0	167.93	19	19.5	15.2	30.1	7509000	2123400	2423100	456560	2506000	279390	320620	118910	379140	14	16	12	25	67	ARPFPDGLAEDIDKGEVSAR;CELLYEGPPDDEAAMGIK;CLYASVLTAQPR;DLEEDHACIPIK;DLEEDHACIPIKK;DSVVAGFQWATK;EDLYLKPIQR;EGALCEENMR;EGIPALDNFLDKL;ETVSEESNVLCLSK;GEGQLGPAER;GHVFEESQVAGTPMFVVK;GPLMMYISK;GVQYLNEIK;IWCFGPDGTGPNILTDITK;KEDLYLKPIQR;KIWCFGPDGTGPNILTDITK;NMSVIAHVDHGK;PSQVVAETR;STLTDSLVCK;TFCQLILDPIFK;TGTITTFEHAHNMR;VFDAIMNFK;VFSGLVSTGLK;YEWDVAEAR;YVEPIEDVPCGNIVGLVGVDQFLVK
sp|P13646|K1C13_HUMAN;CON__ENSEMBL:ENSP00000377550;CON__P13646-1	sp|P13646|K1C13_HUMAN;CON__ENSEMBL:ENSP00000377550;CON__P13646-1	12;11;11	4;3;4	2;1;2	sp|P13646|K1C13_HUMAN Keratin, type I cytoskeletal 13 OS=Homo sapiens OX=9606 GN=KRT13 PE=1 SV=4;;	3	12	4	2	10	4	5	4	3	0	0	1	2	0	0	0	25.3	12.4	8.1	49.588	458	458;420;458	0	11.612	22.9	6.1	9.8	9.8	236200	177340	0	0	58861	0	0	0	0	3	0	0	1	4	ALEEANADLEVK;LAADDFR;LEQEIATYR;LQSSSASYGGGFGGGSCQLGGGR;MIGFPSSAGSVSPR;QSVEADINGLR;QSVEADINGLRR;RTLQGLEIELQSQLSMK;SEMECQNQEYK;TLQGLEIELQSQLSMK;TRLEQEIATYR;VILEIDNAR
sp|P13667|PDIA4_HUMAN	sp|P13667|PDIA4_HUMAN	35	35	35	sp|P13667|PDIA4_HUMAN Protein disulfide-isomerase A4 OS=Homo sapiens OX=9606 GN=PDIA4 PE=1 SV=2	1	35	35	35	12	26	19	24	12	26	19	24	12	26	19	24	54.1	54.1	54.1	72.932	645	645	0	294.15	28.5	42.9	37.7	44.2	25988000	2417900	11778000	5542900	6248900	385040	1470100	930260	848190	13	33	21	26	93	DFPEYTFAIADEEDYAGEVK;DGDDVIIIGVFK;DLGLSESGEDVNAAILDESGK;DLGLSESGEDVNAAILDESGKK;EDYKFHHTFSTEIAK;EENGVLVLNDANFDNFVADK;EKYGIVDYMIEQSGPPSK;EVSQPDWTPPPEVTLVLTK;FAMEPEEFDSDTLR;FDVSGYPTLK;FEGGDRDLEHLSK;FHHTFSTEIAK;FIEEHATK;GESDPAYQQYQDAANNLR;GESDPAYQQYQDAANNLREDYK;IDATSASVLASR;KGQAVDYEGSR;KLAPEYEK;MDATANDVPSDR;QFAPEYEK;QLEPVYNSLAK;QVQEFLKDGDDVIIIGVFK;RFDVSGYPTLK;SHMMDVQGSTQDSAIK;SHMMDVQGSTQDSAIKDFVLK;TF…
sp|P13671|CO6_HUMAN	sp|P13671|CO6_HUMAN	4	4	4	sp|P13671|CO6_HUMAN Complement component C6 OS=Homo sapiens OX=9606 GN=C6 PE=1 SV=3	1	4	4	4	0	1	0	4	0	1	0	4	0	1	0	4	5.2	5.2	5.2	104.79	934	934	0	6.4576	0	1.7	0	5.2	176040	0	48794	0	127240	0	0	0	0	0	1	0	4	5	ALNHLPLEYNSALYSR;DLHLSDVFLK;TFSEWLESVK;YYQENFCEQICSK
sp|P13674|P4HA1_HUMAN	sp|P13674|P4HA1_HUMAN	23	23	23	sp|P13674|P4HA1_HUMAN Prolyl 4-hydroxylase subunit alpha-1 OS=Homo sapiens OX=9606 GN=P4HA1 PE=1 SV=2	1	23	23	23	12	17	11	18	12	17	11	18	12	17	11	18	53.6	53.6	53.6	61.049	534	534	0	283.72	26.4	42.7	22.7	41.6	9752000	1966400	3710400	608390	3466700	290340	442050	135560	460390	15	22	12	24	73	AEEDKLEQIK;AEEDKLEQIKK;ATISNPITGDLETVHYR;DLVTSLKDYIK;DPEGFVGHPVNAFK;FHDIISDAEIEIVK;FILAPAKQEDEWDKPR;HAACPVLVGNK;IQDLTGLDVSTAEELQVANYGVGGQYEPHFDFAR;KDEPDAFKELGTGNR;KGTAVFWYNLFASGEGDYSTR;KLLELDPEHQR;LLELDPEHQR;LNTEWSELENLVLK;LQDTYNLDTDTISK;QLDEGEISTIDK;QYFPNDEDQVGAAK;RATISNPITGDLETVHYR;RLNTEWSELENLVLK;SAWLSGYENPVVSR;SFLTAEDCFELGK;VAYTEADYYHTELWMEQALR;YFEYIMAK
sp|P13693|TCTP_HUMAN;sp|Q9HAU6|TCTP8_HUMAN;sp|Q56UQ5|TPT1L_HUMAN	sp|P13693|TCTP_HUMAN	4;1;1	4;1;1	4;1;1	sp|P13693|TCTP_HUMAN Translationally-controlled tumor protein OS=Homo sapiens OX=9606 GN=TPT1 PE=1 SV=1	3	4	4	4	0	1	1	2	0	1	1	2	0	1	1	2	24.4	24.4	24.4	19.595	172	172;139;140	0	19.002	0	8.1	4.7	11.6	291770	0	197520	24813	69445	0	0	0	0	0	1	1	2	4	DLISHDEMFSDIYK;EIADGLCLEVEGK;HILANFK;LEEQRPER
sp|P13716|HEM2_HUMAN	sp|P13716|HEM2_HUMAN	6	6	6	sp|P13716|HEM2_HUMAN Delta-aminolevulinic acid dehydratase OS=Homo sapiens OX=9606 GN=ALAD PE=1 SV=1	1	6	6	6	1	1	4	1	1	1	4	1	1	1	4	1	19.7	19.7	19.7	36.294	330	330	0	18.212	5.8	5.8	10.9	3	433160	97996	43256	244580	47327	51095	27422	0	0	2	1	4	1	8	AAVLEAMTAFR;CVLIFGVPSR;FASCFYGPFR;GSAADSEESPAIEAIHLLR;LEEMLRPLVEEGLR;RLEEMLRPLVEEGLR
sp|P13727|PRG2_HUMAN	sp|P13727|PRG2_HUMAN	13	13	13	sp|P13727|PRG2_HUMAN Bone marrow proteoglycan OS=Homo sapiens OX=9606 GN=PRG2 PE=1 SV=2	1	13	13	13	5	6	12	12	5	6	12	12	5	6	12	12	67.1	67.1	67.1	25.205	222	222	0	256.27	31.1	35.1	62.2	59.5	60805000	2756800	11802000	29486000	16759000	540930	1716700	7044500	3318600	7	9	21	16	53	DGAVESISVPDMVDK;ELEEEEEWGSGSEDASK;FQWVDGSR;GGHCVALCTR;GNLVSIHNFNINYR;IQCSVSALNQGQVWIGGR;KDGAVESISVPDMVDK;RFQWVDGSR;RLPFICSY;SLQTFSQAWFTCR;TLPEDEETPEQEMEETPCR;VVGIPGCQTCR;WNFAYWAAHQPWSR
sp|P13747|HLAE_HUMAN	sp|P13747|HLAE_HUMAN	7	5	5	sp|P13747|HLAE_HUMAN HLA class I histocompatibility antigen, alpha chain E OS=Homo sapiens OX=9606 GN=HLA-E PE=1 SV=4	1	7	5	5	6	4	1	4	4	3	0	2	4	3	0	2	26	18.4	18.4	40.057	358	358	0	36.694	21.2	15.4	3.6	15.4	551060	293770	183270	0	74016	82173	64287	0	45651	4	4	0	2	10	AYLEDTCVEWLHK;ETLLHLEPPK;FISVGYVDDTQFVR;SNDASEAEHQR;SWTAVDTAAQISEQK;WAAVVVPSGEEQR;YTCHVQHEGLPEPVTLR
sp|P13796|PLSL_HUMAN	sp|P13796|PLSL_HUMAN	15	9	9	sp|P13796|PLSL_HUMAN Plastin-2 OS=Homo sapiens OX=9606 GN=LCP1 PE=1 SV=6	1	15	9	9	1	6	2	11	1	4	0	6	1	4	0	6	30.8	20.6	20.6	70.288	627	627	0	21.5	2.2	14.7	2.9	19.5	635720	19574	204190	0	411950	17697	56720	0	80043	1	4	0	6	11	AECMLQQAER;ALENDPDCR;AYYHLLEQVAPK;FSLVGIGGQDLNEGNR;HVIPMNPNTNDLFNAVGDGIVLCK;IGLFADIELSR;ISFDEFIK;KLENCNYAVELGK;LSPEELLLR;MINLSVPDTIDER;NEALIALLR;TENLNDDEKLNNAK;VYALPEDLVEVNPK;YAFVNWINK;YPALHKPENQDIDWGALEGETR
sp|P13797|PLST_HUMAN;sp|Q14651|PLSI_HUMAN	sp|P13797|PLST_HUMAN	16;3	16;3	10;2	sp|P13797|PLST_HUMAN Plastin-3 OS=Homo sapiens OX=9606 GN=PLS3 PE=1 SV=4	2	16	16	10	9	6	3	10	9	6	3	10	9	4	1	5	34.1	34.1	24	70.81	630	630;629	0	84.421	22.5	13.3	5.1	18.7	3326100	930960	385090	156350	1853700	228610	81696	46783	330200	11	7	3	12	33	ALENDPDCR;AYFHLLNQIAPK;HVIPMNPNTDDLFK;IDINMSGFNETDDLKR;IGLFADIELSR;KLENCNYAVELGK;LSPEELLLR;MDEMATTQISKDELDELKEAFAK;MINLSVPDTIDER;NEALAALLR;QFVTPADVVSGNPK;VYALPEDLVEVKPK;WANFHLENSGWQK;YAFVNWINK;YPALTKPENQDIDWTLLEGETR;YTLNVLEDLGDGQK
sp|P13798|ACPH_HUMAN	sp|P13798|ACPH_HUMAN	7	7	7	sp|P13798|ACPH_HUMAN Acylamino-acid-releasing enzyme OS=Homo sapiens OX=9606 GN=APEH PE=1 SV=4	1	7	7	7	0	0	7	3	0	0	7	3	0	0	7	3	13.8	13.8	13.8	81.224	732	732	0	29.224	0	0	13.8	4.5	1543800	0	0	1299900	243890	0	0	433460	146470	0	0	8	3	11	ALDVSASDDEIAR;GDQFVFYEDWGENMVSK;GSTGFGQDSILSLPGNVGHQDVK;QVLLSEPEEAAALYR;SALYYVDLIGGK;SFNLSALEK;TPLLLMLGQEDR
sp|P13804|ETFA_HUMAN	sp|P13804|ETFA_HUMAN	6	6	6	sp|P13804|ETFA_HUMAN Electron transfer flavoprotein subunit alpha, mitochondrial OS=Homo sapiens OX=9606 GN=ETFA PE=1 SV=1	1	6	6	6	4	5	2	3	4	5	2	3	4	5	2	3	27.9	27.9	27.9	35.079	333	333	0	50.893	21	24	8.7	14.1	2167000	613000	1012600	248400	293100	111270	216140	96580	211280	5	6	2	3	16	AAVDAGFVPNDMQVGQTGK;ASSTSPVEISEWLDQK;GTSFDAAATSGGSASSEK;LEVAPISDIIAIK;LLYDLADQLHAAVGASR;VLVAQHDVYK
sp|P13807|GYS1_HUMAN	sp|P13807|GYS1_HUMAN	12	12	12	sp|P13807|GYS1_HUMAN Glycogen [starch] synthase, muscle OS=Homo sapiens OX=9606 GN=GYS1 PE=1 SV=2	1	12	12	12	1	10	4	2	1	10	4	2	1	10	4	2	21.6	21.6	21.6	83.785	737	737	0	48.15	1.1	20.1	8.4	4.5	1360100	18149	1051700	162580	127710	5784	259240	22403	28686	1	12	4	2	19	AAAHCAHVFTTVSQITAIEAQHLLK;FSAMHEFQNLHAQSK;GADVFLEALAR;KFSAMHEFQNLHAQSK;LPVATIFTTHATLLGR;LSDLLDWK;LYESLLVGSLPDMNK;MLDKEDFTMMK;TQVELLEAPTPALK;TQVELLEAPTPALKR;VTGDEWGDNYFLVGPYTEQGVR;YLCAGAVDFYNNLENFNVDK
sp|P13861|KAP2_HUMAN;sp|P31323|KAP3_HUMAN	sp|P13861|KAP2_HUMAN	5;2	5;2	5;2	sp|P13861|KAP2_HUMAN cAMP-dependent protein kinase type II-alpha regulatory subunit OS=Homo sapiens OX=9606 GN=PRKAR2A PE=1 SV=2	2	5	5	5	4	3	0	1	4	3	0	1	4	3	0	1	17.3	17.3	17.3	45.518	404	404;418	0	23.1	14.9	11.4	0	2.5	571670	350960	175720	0	45001	89261	59349	0	0	4	3	0	1	8	ADEHVIDQGDDGDNFYVIER;GQYFGELALVTNKPR;GSFGELALMYNTPR;LLGPCMDIMK;NISHYEEQLVK
sp|P13928|ANXA8_HUMAN;sp|Q5VT79|AXA81_HUMAN	sp|P13928|ANXA8_HUMAN;sp|Q5VT79|AXA81_HUMAN	12;11	12;11	12;11	sp|P13928|ANXA8_HUMAN Annexin A8 OS=Homo sapiens OX=9606 GN=ANXA8 PE=1 SV=3;sp|Q5VT79|AXA81_HUMAN Annexin A8-like protein 1 OS=Homo sapiens OX=9606 GN=ANXA8L1 PE=2 SV=2	2	12	12	12	10	5	4	9	10	5	4	9	10	5	4	9	51.1	51.1	51.1	36.881	327	327;327	0	98.602	46.5	22.3	17.4	38.2	4635700	2344400	915710	348050	1027600	406420	192590	153560	349990	10	5	4	9	28	AYEEDYGSSLEEDIQADTSGYLER;DDVSSFVDPGLALQDAQDLYAAGEK;EGVIIEILASR;FITILCTR;GIGTNEQAIIDVLTK;ILVCLLQGSR;LIVALMYPPYR;SATHLLR;SEIDLNLIK;SETHGSLEEAMLTVVK;SSSHFNPDPDAETLYK;TLSSMIMEDTSGDYK
sp|P13987|CD59_HUMAN	sp|P13987|CD59_HUMAN	3	3	3	sp|P13987|CD59_HUMAN CD59 glycoprotein OS=Homo sapiens OX=9606 GN=CD59 PE=1 SV=1	1	3	3	3	2	1	2	3	2	1	2	3	2	1	2	3	25	25	25	14.177	128	128	0	16.365	18.8	9.4	18.8	25	3532300	1364800	197680	1636100	333720	499010	160310	701890	204630	3	1	3	3	10	AGLQVYNK;FEHCNFNDVTTR;LRENELTYYCCK
sp|P14060|3BHS1_HUMAN;sp|P26439|3BHS2_HUMAN	sp|P14060|3BHS1_HUMAN	10;4	10;4	10;4	sp|P14060|3BHS1_HUMAN 3 beta-hydroxysteroid dehydrogenase/Delta 5-->4-isomerase type 1 OS=Homo sapiens OX=9606 GN=HSD3B1 PE=1 SV=2	2	10	10	10	0	10	6	7	0	10	6	7	0	10	6	7	44.2	44.2	44.2	42.251	373	373;372	0	281.92	0	44.2	24.7	27.6	11474000	0	7949100	1315400	2209700	0	1304600	349110	531720	0	13	9	9	31	ACQDVSVIIHTACIIDVFGVTHR;DLAYKPLYSWEEAK;EIIQNGHEEEPLENTWPAPYPHSK;FLSASINEALNNNGILSSVGK;GQFYYISDDTPHQSYDNLNYTLSK;HIVTLSNSVFTFSYK;LTVLEGDILDEPFLK;LTVLEGDILDEPFLKR;TGWSCLVTGAGGFLGQR;TVEWVGSLVDR
sp|P14061|DHB1_HUMAN	sp|P14061|DHB1_HUMAN	1	1	1	sp|P14061|DHB1_HUMAN Estradiol 17-beta-dehydrogenase 1 OS=Homo sapiens OX=9606 GN=HSD17B1 PE=1 SV=3	1	1	1	1	1	1	0	0	1	1	0	0	1	1	0	0	6.4	6.4	6.4	34.95	328	328	0	34.227	6.4	6.4	0	0	101200	76000	25199	0	0	50482	15975	0	0	1	1	0	0	2	AEAGAEAGGGAGPGAEDEAGR
sp|P14174|MIF_HUMAN	sp|P14174|MIF_HUMAN	3	3	3	sp|P14174|MIF_HUMAN Macrophage migration inhibitory factor OS=Homo sapiens OX=9606 GN=MIF PE=1 SV=4	1	3	3	3	2	2	3	3	2	2	3	3	2	2	3	3	35.7	35.7	35.7	12.476	115	115	0	27.792	27.8	17.4	35.7	35.7	5309400	281620	175510	3224700	1627600	149030	69487	1890700	699160	2	2	5	3	12	LLCGLLAER;PMFIVNTNVPR;VYINYYDMNAANVGWNNSTFA
sp|P14207|FOLR2_HUMAN;sp|P41439|FOLR3_HUMAN	sp|P14207|FOLR2_HUMAN	6;2	6;2	6;2	sp|P14207|FOLR2_HUMAN Folate receptor beta OS=Homo sapiens OX=9606 GN=FOLR2 PE=1 SV=4	2	6	6	6	2	1	6	1	2	1	6	1	2	1	6	1	33.3	33.3	33.3	29.279	255	255;245	0	39.421	12.9	5.5	33.3	5.5	1112500	63142	31874	1009000	8444.6	8992.9	8407.7	265840	3513.7	2	1	8	1	12	CIQMWFDSAQGNPNEEVAR;FLDVPLCK;LYNFNWDHCGK;NACCTASTSQELHK;TDLLNVCMDAK;TFESYFPTPAALCEGLWSHSYK
sp|P14209|CD99_HUMAN	sp|P14209|CD99_HUMAN	2	2	2	sp|P14209|CD99_HUMAN CD99 antigen OS=Homo sapiens OX=9606 GN=CD99 PE=1 SV=1	1	2	2	2	2	1	0	0	2	1	0	0	2	1	0	0	24.3	24.3	24.3	18.848	185	185	0	5.5744	24.3	7.6	0	0	249830	212250	37576	0	0	0	0	0	0	3	1	0	0	4	ENAEQGEVDMESHR;PMPNPNPNHPSSSGSFSDADLADGVSGGEGK
sp|P14314|GLU2B_HUMAN	sp|P14314|GLU2B_HUMAN	16	16	16	sp|P14314|GLU2B_HUMAN Glucosidase 2 subunit beta OS=Homo sapiens OX=9606 GN=PRKCSH PE=1 SV=2	1	16	16	16	7	8	16	10	7	8	16	10	7	8	16	10	38.3	38.3	38.3	59.425	528	528	0	209.08	18.6	19.9	38.3	25.6	22575000	657770	1647800	17849000	2420200	157360	287980	3123600	488830	7	11	22	11	51	AQQEQELAADAFK;ESLQQMAEVTR;ETMVTSTTEPSR;GVSLTNHHFYDESK;ILIEDWK;KILIEDWK;KLIELQAGK;LGGSPTSLGTWGSWIGPDHDK;LGGSPTSLGTWGSWIGPDHDKFSAMK;LWEEQLAAAK;MPPYDEQTQAFIDAAQEAR;SEALPTDLPAPSAPDLTEPK;SLEDQVEMLR;TVKEEAEKPER;VNDGVCDCCDGTDEYNSGVICENTCK;YEQGTGCWQGPNR
sp|P14317|HCLS1_HUMAN	sp|P14317|HCLS1_HUMAN	2	2	2	sp|P14317|HCLS1_HUMAN Hematopoietic lineage cell-specific protein OS=Homo sapiens OX=9606 GN=HCLS1 PE=1 SV=3	1	2	2	2	0	2	1	0	0	2	1	0	0	2	1	0	6.6	6.6	6.6	54.013	486	486	0	9.0085	0	6.6	4.5	0	385380	0	317630	67750	0	0	173360	60789	0	0	2	1	0	3	SPEAPQPVIAMEEPAVPAPLPK;TEHINIHQLR
sp|P14384|CBPM_HUMAN	sp|P14384|CBPM_HUMAN	3	3	3	sp|P14384|CBPM_HUMAN Carboxypeptidase M OS=Homo sapiens OX=9606 GN=CPM PE=1 SV=2	1	3	3	3	0	2	2	0	0	2	2	0	0	2	2	0	9.5	9.5	9.5	50.513	443	443	0	10.038	0	7.2	6.5	0	968390	0	669820	298580	0	0	226550	113600	0	0	3	3	0	6	ENYNQYDLNR;SLTPDDDVFQYLAHTYASR;YVANMHGDETVGR
sp|P14406|CX7A2_HUMAN	sp|P14406|CX7A2_HUMAN	1	1	1	sp|P14406|CX7A2_HUMAN Cytochrome c oxidase subunit 7A2, mitochondrial OS=Homo sapiens OX=9606 GN=COX7A2 PE=1 SV=1	1	1	1	1	1	1	0	1	1	1	0	1	1	1	0	1	15.7	15.7	15.7	9.3959	83	83	0	12.447	15.7	15.7	0	15.7	433340	123480	134900	0	174970	82020	85517	0	174970	1	1	0	1	3	LFQEDDEIPLYLK
sp|P14543|NID1_HUMAN	sp|P14543|NID1_HUMAN	28	28	27	sp|P14543|NID1_HUMAN Nidogen-1 OS=Homo sapiens OX=9606 GN=NID1 PE=1 SV=3	1	28	28	27	12	14	11	23	12	14	11	23	11	13	10	22	30.5	30.5	29.7	136.38	1247	1247	0	204.56	14	15.3	14.3	24.9	10967000	2113600	3449500	1524300	3879700	272420	424840	238700	494680	14	18	14	23	69	AECLNPSQPSR;AFLHVPAK;ALEGLQYPFAVTSYGK;ASLHGGEPTTIIR;CPDNTLGVDCIEQK;EGSPDALQNPCYIGTHGCDTNAACRPGPR;EYTVTEPER;GNLYWTDWNR;HQCSVHAECR;IETSYMDGTNR;IFVGSSQVPIVFENTDLHSYVVMNHGR;KALEGLQYPFAVTSYGK;MVYWTDITEPSIGR;NGFSITGGEFTR;NIFWTDSNLDR;NLYFTDWK;PGYQGDGFR;PINYCETGLHNCDIPQR;QAEVTFVGHPGNLVIK;QCVAEGSPQR;QDLGSPEGIAVDHLGR;RVLFETDLVNPR;TCYDIDECSEQPSVCGSHTICNNHPGTFR;TQFTCECSIGFR;VIIGLAFDCVDK;VLFETDLVNPR;VPQIPFGSS…
sp|P14550|AK1A1_HUMAN	sp|P14550|AK1A1_HUMAN	4	4	4	sp|P14550|AK1A1_HUMAN Aldo-keto reductase family 1 member A1 OS=Homo sapiens OX=9606 GN=AKR1A1 PE=1 SV=3	1	4	4	4	1	1	1	4	1	1	1	4	1	1	1	4	14.5	14.5	14.5	36.573	325	325	0	7.2897	3.1	3.1	3.1	14.5	936490	77867	185960	139140	533530	46888	106870	113180	433640	1	1	1	4	7	GLEVTAYSPLGSSDR;MPLIGLGTWK;NADGTICYDSTHYK;SPAQILLR
sp|P14618|KPYM_HUMAN;sp|P30613|KPYR_HUMAN	sp|P14618|KPYM_HUMAN	37;1	37;1	37;1	sp|P14618|KPYM_HUMAN Pyruvate kinase PKM OS=Homo sapiens OX=9606 GN=PKM PE=1 SV=4	2	37	37	37	22	20	17	35	22	20	17	35	22	20	17	35	74.8	74.8	74.8	57.936	531	531;574	0	323.31	57.3	52.5	44.6	71.8	45680000	9734800	11176000	2295000	22474000	1027100	1112000	362470	2248400	28	25	20	48	121	AEGSDVANAVLDGADCIMLSGETAK;AGKPVICATQMLESMIK;APIIAVTR;ASDVHEVR;CCSGAIIVLTK;CDENILWLDYK;DPVQEAWAEDVDLR;EAEAAIYHLQLFEELR;EAEAAIYHLQLFEELRR;FDEILEASDGIMVAR;FGVEQDVDMVFASFIR;GADFLVTEVENGGSLGSK;GDLGIEIPAEK;GDYPLEAVR;GIFPVLCKDPVQEAWAEDVDLR;GSGTAEVELK;GSGTAEVELKK;GVNLPGAAVDLPAVSEK;GVNLPGAAVDLPAVSEKDIQDLK;IENHEGVR;ITLDNAYMEK;IYVDDGLISLQVK;KGVNLPGAAVDLPAVSEK;LAPITSDPTEATAVGAVEASFK;LDIDSPPITAR;LNFSHGTHEYHAE…
sp|P14625|ENPL_HUMAN;sp|Q58FF3|ENPLL_HUMAN	sp|P14625|ENPL_HUMAN	54;5	54;5	52;5	sp|P14625|ENPL_HUMAN Endoplasmin OS=Homo sapiens OX=9606 GN=HSP90B1 PE=1 SV=1	2	54	54	52	19	36	23	36	19	36	23	36	17	34	22	35	60.9	60.9	59.2	92.468	803	803;399	0	323.31	27.9	47.9	30.6	50.4	69050000	10970000	32808000	10013000	15259000	1700600	2943000	2042400	2095700	28	58	31	45	162	DISTNYYASQK;EAESSPFVER;EAVEKEFEPLLNWMK;EDEDDKTVLDLAVVLFETATLR;EEASDYLELDTIK;EEEAIQLDGLNASQIR;EESDDEAAVEEEEEEK;EESDDEAAVEEEEEEKKPK;EFEPLLNWMK;EGVKFDESEK;EGVKFDESEKTK;ELISNASDALDK;ELISNASDALDKIR;ESDDPMAYIHFTAEGEVTFK;ESTAEKDEL;EVEEDEYK;EVEEDEYKAFYK;FAFQAEVNR;FDESEKTK;FQSSHHPTDITSLDQYVER;GTTITLVLKEEASDYLELDTIK;GVVDSDDLPLNVSR;GYEVIYLTEPVDEYCIQALPEFDGK;GYEVIYLTEPVDEYCIQALPEFDGKR;IADDKYNDTFWK;IKEDEDDKTV…
sp|P63162|RSMN_HUMAN;sp|P14678|RSMB_HUMAN	sp|P63162|RSMN_HUMAN;sp|P14678|RSMB_HUMAN	4;4	4;4	4;4	sp|P63162|RSMN_HUMAN Small nuclear ribonucleoprotein-associated protein N OS=Homo sapiens OX=9606 GN=SNRPN PE=1 SV=1;sp|P14678|RSMB_HUMAN Small nuclear ribonucleoprotein-associated proteins B and B OS=Homo sapiens OX=9606 GN=SNRPB PE=1 SV=2	2	4	4	4	3	3	3	2	3	3	3	2	3	3	3	2	15.4	15.4	15.4	24.614	240	240;240	0	6.5826	12.1	12.5	9.6	6.2	675360	158700	116040	348900	51710	51980	38801	162440	34472	3	3	3	2	11	HMNLILCDCDEFRK;IFIGTFK;MLQHIDYR;VLGLVLLR
sp|P14854|CX6B1_HUMAN	sp|P14854|CX6B1_HUMAN	3	3	3	sp|P14854|CX6B1_HUMAN Cytochrome c oxidase subunit 6B1 OS=Homo sapiens OX=9606 GN=COX6B1 PE=1 SV=2	1	3	3	3	1	1	3	1	1	1	3	1	1	1	3	1	47.7	47.7	47.7	10.192	86	86	0	18.874	12.8	12.8	47.7	12.8	1803700	36342	62073	1675500	29801	14872	24243	645540	18360	1	1	4	1	7	GGDISVCEWYQR;NCWQNYLDFHR;VYQSLCPTSWVTDWDEQR
sp|P14866|HNRPL_HUMAN	sp|P14866|HNRPL_HUMAN	11	11	11	sp|P14866|HNRPL_HUMAN Heterogeneous nuclear ribonucleoprotein L OS=Homo sapiens OX=9606 GN=HNRNPL PE=1 SV=2	1	11	11	11	10	4	0	4	10	4	0	4	10	4	0	4	35.8	35.8	35.8	64.132	589	589	0	68.257	30.9	13.9	0	11.5	1011400	640880	162860	0	207650	163650	37564	0	49288	10	4	0	5	19	AITHLNNNFMFGQK;GLIDGVVEADLVEALQEFGPISYVVVMPK;ISRPGDSDDSR;LKTDNAGDQHGGGGGGGGGAGAAGGGGGGENYDDPHK;NDQDTWDYTNPNLSGQGDPGSNPNKR;NGVQAMVEFDSVQSAQR;QPAIMPGQSYGLEDGSCSYK;SDALETLGFLNHYQMK;SKPGAAMVEMADGYAVDR;TPASPVVHIR;VFNVFCLYGNVEK
sp|P14868|SYDC_HUMAN	sp|P14868|SYDC_HUMAN	13	13	13	sp|P14868|SYDC_HUMAN Aspartate--tRNA ligase, cytoplasmic OS=Homo sapiens OX=9606 GN=DARS1 PE=1 SV=2	1	13	13	13	9	7	1	7	9	7	1	7	9	7	1	7	35.3	35.3	35.3	57.136	501	501	0	90.879	22.8	18.6	1.8	19.6	1864900	654780	586870	70370	552880	114120	95725	16660	150450	9	9	1	8	27	ALHHGIDLEK;EAGVEMGDEDDLSTPNEK;EKYDTDFYILDK;FGAPPHAGGGIGLER;IGSCTQQDVELHVQK;IHDPQLLTER;IISAASEGGANVFTVSYFK;IYVISLAEPR;LEYCEALAMLR;LPLQLDDAVRPEAEGEEEGR;LQSGICHLFR;QQQFNVQALVAVGDHASK;VFSIGPVFR
sp|P14923|PLAK_HUMAN	sp|P14923|PLAK_HUMAN	28	28	24	sp|P14923|PLAK_HUMAN Junction plakoglobin OS=Homo sapiens OX=9606 GN=JUP PE=1 SV=3	1	28	28	24	23	12	0	18	23	12	0	18	20	10	0	16	58.1	58.1	51.7	81.744	745	745	0	323.31	49.4	27.2	0	33.4	20889000	17424000	1592200	0	1873000	1389800	322580	0	210540	39	15	0	20	74	ALMGSPQLVAAVVR;CTTSILHNLSHHR;EAADAIDAEGASAPLMELLHSR;EAMCPGVSGEDSSLLLATQVEGQATNLQR;EGLLAIFK;FLAITTDCLQLLAYGNQESK;GIMEEDEACGR;HLTSNSPR;HPEAEMAQNSVR;HVAAGTQQPYTDGVR;ISEDKNPDYR;LLNDEDPVVVTK;LLNQPNQWPLVK;LNTIPLFVQLLYSSVENIQR;LVQLLVK;LVQNCLWTLR;MEEIVEGCTGALHILAR;MEVMNLMEQPIK;NEGTATYAAAVLFR;NLALCPANHAPLQEAAVIPR;SAIVHLINYQDDAELATR;TLVTQNSGVEALIHAILR;TMQNTSDLDTAR;TTTYTQGVPPSQGDLEYQMSTTAR;VAAGVLCELAQDK;VLS…
sp|P14927|QCR7_HUMAN	sp|P14927|QCR7_HUMAN	2	2	2	sp|P14927|QCR7_HUMAN Cytochrome b-c1 complex subunit 7 OS=Homo sapiens OX=9606 GN=UQCRB PE=1 SV=2	1	2	2	2	0	1	2	1	0	1	2	1	0	1	2	1	19.8	19.8	19.8	13.53	111	111	0	29.87	0	11.7	19.8	11.7	543600	0	59775	441980	41843	0	37894	343160	41843	0	1	2	1	4	LPENLYNDR;YEEENFYLEPYLK
sp|P15121|ALDR_HUMAN;sp|C9JRZ8|AK1BF_HUMAN	sp|P15121|ALDR_HUMAN	5;1	5;1	5;1	sp|P15121|ALDR_HUMAN Aldo-keto reductase family 1 member B1 OS=Homo sapiens OX=9606 GN=AKR1B1 PE=1 SV=3	2	5	5	5	0	1	0	4	0	1	0	4	0	1	0	4	26.3	26.3	26.3	35.853	316	316;316	0	6.0001	0	6	0	20.3	311410	0	9565.6	0	301840	0	0	0	0	0	1	0	4	5	GIVVTAYSPLGSPDRPWAKPEDPSLLEDPR;LDYLDLYLIHWPTGFKPGK;TTAQVLIR;VAIDVGYR;YKPAVNQIECHPYLTQEK
sp|P15144|AMPN_HUMAN	sp|P15144|AMPN_HUMAN	16	16	16	sp|P15144|AMPN_HUMAN Aminopeptidase N OS=Homo sapiens OX=9606 GN=ANPEP PE=1 SV=4	1	16	16	16	3	11	13	9	3	11	13	9	3	11	13	9	19.3	19.3	19.3	109.54	967	967	0	105.78	3.8	14.3	16.8	11.4	5026500	178660	1418700	2080500	1348600	27218	162540	318910	247680	3	14	15	10	42	AQIINDAFNLASAHK;DHSAIPVINR;DLMVLNDVYR;DLTALSNMLPK;DNEETGFGSGTR;EATDVIIIHSK;ENSLLFDPLSSSSSNK;FSTEYELQQLEQFK;FSTEYELQQLEQFKK;GVGGSQPPDIDKTELVEPTEYLVVHLK;KVVATTQMQAADAR;MLSSFLSEDVFK;QVTPLFIHFR;RFSTEYELQQLEQFKK;SFPCFDEPAMK;YLSYTLNPDLIR
sp|P15151|PVR_HUMAN	sp|P15151|PVR_HUMAN	3	3	3	sp|P15151|PVR_HUMAN Poliovirus receptor OS=Homo sapiens OX=9606 GN=PVR PE=1 SV=2	1	3	3	3	0	3	0	0	0	3	0	0	0	3	0	0	10.3	10.3	10.3	45.302	417	417	0	5.2099	0	10.3	0	0	166180	0	166180	0	0	0	0	0	0	0	4	0	0	4	HGESGSMAVFHQTQGPSYSESK;RLEFVAAR;VLAKPQNTAEVQK
sp|P15289|ARSA_HUMAN	sp|P15289|ARSA_HUMAN	1	1	1	sp|P15289|ARSA_HUMAN Arylsulfatase A OS=Homo sapiens OX=9606 GN=ARSA PE=1 SV=3	1	1	1	1	0	0	1	0	0	0	1	0	0	0	1	0	2.8	2.8	2.8	53.588	507	507	0	7.0186	0	0	2.8	0	60475	0	0	60475	0	0	0	0	0	0	0	1	0	1	YMAFAHDLMADAQR
sp|P15291|B4GT1_HUMAN	sp|P15291|B4GT1_HUMAN	1	1	1	sp|P15291|B4GT1_HUMAN Beta-1,4-galactosyltransferase 1 OS=Homo sapiens OX=9606 GN=B4GALT1 PE=1 SV=5	1	1	1	1	0	1	0	0	0	1	0	0	0	1	0	0	5	5	5	43.92	398	398	0	24.957	0	5	0	0	40580	0	40580	0	0	0	0	0	0	0	1	0	0	1	ETMLSDGLNSLTYQVLDVQR
sp|P15311|EZRI_HUMAN	sp|P15311|EZRI_HUMAN	28	28	20	sp|P15311|EZRI_HUMAN Ezrin OS=Homo sapiens OX=9606 GN=EZR PE=1 SV=4	1	28	28	20	18	18	13	18	18	18	13	18	13	12	8	14	53.1	53.1	40.6	69.412	586	586	0	212.01	33.3	37	24.1	35.3	23516000	7919400	7317600	3252300	5026500	1435800	1281100	696320	678080	26	26	17	23	92	AKEAQDDLVK;APDFVFYAPR;AQEEAERLEADR;DNAMLEYLK;EGILSDEIYCPPETAVLLGSYAVQAK;EKEELMLR;ELSEQIQR;EVWYFGLHYVDNK;FVIKPIDK;FYPEDVAEELIQDITQK;IAQDLEMYGINYFEIK;IGFPWSEIR;ILQLCMGNHELYMR;IQVWHAEHR;KEDEVEEWQHR;KENPLQFK;KGTDLWLGVDALGLNIYEKDDK;KPDTIEVQQMK;LFFLQVK;LQDYEEK;QLLTLSSELSQAR;RKEDEVEEWQHR;RKPDTIEVQQMK;SGYLSSER;SQEQLAAELAEYTAK;THNDIIHNENMR;VSAQEVR;VTTMDAELEFAIQPNTTGK
sp|P15328|FOLR1_HUMAN	sp|P15328|FOLR1_HUMAN	5	5	5	sp|P15328|FOLR1_HUMAN Folate receptor alpha OS=Homo sapiens OX=9606 GN=FOLR1 PE=1 SV=3	1	5	5	5	0	1	5	2	0	1	5	2	0	1	5	2	24.9	24.9	24.9	29.819	257	257	0	46.41	0	3.5	24.9	11.7	1997000	0	55899	1851600	89498	0	16664	934510	33329	0	1	7	2	10	CIQMWFDPAQGNPNEEVAR;EDCEQWWEDCR;FNWNHCGEMAPACK;LHEQCRPWR;TELLNVCMNAK
sp|P15374|UCHL3_HUMAN	sp|P15374|UCHL3_HUMAN	1	1	1	sp|P15374|UCHL3_HUMAN Ubiquitin carboxyl-terminal hydrolase isozyme L3 OS=Homo sapiens OX=9606 GN=UCHL3 PE=1 SV=1	1	1	1	1	0	1	1	1	0	1	1	1	0	1	1	1	7	7	7	26.182	230	230	0.0033473	1.3047	0	7	7	7	325590	0	161070	61959	102560	0	102110	55593	102560	0	1	1	1	3	WLPLEANPEVTNQFLK
sp|P15428|PGDH_HUMAN	sp|P15428|PGDH_HUMAN	12	12	12	sp|P15428|PGDH_HUMAN 15-hydroxyprostaglandin dehydrogenase [NAD(+)] OS=Homo sapiens OX=9606 GN=HPGD PE=1 SV=1	1	12	12	12	0	9	3	7	0	9	3	7	0	9	3	7	59.4	59.4	59.4	28.977	266	266	0	28.828	0	48.1	12.4	33.1	6232200	0	2542500	421760	3268000	0	884290	236280	1367900	0	10	3	8	21	AALDEQFEPQK;AFAEALLLK;HGIVGFTR;LDILVNNAGVNNEK;LDILVNNAGVNNEKNWEK;LNAICPGFVNTAILESIEK;SAALAANLMNSGVR;TLFIQCDVADQQQLR;VALVDWNLEAGVQCK;VALVTGAAQGIGR;VVDHFGR;YYGILDPPLIANGLITLIEDDALNGAIMK
sp|P15529|MCP_HUMAN	sp|P15529|MCP_HUMAN	1	1	1	sp|P15529|MCP_HUMAN Membrane cofactor protein OS=Homo sapiens OX=9606 GN=CD46 PE=1 SV=3	1	1	1	1	0	1	0	0	0	1	0	0	0	1	0	0	3.8	3.8	3.8	43.747	392	392	0	6.5424	0	3.8	0	0	50360	0	50360	0	0	0	0	0	0	0	1	0	0	1	GSVAIWSGKPPICEK
sp|P15531|NDKA_HUMAN	sp|P15531|NDKA_HUMAN	5	3	3	sp|P15531|NDKA_HUMAN Nucleoside diphosphate kinase A OS=Homo sapiens OX=9606 GN=NME1 PE=1 SV=1	1	5	3	3	1	3	1	4	1	1	0	2	1	1	0	2	44.7	25.7	25.7	17.149	152	152	0	3.1151	12.5	31.6	11.2	32.2	129350	18624	41171	0	69555	12371	26101	0	0	1	1	0	2	4	DRPFFAGLVK;FMQASEDLLK;TFIAIKPDGVQR;VMLGETNPADSKPGTIR;YMHSGPVVAMVWEGLNVVK
sp|P15586|GNS_HUMAN	sp|P15586|GNS_HUMAN	3	3	3	sp|P15586|GNS_HUMAN N-acetylglucosamine-6-sulfatase OS=Homo sapiens OX=9606 GN=GNS PE=1 SV=3	1	3	3	3	1	0	3	0	1	0	3	0	1	0	3	0	6.9	6.9	6.9	62.081	552	552	0	18.93	2.4	0	6.9	0	505290	31451	0	473840	0	18618	0	229660	0	1	0	3	0	4	IQEPNTFPAILR;TQMDGMSLLPILR;WQTLLSVDDLVEK
sp|P15880|RS2_HUMAN	sp|P15880|RS2_HUMAN	6	6	6	sp|P15880|RS2_HUMAN 40S ribosomal protein S2 OS=Homo sapiens OX=9606 GN=RPS2 PE=1 SV=2	1	6	6	6	5	4	1	2	5	4	1	2	5	4	1	2	27.3	27.3	27.3	31.324	293	293	0	30.703	20.8	19.8	4.1	7.8	2439500	1126300	1010200	132280	170610	333420	354720	79642	65960	6	6	1	2	15	AEDKEWMPVTK;AFVAIGDYNGHVGLGVK;ESEIIDFFLGASLKDEVLK;IGKPHTVPCK;SPYQEFTDHLVK;TYSYLTPDLWK
sp|P15924|DESP_HUMAN	sp|P15924|DESP_HUMAN	129	129	129	sp|P15924|DESP_HUMAN Desmoplakin OS=Homo sapiens OX=9606 GN=DSP PE=1 SV=3	1	129	129	129	112	42	6	56	112	42	6	56	112	42	6	56	49.9	49.9	49.9	331.77	2871	2871	0	323.31	45	20.2	3.6	25.4	67807000	56503000	5429600	536230	5338800	2043200	251150	29296	301150	147	51	6	62	266	AEMDMVAWGVDLASVEQHINSHR;AITGFDDPFSGK;ALLQAILQTEDMLK;ANSSATETINK;AQQIHSQTSQQYPLYDLDLGK;ATGSEVSQR;CIKDEETGLCLLPLK;CLEDENAR;DFLQGSSCIAGIYNETTK;DLIDFDDR;DLKDEIVR;EEDTSGYR;EHLMLEEELR;EIMWINDCEEEELLYDWSDK;EISMQKEDDSK;EKEYEIER;EMSVQEAYK;EMSVQEAYKK;ENAAYFQFFEEAQSTEAYLK;ENDKQETWMLMELQK;ENLRQEIEK;ERENLRQEIEK;ESHRLPVDIAYK;ETQSQLETER;ETQTECEWTVDTSK;EYENELAK;FGDSNTVMR;FLDQNLQK;FLEFQYLTGGLVDPEVHGR;GAGSIAGASASP…
sp|P15941|MUC1_HUMAN	sp|P15941|MUC1_HUMAN	3	3	3	sp|P15941|MUC1_HUMAN Mucin-1 OS=Homo sapiens OX=9606 GN=MUC1 PE=1 SV=3	1	3	3	3	3	0	0	0	3	0	0	0	3	0	0	0	3.6	3.6	3.6	122.1	1255	1255	0	65.704	3.6	0	0	0	596010	596010	0	0	0	0	0	0	0	4	0	0	0	4	DTYHPMSEYPTYHTHGR;EGTINVHDVETQFNQYK;NYGQLDIFPAR
sp|P16070|CD44_HUMAN	sp|P16070|CD44_HUMAN	1	1	1	sp|P16070|CD44_HUMAN CD44 antigen OS=Homo sapiens OX=9606 GN=CD44 PE=1 SV=3	1	1	1	1	0	1	1	1	0	1	1	1	0	1	1	1	1.6	1.6	1.6	81.537	742	742	0	3.7333	0	1.6	1.6	1.6	209080	0	75894	78399	54791	0	48113	70344	54791	0	1	1	1	3	YGFIEGHVVIPR
sp|P16144|ITB4_HUMAN	sp|P16144|ITB4_HUMAN	53	53	53	sp|P16144|ITB4_HUMAN Integrin beta-4 OS=Homo sapiens OX=9606 GN=ITGB4 PE=1 SV=5	1	53	53	53	50	20	4	12	50	20	4	12	50	20	4	12	41.6	41.6	41.6	202.16	1822	1822	0	323.31	39.4	18.4	3	9.3	18921000	15488000	2541400	193520	698420	742640	141250	16870	56999	61	22	4	12	99	ALEHVDGTHVCQLPEDQK;CHLDTTGTYTQYR;DYIPVEGELLFQPGEAWK;DYSTLTSVSSHDSR;EAIINLATQPK;EGIITIESQDGGPFPQLGSR;ENLMASDHLDTPMLR;EPWPNSDPPFSFK;FGAHLGQPHSTTIIIR;FGAHLGQPHSTTIIIRDPDELDR;GECQCGHCVCYGEGR;GEVGIYQVQLR;GMVEFQEGVELVDVR;GNIHLKPSFSDGLK;IHFNWLPPSGK;ISGNLDAPEGGFDAILQTAVCTR;LCTENLLKPDTR;LHTYFPVSSLGVLQEDSSNIVELLEEAFNR;LKEPWPNSDPPFSFK;LLELQEVDSLLR;LNIPNPAQTSVVVEDLLPNHSYVFR;LTVPGLSENVPYK;LVFSALGPTSLR;MDAGIIC…
sp|P16152|CBR1_HUMAN;sp|O75828|CBR3_HUMAN	sp|P16152|CBR1_HUMAN;sp|O75828|CBR3_HUMAN	3;2	3;2	3;2	sp|P16152|CBR1_HUMAN Carbonyl reductase [NADPH] 1 OS=Homo sapiens OX=9606 GN=CBR1 PE=1 SV=3;sp|O75828|CBR3_HUMAN Carbonyl reductase [NADPH] 3 OS=Homo sapiens OX=9606 GN=CBR3 PE=1 SV=3	2	3	3	3	0	0	0	3	0	0	0	3	0	0	0	3	15.9	15.9	15.9	30.375	277	277;277	0	52.652	0	0	0	15.9	217030	0	0	0	217030	0	0	0	0	0	0	0	4	4	FHQLDIDDLQSIR;GQAAVQQLQAEGLSPR;SETITEEELVGLMNK
sp|P16157|ANK1_HUMAN	sp|P16157|ANK1_HUMAN	6	6	6	sp|P16157|ANK1_HUMAN Ankyrin-1 OS=Homo sapiens OX=9606 GN=ANK1 PE=1 SV=3	1	6	6	6	6	0	0	0	6	0	0	0	6	0	0	0	5.5	5.5	5.5	206.26	1881	1881	0	19.856	5.5	0	0	0	315490	315490	0	0	0	0	0	0	0	6	0	0	0	6	EGQNANMENLYTALQSIDR;GFTPLYMAAQENHLEVVK;LCQDYDTIGPEGGSLK;TAAVLLQNDPNPDVLSK;TAEAVNFATLLYK;YSILSESTPGSLSGTEQAEMK
sp|P16278|BGAL_HUMAN	sp|P16278|BGAL_HUMAN	7	7	7	sp|P16278|BGAL_HUMAN Beta-galactosidase OS=Homo sapiens OX=9606 GN=GLB1 PE=1 SV=2	1	7	7	7	1	6	4	2	1	6	4	2	1	6	4	2	14.5	14.5	14.5	76.074	677	677	0	44.805	2.1	13.3	9.3	3.7	1349300	47271	922050	292390	87614	15430	199690	101140	32435	1	9	4	2	16	AGATLDLLVENMGR;GPLINSEFYTGWLDHWGQPHSTIK;HHLGDDVVLFTTDGAHK;SLYPLTFIQVK;TEAVASSLYDILAR;WLGVLLPK;YISGSIHYSR
sp|P16298|PP2BB_HUMAN;sp|Q08209|PP2BA_HUMAN;sp|P48454|PP2BC_HUMAN	sp|P16298|PP2BB_HUMAN;sp|Q08209|PP2BA_HUMAN;sp|P48454|PP2BC_HUMAN	2;2;1	2;2;1	2;2;1	sp|P16298|PP2BB_HUMAN Serine/threonine-protein phosphatase 2B catalytic subunit beta isoform OS=Homo sapiens OX=9606 GN=PPP3CB PE=1 SV=2;sp|Q08209|PP2BA_HUMAN Serine/threonine-protein phosphatase 2B catalytic subunit alpha isoform OS=Homo sapiens OX=9606 G	3	2	2	2	2	0	1	1	2	0	1	1	2	0	1	1	3.6	3.6	3.6	59.024	524	524;521;512	0.0021664	1.6321	3.6	0	1.9	1.9	466980	319340	0	65897	81740	109710	0	59126	81740	2	0	1	1	4	HLTEYFTFK;YLFLGDYVDR
sp|P16401|H15_HUMAN	sp|P16401|H15_HUMAN	1	1	1	sp|P16401|H15_HUMAN Histone H1.5 OS=Homo sapiens OX=9606 GN=H1-5 PE=1 SV=3	1	1	1	1	0	0	1	1	0	0	1	1	0	0	1	1	7.1	7.1	7.1	22.58	226	226	0	4.7355	0	0	7.1	7.1	211280	0	0	52140	159140	0	0	46783	159140	0	0	1	1	2	SETAPAETATPAPVEK
sp|P16403|H12_HUMAN;sp|P10412|H14_HUMAN;sp|P16402|H13_HUMAN;sp|P22492|H1T_HUMAN;sp|Q02539|H11_HUMAN	sp|P16403|H12_HUMAN;sp|P10412|H14_HUMAN;sp|P16402|H13_HUMAN	5;4;4;2;2	5;4;4;2;2	5;4;4;2;2	sp|P16403|H12_HUMAN Histone H1.2 OS=Homo sapiens OX=9606 GN=H1-2 PE=1 SV=2;sp|P10412|H14_HUMAN Histone H1.4 OS=Homo sapiens OX=9606 GN=H1-4 PE=1 SV=2;sp|P16402|H13_HUMAN Histone H1.3 OS=Homo sapiens OX=9606 GN=H1-3 PE=1 SV=2	5	5	5	5	2	2	2	5	2	2	2	5	2	2	2	5	19.2	19.2	19.2	21.364	213	213;219;221;207;215	0	17.206	6.1	11.7	11.3	19.2	2773500	381090	58073	369320	1965000	160620	77046	167070	750990	2	2	2	7	13	ALAAAGYDVEK;ASGPPVSELITK;KALAAAGYDVEK;KASGPPVSELITK;SETAPAAPAAAPPAEK
sp|P16435|NCPR_HUMAN	sp|P16435|NCPR_HUMAN	18	18	18	sp|P16435|NCPR_HUMAN NADPH--cytochrome P450 reductase OS=Homo sapiens OX=9606 GN=POR PE=1 SV=2	1	18	18	18	7	15	2	7	7	15	2	7	7	15	2	7	36.2	36.2	36.2	76.689	677	677	0	161.97	13.3	31.9	6.2	13.6	2426300	568870	1240100	108830	508550	90863	180500	25337	108290	8	15	2	7	32	ALVPMFVR;ELYLSWVVEAR;EVGETLLYYGCR;FAVFGLGNK;HILAILQDCPSLRPPIDHLCELLPR;HLMHLELDISDSK;ILGADLDVVMSLNNLDEESNK;IQTLTSSVR;IRYESGDHVAVYPANDSALVNQLGK;NIIVFYGSQTGTAEEFANR;QYELVVHTDIDAAK;RSDEDYLYREELAQFHR;SDEDYLYREELAQFHR;SYENQKPPFDAK;TNVLYELAQYASEPSEQELLRK;TYEHFNAMGK;VHPNSVHICAVVVEYETK;YESGDHVAVYPANDSALVNQLGK
sp|P16591|FER_HUMAN	sp|P16591|FER_HUMAN	1	1	1	sp|P16591|FER_HUMAN Tyrosine-protein kinase Fer OS=Homo sapiens OX=9606 GN=FER PE=1 SV=2	1	1	1	1	0	0	0	1	0	0	0	1	0	0	0	1	1	1	1	94.637	822	822	0.0084951	1.0391	0	0	0	1	18250	0	0	0	18250	0	0	0	0	0	0	0	1	1	IEAQELLK
sp|P16615|AT2A2_HUMAN;sp|O14983|AT2A1_HUMAN;sp|Q93084|AT2A3_HUMAN	sp|P16615|AT2A2_HUMAN	13;5;5	13;5;5	13;5;5	sp|P16615|AT2A2_HUMAN Sarcoplasmic/endoplasmic reticulum calcium ATPase 2 OS=Homo sapiens OX=9606 GN=ATP2A2 PE=1 SV=1	3	13	13	13	7	10	2	5	7	10	2	5	7	10	2	5	18.7	18.7	18.7	114.76	1042	1042;1001;1043	0	73.808	10.2	14.9	2.9	5.8	2337700	673160	1221600	109690	333250	124460	210020	39048	120300	8	11	2	5	26	DIVPGDIVEIAVGDKVPADIR;EFTLEFSR;IGIFGQDEDVTSK;KAEIGIAMGSGTAVAK;MNVFDTELK;NAENAIEALKEYEPEMGK;SLPSVETLGCTSVICSDK;SMSVYCTPNKPSR;TGTLTTNQMSVCR;TVEEVLGHFGVNESTGLSLEQVK;VDQSILTGESVSVIK;VGEATETALTCLVEK;VSFYQLSHFLQCK
sp|P16930|FAAA_HUMAN	sp|P16930|FAAA_HUMAN	2	2	2	sp|P16930|FAAA_HUMAN Fumarylacetoacetase OS=Homo sapiens OX=9606 GN=FAH PE=1 SV=2	1	2	2	2	0	0	2	1	0	0	2	1	0	0	2	1	6	6	6	46.374	419	419	0	23.109	0	0	6	2.9	163760	0	0	141770	21988	0	0	83858	21988	0	0	2	1	3	VFLQNLLSVSQAR;WEYVPLGPFLGK
sp|P16989|YBOX3_HUMAN	sp|P16989|YBOX3_HUMAN	3	1	1	sp|P16989|YBOX3_HUMAN Y-box-binding protein 3 OS=Homo sapiens OX=9606 GN=YBX3 PE=1 SV=4	1	3	1	1	1	0	3	0	0	0	1	0	0	0	1	0	9.1	5.1	5.1	40.089	372	372	0	7.786	4	0	9.1	0	39018	0	0	39018	0	0	0	0	0	0	0	1	0	1	EDVFVHQTAIK;GAEAANVTGPDGVPVEGSR;NDTKEDVFVHQTAIK
sp|P17050|NAGAB_HUMAN	sp|P17050|NAGAB_HUMAN	1	1	1	sp|P17050|NAGAB_HUMAN Alpha-N-acetylgalactosaminidase OS=Homo sapiens OX=9606 GN=NAGA PE=1 SV=2	1	1	1	1	0	0	1	0	0	0	1	0	0	0	1	0	3.4	3.4	3.4	46.564	411	411	0.0062215	1.2326	0	0	3.4	0	93902	0	0	93902	0	0	0	0	0	0	0	1	0	1	NCISEQLFMEMADR
sp|P17066|HSP76_HUMAN;sp|P48741|HSP77_HUMAN	sp|P17066|HSP76_HUMAN;sp|P48741|HSP77_HUMAN	7;5	1;1	1;1	sp|P17066|HSP76_HUMAN Heat shock 70 kDa protein 6 OS=Homo sapiens OX=9606 GN=HSPA6 PE=1 SV=2;sp|P48741|HSP77_HUMAN Putative heat shock 70 kDa protein 7 OS=Homo sapiens OX=9606 GN=HSPA7 PE=5 SV=2	2	7	1	1	5	4	5	6	0	1	1	1	0	1	1	1	12	1.7	1.7	71.027	643	643;367	0	5.0021	10	7.2	9.6	10.6	1061300	0	210620	186350	664350	0	133520	167200	664350	0	1	1	1	3	ARFEELCSDLFR;ATAGDTHLGGEDFDNR;FEELCSDLFR;IINEPTAAAIAYGLDR;LLQDFFNGK;TTPSYVAFTDTER;VEILANDQGNR
sp|P17174|AATC_HUMAN	sp|P17174|AATC_HUMAN	2	2	2	sp|P17174|AATC_HUMAN Aspartate aminotransferase, cytoplasmic OS=Homo sapiens OX=9606 GN=GOT1 PE=1 SV=3	1	2	2	2	0	0	2	0	0	0	2	0	0	0	2	0	9.4	9.4	9.4	46.247	413	413	0	7.2549	0	0	9.4	0	207330	0	0	207330	0	0	0	0	0	0	0	2	0	2	APPSVFAEVPQAQPVLVFK;IVASTLSNPELFEEWTGNVK
sp|P17301|ITA2_HUMAN	sp|P17301|ITA2_HUMAN	11	11	11	sp|P17301|ITA2_HUMAN Integrin alpha-2 OS=Homo sapiens OX=9606 GN=ITGA2 PE=1 SV=1	1	11	11	11	9	6	2	0	9	6	2	0	9	6	2	0	15.7	15.7	15.7	129.29	1181	1181	0	88.046	12.4	9.5	3.3	0	1499400	932050	468020	99318	0	151080	109340	29272	0	9	6	2	0	17	AGDISCNADINPLK;FGIAVLGYLNR;GNWLLVGSPWSGFPENR;IFSGPSSEQFGYAVQQFINPK;IPLLYDAEIHLTR;NPLMYLTGVQTDK;QIPAAQEQPFIVSNQNK;STNINFYEISSDGNVPSIVHSFEDVGPK;TQVGLIQYANNPR;VDISLENPGTSPALEAYSETAK;VMVVVTDGESHDGSMLK
sp|P17302|CXA1_HUMAN	sp|P17302|CXA1_HUMAN	1	1	1	sp|P17302|CXA1_HUMAN Gap junction alpha-1 protein OS=Homo sapiens OX=9606 GN=GJA1 PE=1 SV=2	1	1	1	1	0	1	0	0	0	1	0	0	0	1	0	0	3.7	3.7	3.7	43.008	382	382	0	4.7408	0	3.7	0	0	37804	0	37804	0	0	0	0	0	0	0	1	0	0	1	VAQTDGVNVDMHLK
sp|P17480|UBF1_HUMAN	sp|P17480|UBF1_HUMAN	1	1	1	sp|P17480|UBF1_HUMAN Nucleolar transcription factor 1 OS=Homo sapiens OX=9606 GN=UBTF PE=1 SV=1	1	1	1	1	1	0	0	0	1	0	0	0	1	0	0	0	1.8	1.8	1.8	89.405	764	764	0	6.9714	1.8	0	0	0	46518	46518	0	0	0	0	0	0	0	1	0	0	0	1	TLTELILDAQEHVK
sp|P17568|NDUB7_HUMAN	sp|P17568|NDUB7_HUMAN	2	2	2	sp|P17568|NDUB7_HUMAN NADH dehydrogenase [ubiquinone] 1 beta subcomplex subunit 7 OS=Homo sapiens OX=9606 GN=NDUFB7 PE=1 SV=4	1	2	2	2	0	2	0	0	0	2	0	0	0	2	0	0	29.9	29.9	29.9	16.402	137	137	0	8.3864	0	29.9	0	0	235710	0	235710	0	0	0	0	0	0	0	2	0	0	2	EMVATQQEMMDAQLR;YLGDASVEPDPLQMPTFPPDYGFPER
sp|P22694|KAPCB_HUMAN;sp|P17612|KAPCA_HUMAN	sp|P22694|KAPCB_HUMAN;sp|P17612|KAPCA_HUMAN	2;2	2;2	2;2	sp|P22694|KAPCB_HUMAN cAMP-dependent protein kinase catalytic subunit beta OS=Homo sapiens OX=9606 GN=PRKACB PE=1 SV=2;sp|P17612|KAPCA_HUMAN cAMP-dependent protein kinase catalytic subunit alpha OS=Homo sapiens OX=9606 GN=PRKACA PE=1 SV=2	2	2	2	2	0	2	0	0	0	2	0	0	0	2	0	0	4	4	4	40.622	351	351;351	0.0025718	1.5228	0	4	0	0	58594	0	58594	0	0	0	0	0	0	0	2	0	0	2	FPSHFSSDLK;FPSHFSSDLKDLLR
sp|P17655|CAN2_HUMAN	sp|P17655|CAN2_HUMAN	22	22	22	sp|P17655|CAN2_HUMAN Calpain-2 catalytic subunit OS=Homo sapiens OX=9606 GN=CAPN2 PE=1 SV=6	1	22	22	22	17	5	1	9	17	5	1	9	17	5	1	9	41.7	41.7	41.7	79.994	700	700	0	81.045	33.6	13.6	2.1	17.1	5643100	4390600	423540	85888	743130	960430	70304	25107	99625	21	6	1	9	37	EFYILWTK;ERSDTFINLR;FADDQLIIDFDNFVR;FKLPPGEYILVPSTFEPNK;GHAYSVTGAEEVESNGSLQK;GSLLGCSIDITSAADSEAITFQK;IMVDMLDSDGSGK;KMGEDMHTIGFGIYEVPEELSGQTNIHLSK;LEEEDEDEEDGESGCTFLVGLIQK;LEICNLTPDTLTSDTYK;LEICNLTPDTLTSDTYKK;LPPGEYILVPSTFEPNK;LPPGEYILVPSTFEPNKDGDFCIR;MGEDMHTIGFGIYEVPEELSGQTNIHLSK;MPCQLHQVIVAR;NFFLTNR;NPWGEVEWTGR;NYPNTFWMNPQYLIK;RHEDGEFWMSFSDFLR;RPTEICADPQFIIGGATR;WNDNCPSWNTIDPEER;YLNQDYEALR
sp|P17661|DESM_HUMAN	sp|P17661|DESM_HUMAN	17	12	12	sp|P17661|DESM_HUMAN Desmin OS=Homo sapiens OX=9606 GN=DES PE=1 SV=3	1	17	12	12	7	8	6	15	2	5	2	10	2	5	2	10	35.5	28.9	28.9	53.535	470	470	0	68.919	14.3	20.9	10.4	32.8	2630700	114020	443810	427360	1645500	38888	146960	69881	552140	2	5	2	10	19	DNLLDDLQR;EEAENNLAAFR;EYQDLLNVK;FASEASGYQDNIAR;FLEQQNAALAAEVNR;HQIQSYTCEIDALK;IESLNEEIAFLK;KLLEGEESR;LLEGEESR;LQEEIQLK;TFGGAPGFPLGSPLSSPVFPR;TNEKVELQELNDR;VAELYEEELR;VDVERDNLLDDLQR;VELQELNDR;VHEEEIR;VSDLTQAANK
sp|P17693|HLAG_HUMAN	sp|P17693|HLAG_HUMAN	11	11	10	sp|P17693|HLAG_HUMAN HLA class I histocompatibility antigen, alpha chain G OS=Homo sapiens OX=9606 GN=HLA-G PE=1 SV=1	1	11	11	10	1	8	9	3	1	8	9	3	0	8	8	2	45	45	41.1	38.224	338	338	0	69.463	3.8	39.1	38.8	12.7	4495000	125200	2620700	1369700	379430	55296	310350	437140	162410	1	12	11	4	28	APWVEQEGPEYWEEETR;AYLEGTCVEWLHR;DGEDQTQDVELVETRPAGDGTFQK;DYLALNEDLR;FIAMGYVDDTQFVR;GYEQYAYDGKDYLALNEDLR;KCEAANVAEQR;MNLQTLR;THVTHHPVFDYEATLR;WAAVVVPSGEEQR;YTCHVQHEGLPEPLMLR
sp|P17812|PYRG1_HUMAN	sp|P17812|PYRG1_HUMAN	5	5	5	sp|P17812|PYRG1_HUMAN CTP synthase 1 OS=Homo sapiens OX=9606 GN=CTPS1 PE=1 SV=2	1	5	5	5	2	4	0	2	2	4	0	2	2	4	0	2	11.2	11.2	11.2	66.69	591	591	0	7.9325	4.4	9.1	0	5.1	354360	48032	176210	0	130120	30825	54574	0	55467	2	4	0	2	8	GLGLSPDLVVCR;HRFEVNPVWK;RLDLPIER;TVQVVPHITDAIQEWVMR;YIDSADLEPITSQEEPVR
sp|P17813|EGLN_HUMAN	sp|P17813|EGLN_HUMAN	5	5	5	sp|P17813|EGLN_HUMAN Endoglin OS=Homo sapiens OX=9606 GN=ENG PE=1 SV=2	1	5	5	5	0	3	2	2	0	3	2	2	0	3	2	2	9.9	9.9	9.9	70.577	658	658	0	40.796	0	5.9	4.3	5.2	853980	0	398110	341650	114230	0	210270	246840	73083	0	3	2	2	7	GCHLEGVAGHK;GNCVSLLSPSPEGDPR;GPITSAAELNDPQSILLR;TGSQDQEVHR;TQILEWAAER
sp|P17858|PFKAL_HUMAN	sp|P17858|PFKAL_HUMAN	16	15	15	sp|P17858|PFKAL_HUMAN ATP-dependent 6-phosphofructokinase, liver type OS=Homo sapiens OX=9606 GN=PFKL PE=1 SV=6	1	16	15	15	14	10	5	10	13	9	4	9	13	9	4	9	32.3	29.9	29.9	85.018	780	780	0	139.33	29.5	21	9.9	20.1	6158200	2041200	2482100	321030	1313900	401300	401850	104080	261510	16	14	4	10	44	AAAYNLVQHGITNLCVIGGDGSLTGANIFR;AIGVLTSGGDAQGMNAAVR;AVAFSPVTELK;DTDFEHR;GQLESIVENIR;GQVQEVGWHDVAGWLGR;IMEVIDAITTTAQSHQR;ISMAAYVSGELEHVTR;LPLMECVQMTK;RFDEATQLR;SNFSLAILNVGAPAAGMNAAVR;TGISHGHTVYVVHDGFEGLAK;TNVLGHLQQGGAPTPFDR;VFANAPDSACVIGLK;VFLIYEGYEGLVEGGENIK;VNVEHMTEK
sp|P17931|LEG3_HUMAN	sp|P17931|LEG3_HUMAN	9	9	9	sp|P17931|LEG3_HUMAN Galectin-3 OS=Homo sapiens OX=9606 GN=LGALS3 PE=1 SV=5	1	9	9	9	7	6	7	6	7	6	7	6	7	6	7	6	39.2	39.2	39.2	26.152	250	250	0	56.256	35.2	29.6	35.2	29.2	15984000	5659800	4857000	2734100	2732700	1087700	789740	762810	594040	9	11	11	8	39	GNDVAFHFNPR;IALDFQR;IQVLVEPDHFK;LDNNWGR;LDNNWGREER;LGISGDIDLTSASYTMI;MLITILGTVKPNANR;QSVFPFESGKPFK;VAVNDAHLLQYNHR
sp|P17936|IBP3_HUMAN	sp|P17936|IBP3_HUMAN	3	3	3	sp|P17936|IBP3_HUMAN Insulin-like growth factor-binding protein 3 OS=Homo sapiens OX=9606 GN=IGFBP3 PE=1 SV=2	1	3	3	3	1	1	1	2	1	1	1	2	1	1	1	2	19.2	19.2	19.2	31.674	291	291	0	4.9704	5.2	5.8	5.2	14.1	338060	49503	37067	36797	214700	0	23498	0	188850	1	1	1	2	5	ALAQCAPPPAVCAELVR;EPGCGCCLTCALSEGQPCGIYTER;SAGSVESPSVSSTHR
sp|P17948|VGFR1_HUMAN	sp|P17948|VGFR1_HUMAN	25	25	25	sp|P17948|VGFR1_HUMAN Vascular endothelial growth factor receptor 1 OS=Homo sapiens OX=9606 GN=FLT1 PE=1 SV=2	1	25	25	25	2	10	10	21	2	10	10	21	2	10	10	21	19.7	19.7	19.7	150.77	1338	1338	0	148.81	1.5	9.5	9	18.3	15444000	179330	2277000	2304500	10684000	27218	333070	584860	1907600	2	13	10	25	50	AVSSFPDPALYPLGSR;CDFCSNNEESFILDADSNMGNR;DQEAPYLLR;DVTWILLR;EIGLLTCEATVNGHLYK;ETESAIYIFISDTGR;FPLDTLIPDGK;GFIISNATYK;GTQHIMQAGQTLHLQCR;IDQSNSHANIFYSVLTIDK;IESITQR;KFPLDTLIPDGK;KFPLDTLIPDGKR;KQQVLETVAGK;MASTLVVADSR;MPTEGEDLK;NVYTGEEILQK;QILTCTAYGIPQPTIK;QQVLETVAGK;QTNTIIDVQISTPR;QTNTIIDVQISTPRPVK;TMHYSISK;VQMTWSYPDEK;WSLPEMVSK;YLAVPTSK
sp|P17980|PRS6A_HUMAN	sp|P17980|PRS6A_HUMAN	7	7	7	sp|P17980|PRS6A_HUMAN 26S proteasome regulatory subunit 6A OS=Homo sapiens OX=9606 GN=PSMC3 PE=1 SV=3	1	7	7	7	6	7	3	2	6	7	3	2	6	7	3	2	27.3	27.3	27.3	49.203	439	439	0	117.04	24.1	27.3	10.9	7.7	1691900	573100	914080	122290	82376	129710	170810	47761	37390	7	9	3	2	21	AMEVDERPTEQYSDIGGLDK;DSYLILETLPTEYDSR;EKAPSIIFIDELDAIGTK;GATELTHEDYMEGILEVQAK;LAGPQLVQMFIGDGAK;MNVSPDVNYEELAR;QIQELVEAIVLPMNHK
sp|P17987|TCPA_HUMAN	sp|P17987|TCPA_HUMAN	17	17	17	sp|P17987|TCPA_HUMAN T-complex protein 1 subunit alpha OS=Homo sapiens OX=9606 GN=TCP1 PE=1 SV=1	1	17	17	17	12	10	1	11	12	10	1	11	12	10	1	11	39	39	39	60.343	556	556	0	93.922	32	26.6	2.2	27.9	4052800	1600600	1651400	16925	783880	293400	477750	5889.3	49143	12	10	1	11	34	AFHNEAQVNPER;DDKHGSYEDAVHSGALND;EGPLSVFGDR;EQLAIAEFAR;FATEAAITILR;HGSYEDAVHSGALND;ICDDELILIK;ILATGANVILTTGGIDDMCLK;LLEVEHPAAK;MEGPLSVFGDR;MLVDDIGDVTITNDGATILK;QAGVFEPTIVK;SLLVIPNTLAVNAAQDSTDLVAK;SQMESMLISGYALNCVVGSQGMPK;SQNVMAAASIANIVK;VLCELADLQDK;YPVNSVNILK
sp|P18077|RL35A_HUMAN	sp|P18077|RL35A_HUMAN	1	1	1	sp|P18077|RL35A_HUMAN 60S ribosomal protein L35a OS=Homo sapiens OX=9606 GN=RPL35A PE=1 SV=2	1	1	1	1	1	1	1	0	1	1	1	0	1	1	1	0	10.9	10.9	10.9	12.538	110	110	0	12.018	10.9	10.9	10.9	0	595450	255090	324210	16149	0	169440	205540	14490	0	1	1	1	0	3	NNTVTPGGKPNK
sp|P18085|ARF4_HUMAN	sp|P18085|ARF4_HUMAN	7	7	4	sp|P18085|ARF4_HUMAN ADP-ribosylation factor 4 OS=Homo sapiens OX=9606 GN=ARF4 PE=1 SV=3	1	7	7	4	4	4	5	4	4	4	5	4	2	2	3	3	46.7	46.7	23.9	20.511	180	180	0	21.79	35.6	32.8	40	30	2939200	388660	1571700	405890	572900	91537	335780	163620	309100	4	4	5	4	17	HYFQNTQGLIFVVDSNDR;HYFQNTQGLIFVVDSNDRER;IQEVADELQK;LGEIVTTIPTIGFNVETVEYK;MLLVDELR;MLLVDELRDAVLLLFANK;QDLPNAMAISEMTDK
sp|P18124|RL7_HUMAN	sp|P18124|RL7_HUMAN	5	5	5	sp|P18124|RL7_HUMAN 60S ribosomal protein L7 OS=Homo sapiens OX=9606 GN=RPL7 PE=1 SV=1	1	5	5	5	4	4	2	1	4	4	2	1	4	4	2	1	29.4	29.4	29.4	29.225	248	248	0	42.493	24.6	25.4	11.7	4	3710700	2172500	780860	556240	201160	838350	536470	333300	165900	6	4	2	1	13	EANNFLWPFK;IVEPYIAWGYPNLK;KAGNFYVPAEPK;TTHFVEGGDAGNREDQINR;YGIICMEDLIHEIYTVGK
sp|P18206|VINC_HUMAN	sp|P18206|VINC_HUMAN	23	23	23	sp|P18206|VINC_HUMAN Vinculin OS=Homo sapiens OX=9606 GN=VCL PE=1 SV=4	1	23	23	23	13	12	12	19	13	12	12	19	13	12	12	19	27.7	27.7	27.7	123.8	1134	1134	0	79.258	14.4	14.6	14.9	22.8	6325200	1438000	1295400	1223100	2368700	185680	169800	225560	301900	13	13	12	19	57	AGEVINQPMMMAAR;ALASQLQDSLK;AQQVSQGLDVLTAK;DPSASPGDAGEQAIR;ELLPVLISAMK;GILSGTSDLLLTFDEAEVR;GLVAEGHR;GQGSSPVAMQK;KIDAAQNWLADPNGGPEGEEQIR;KLEAMTNSK;LVQAAQMLQSDPYSVPAR;MALLMAEMSR;MLGQMTDQVADLR;MQEAMTQEVSDVFSDTTTPIK;MSAEINEIIR;NPGNQAAYEHFETMK;QQELTHQEHR;QVATALQNLQTK;SLLDASEEAIKK;TNLLQVCER;VAMANIQPQMLVAGATSIAR;VDQLTAQLADLAAR;VLQLTSWDEDAWASK
sp|P18564|ITB6_HUMAN	sp|P18564|ITB6_HUMAN	15	15	15	sp|P18564|ITB6_HUMAN Integrin beta-6 OS=Homo sapiens OX=9606 GN=ITGB6 PE=1 SV=2	1	15	15	15	15	1	0	0	15	1	0	0	15	1	0	0	29.2	29.2	29.2	85.935	788	788	0	128.91	29.2	2	0	0	4347200	4305200	42004	0	0	512080	4768.3	0	0	17	1	0	0	18	CPTCGDPCNSK;CVCTNPGASGPTCER;DSGNILQLIISAYEELR;EAPDHPSCSGR;GCQLNFIENPVSQVEILK;HIIIKPVGLGDALELLVSPECNCDCQK;HILPLTNDAER;LAGIVIPNDGLCHLDSK;LGFGSFVEKPVSPFVK;LIPGATVGLLQK;LRPGGAQTLQVHVR;NEYSMSTVLEYPTIGQLIDK;SCIECHLSAAGQAR;TIIHSINEK;VGDTASFSVTVNIPHCER
sp|P18621|RL17_HUMAN	sp|P18621|RL17_HUMAN	6	6	6	sp|P18621|RL17_HUMAN 60S ribosomal protein L17 OS=Homo sapiens OX=9606 GN=RPL17 PE=1 SV=3	1	6	6	6	5	4	5	3	5	4	5	3	5	4	5	3	37.5	37.5	37.5	21.397	184	184	0	63.325	29.9	24.5	27.7	14.7	4943600	1974900	2301300	600990	66508	391990	521090	156370	30136	9	7	7	3	26	EQIVPKPEEEVAQK;GLDVDSLVIEHIQVNK;INPYMSSPCHIEMILTEK;KSAEFLLHMLK;SAEFLLHMLK;YSLDPENPTK
sp|P18669|PGAM1_HUMAN;sp|Q8N0Y7|PGAM4_HUMAN;sp|P15259|PGAM2_HUMAN	sp|P18669|PGAM1_HUMAN	9;3;2	9;3;2	9;3;2	sp|P18669|PGAM1_HUMAN Phosphoglycerate mutase 1 OS=Homo sapiens OX=9606 GN=PGAM1 PE=1 SV=2	3	9	9	9	3	8	4	5	3	8	4	5	3	8	4	5	52	52	52	28.804	254	254;254;253	0	69.663	20.5	44.9	23.2	34.3	4524800	267750	1464400	877860	1914800	155230	411660	388940	839520	4	10	4	5	23	ALPFWNEEIVPQIK;FSGWYDADLSPAGHEEAK;HGESAWNLENR;NLKPIKPMQFLGDEETVR;SYDVPPPPMEPDHPFYSNISK;TLWTVLDAIDQMWLPVVR;VLIAAHGNSLR;YADLTEDQLPSCESLK;YADLTEDQLPSCESLKDTIAR
sp|P18754|RCC1_HUMAN	sp|P18754|RCC1_HUMAN	1	1	1	sp|P18754|RCC1_HUMAN Regulator of chromosome condensation OS=Homo sapiens OX=9606 GN=RCC1 PE=1 SV=1	1	1	1	1	1	1	0	0	1	1	0	0	1	1	0	0	4.5	4.5	4.5	44.969	421	421	0	25.528	4.5	4.5	0	0	50581	23332	27249	0	0	15498	17275	0	0	1	1	0	0	2	VVQVSAGDSHTAALTDDGR
sp|P18859|ATP5J_HUMAN	sp|P18859|ATP5J_HUMAN	3	3	3	sp|P18859|ATP5J_HUMAN ATP synthase-coupling factor 6, mitochondrial OS=Homo sapiens OX=9606 GN=ATP5PF PE=1 SV=1	1	3	3	3	0	0	2	1	0	0	2	1	0	0	2	1	44.4	44.4	44.4	12.587	108	108	0	21.639	0	0	26.9	17.6	269930	0	0	231240	38690	0	0	0	0	0	0	2	1	3	FEDPKFEVIEKPQA;QMFGNADMNTFPTFK;QTSGGPVDASSEYQQELER
sp|P19338|NUCL_HUMAN	sp|P19338|NUCL_HUMAN	10	10	10	sp|P19338|NUCL_HUMAN Nucleolin OS=Homo sapiens OX=9606 GN=NCL PE=1 SV=3	1	10	10	10	3	2	4	2	3	2	4	2	3	2	4	2	16.1	16.1	16.1	76.613	710	710	0	25.391	6.9	4.4	7.2	3	948880	390400	102640	337240	118610	113180	0	160700	0	3	2	4	2	11	EAMEDGEIDGNK;EVFEDAAEIR;FGYVDFESAEDLEK;GFGFVDFNSEEDAK;GLSEDTTEETLK;GYAFIEFASFEDAK;KFGYVDFESAEDLEK;TGISDVFAK;VEGTEPTTAFNLFVGNLNFNK;VTQDELKEVFEDAAEIR
sp|P19367|HXK1_HUMAN;sp|Q2TB90|HKDC1_HUMAN	sp|P19367|HXK1_HUMAN	13;2	13;2	12;2	sp|P19367|HXK1_HUMAN Hexokinase-1 OS=Homo sapiens OX=9606 GN=HK1 PE=1 SV=3	2	13	13	12	7	6	3	11	7	6	3	11	7	6	3	10	19.8	19.8	19	102.48	917	917;917	0	52.069	10.7	10.9	3.5	16.5	2218400	599470	641310	121720	855930	77545	125460	31049	154350	7	6	3	12	28	AAQLCGAGMAAVVDK;AILQQLGLNSTCDDSILVK;ATDCVGHDVVTLLR;FLSQIESDR;GDFIALDLGGSSFR;HIDLVEGDEGR;LALLQVR;LSDETLIDIMTR;MCINTEWGAFGDDGSLEDIR;MIAAQLLAYYFTELKDDQVK;MVSGMYLGELVR;NILIDFTK;TPDGTENGDFLALDLGGTNFR
sp|P19388|RPAB1_HUMAN	sp|P19388|RPAB1_HUMAN	1	1	1	sp|P19388|RPAB1_HUMAN DNA-directed RNA polymerases I, II, and III subunit RPABC1 OS=Homo sapiens OX=9606 GN=POLR2E PE=1 SV=4	1	1	1	1	0	1	0	0	0	1	0	0	0	1	0	0	8.1	8.1	8.1	24.551	210	210	0	8.2758	0	8.1	0	0	76321	0	76321	0	0	0	0	0	0	0	1	0	0	1	GYLVTQDELDQTLEEFK
sp|P19404|NDUV2_HUMAN	sp|P19404|NDUV2_HUMAN	3	3	3	sp|P19404|NDUV2_HUMAN NADH dehydrogenase [ubiquinone] flavoprotein 2, mitochondrial OS=Homo sapiens OX=9606 GN=NDUFV2 PE=1 SV=2	1	3	3	3	1	1	2	0	1	1	2	0	1	1	2	0	16.9	16.9	16.9	27.391	249	249	0	6.3195	5.2	4	12.9	0	470430	78845	57347	334240	0	52373	0	193380	0	1	1	2	0	4	AAAVLPVLDLAQR;DIEEIIDELK;DTPENNPDTPFDFTPENYK
sp|P19474|RO52_HUMAN	sp|P19474|RO52_HUMAN	1	1	1	sp|P19474|RO52_HUMAN E3 ubiquitin-protein ligase TRIM21 OS=Homo sapiens OX=9606 GN=TRIM21 PE=1 SV=1	1	1	1	1	1	1	0	0	1	1	0	0	1	1	0	0	3.8	3.8	3.8	54.169	475	475	0	27.568	3.8	3.8	0	0	47356	10347	37010	0	0	6872.7	23462	0	0	1	1	0	0	2	LAQQSQALQELISELDRR
sp|P19652|A1AG2_HUMAN	sp|P19652|A1AG2_HUMAN	5	2	2	sp|P19652|A1AG2_HUMAN Alpha-1-acid glycoprotein 2 OS=Homo sapiens OX=9606 GN=ORM2 PE=1 SV=2	1	5	2	2	0	0	2	4	0	0	1	2	0	0	1	2	23.4	10.9	10.9	23.602	201	201	0	6.7726	0	0	9.5	18.9	234220	0	0	36474	197750	0	0	32726	156400	0	0	1	2	3	DKCEPLEK;EHVAHLLFLR;TEDTIFLR;TLMFGSYLDDEK;WFYIASAFR
sp|P19784|CSK22_HUMAN	sp|P19784|CSK22_HUMAN	5	5	5	sp|P19784|CSK22_HUMAN Casein kinase II subunit alpha OS=Homo sapiens OX=9606 GN=CSNK2A2 PE=1 SV=1	1	5	5	5	4	3	0	0	4	3	0	0	4	3	0	0	22	22	22	41.213	350	350	0	12.909	18.3	14.3	0	0	463590	248210	215370	0	0	57107	47691	0	0	4	4	0	0	8	HLVSPEALDLLDK;LIDWGLAEFYHPAQEYNVR;TPALVFEYINNTDFK;VLGTEELYGYLK;YHIDLDPHFNDILGQHSR
sp|P19801|AOC1_HUMAN	sp|P19801|AOC1_HUMAN	33	33	33	sp|P19801|AOC1_HUMAN Amiloride-sensitive amine oxidase [copper-containing] OS=Homo sapiens OX=9606 GN=AOC1 PE=1 SV=4	1	33	33	33	3	20	32	23	3	20	32	23	3	20	32	23	57.7	57.7	57.7	85.377	751	751	0	323.31	7.1	41.4	56.5	37.4	43610000	322950	5904400	28335000	9047800	36267	857750	3649000	1303200	4	29	49	30	112	AGVFSDLSNQELK;ALCLFEMPTGVPLR;AVHSFLWSK;CLAFTDVAPR;DNGPNYVQR;FYGSPEELAR;GDFPSPIHVSGPR;GGFNFYAGLK;GHDSTEEPPLFSSHKPR;HFNSNFK;IAYEVSVQEAVALYGGHTPAGMQTK;KAGVFSDLSNQELK;KYADGEVDVVVLEDPLPGGK;LEGNAVLYGGWSFAFR;LENITNPWSPR;LHTHLIGNIHTHLVHYR;LQIHSMADQVLPPGWQEEQAITWAR;LQPSSTTTMAK;LVQPHGPR;MHATGYVHATFYTPEGLR;NSFQTLQMK;NTVFLIEMLLPK;PFNFFPEDPSLASR;PGYQSSWASR;PISTAEYALLYHTLQEATK;SSSGLQVLNVHFGGER;SWLIIQR;VDLDVAGT…
sp|P19823|ITIH2_HUMAN;CON__Q9TRI1	sp|P19823|ITIH2_HUMAN	19;3	19;3	19;3	sp|P19823|ITIH2_HUMAN Inter-alpha-trypsin inhibitor heavy chain H2 OS=Homo sapiens OX=9606 GN=ITIH2 PE=1 SV=2	2	19	19	19	14	10	8	13	14	10	8	13	14	10	8	13	27	27	27	106.46	946	946;946	0	130.53	24	14.2	12.5	19.8	8764000	3990700	2074600	1212800	1485800	757850	541650	325680	343020	17	12	10	14	53	AEDHFSVIDFNQNIR;AHVSFKPTVAQQR;DKHADPDFTR;ETAVDGELVVLYDVK;FLHVPDTFEGHFDGVPVISK;FYNQVSTPLLR;HADPDFTR;IYGNQDTSSQLK;IYGNQDTSSQLKK;LSNENHGIAQR;MATTMIQSK;NVQFNYPHTSVTDVTQNNFHNYFGGSEIVVAGK;SILQMSLDHHIVTPLTSLVIENEAGDER;SLPGESEEMMEEVDQVTLYSYK;SSALDMENFR;TILDDLRAEDHFSVIDFNQNIR;VQFELHYQEVK;VQSTITSR;VVNNSPQPQNVVFDVQIPK
sp|P19827|ITIH1_HUMAN;CON__Q0VCM5	sp|P19827|ITIH1_HUMAN	15;1	15;1	15;1	sp|P19827|ITIH1_HUMAN Inter-alpha-trypsin inhibitor heavy chain H1 OS=Homo sapiens OX=9606 GN=ITIH1 PE=1 SV=3	2	15	15	15	11	8	9	8	11	8	9	8	11	8	9	8	28.1	28.1	28.1	101.39	911	911;906	0	108.11	21.2	15.6	16.6	15.7	4043600	1273900	844920	978380	946400	281380	223750	270250	333300	13	10	10	11	44	ADVQAHGEGQEFSITCLVDEEEMKK;EVAFDLEIPK;FAHYVVTSQVVNTANEAR;GFSLDEATNLNGGLLR;GHMLENHVER;GMADQDGLKPTIDKPSEDSPPLEMLGPR;GSLVQASEANLQAAQDFVR;IYEDHDATQQLQGFYSQVAK;NHMQYEIVIK;PLLVDVDLQYPQDAVLALTQNHHK;QAVDTAVDGVFIR;QYYEGSEIVVAGR;TAFISDFAVTADGNAFIGDIK;TMEQFTIHLTVNPQSK;VTFQLTYEEVLKR
sp|P19838|NFKB1_HUMAN	sp|P19838|NFKB1_HUMAN	2	2	2	sp|P19838|NFKB1_HUMAN Nuclear factor NF-kappa-B p105 subunit OS=Homo sapiens OX=9606 GN=NFKB1 PE=1 SV=2	1	2	2	2	0	2	0	0	0	2	0	0	0	2	0	0	4	4	4	105.35	968	968	0	4.7973	0	4	0	0	86051	0	86051	0	0	0	0	0	0	0	2	0	0	2	GYNPGLLVHPDLAYLQAEGGGDR;LMFTAFLPDSTGSFTR
sp|P19971|TYPH_HUMAN	sp|P19971|TYPH_HUMAN	6	6	6	sp|P19971|TYPH_HUMAN Thymidine phosphorylase OS=Homo sapiens OX=9606 GN=TYMP PE=1 SV=2	1	6	6	6	0	1	1	5	0	1	1	5	0	1	1	5	16.4	16.4	16.4	49.955	482	482	0	15.041	0	2.9	2.7	13.7	375810	0	32111	51490	292210	0	7721.9	0	110840	0	1	1	6	8	ALPLALVLHELGAGR;EQEELLAPADGTVELVR;MLAAQGVDPGLAR;QLPELIR;VAAALDDGSALGR;VAAALTAMDKPLGR
sp|P20036|DPA1_HUMAN	sp|P20036|DPA1_HUMAN	1	1	1	sp|P20036|DPA1_HUMAN HLA class II histocompatibility antigen, DP alpha 1 chain OS=Homo sapiens OX=9606 GN=HLA-DPA1 PE=1 SV=1	1	1	1	1	1	1	1	0	1	1	1	0	1	1	1	0	4.6	4.6	4.6	29.38	260	260	0.00046041	2.3186	4.6	4.6	4.6	0	304550	66695	164340	73513	0	44302	58931	65960	0	1	2	1	0	4	VEHWGLDQPLLK
sp|P20073|ANXA7_HUMAN	sp|P20073|ANXA7_HUMAN	9	9	9	sp|P20073|ANXA7_HUMAN Annexin A7 OS=Homo sapiens OX=9606 GN=ANXA7 PE=1 SV=3	1	9	9	9	2	6	2	4	2	6	2	4	2	6	2	4	22.1	22.1	22.1	52.739	488	488	0	114.74	6.8	17.2	6.4	11.3	1381300	342220	521770	149520	367750	152090	161490	80014	164270	2	6	2	4	14	AMQGAGTQER;DENQSINHQMAQEDAQR;GFGTDEQAIVDVVANR;LGTDESCFNMILATR;PAANFDAIR;SDTSGHFER;TILQCALNRPAFFAER;TLGTMIAGDTSGDYR;TLGTMIAGDTSGDYRR
sp|P20160|CAP7_HUMAN	sp|P20160|CAP7_HUMAN	2	2	2	sp|P20160|CAP7_HUMAN Azurocidin OS=Homo sapiens OX=9606 GN=AZU1 PE=1 SV=3	1	2	2	2	0	0	2	0	0	0	2	0	0	0	2	0	7.2	7.2	7.2	26.885	251	251	0	3.1767	0	0	7.2	0	67585	0	0	67585	0	0	0	0	0	0	0	2	0	2	GPDFFTR;HFCGGALIHAR
sp|P20290|BTF3_HUMAN	sp|P20290|BTF3_HUMAN	2	2	2	sp|P20290|BTF3_HUMAN Transcription factor BTF3 OS=Homo sapiens OX=9606 GN=BTF3 PE=1 SV=1	1	2	2	2	1	2	0	0	1	2	0	0	1	2	0	0	22.8	22.8	22.8	22.168	206	206	0	13.422	9.2	22.8	0	0	129280	16914	112360	0	0	11235	38556	0	0	1	2	0	0	3	LGVNNISGIEEVNMFTNQGTVIHFNNPK;VQASLAANTFTITGHAETK
sp|P20339|RAB5A_HUMAN	sp|P20339|RAB5A_HUMAN	3	2	2	sp|P20339|RAB5A_HUMAN Ras-related protein Rab-5A OS=Homo sapiens OX=9606 GN=RAB5A PE=1 SV=2	1	3	2	2	2	2	0	0	1	2	0	0	1	2	0	0	25.1	20	20	23.658	215	215	0	7.4133	14	20	0	0	449550	113680	335870	0	0	75509	109410	0	0	1	2	0	0	3	AVDFQEAQSYADDNSLLFMETSAK;GAQAAIVVYDITNEESFAR;LVLLGESAVGK
sp|P20340|RAB6A_HUMAN;sp|Q9NRW1|RAB6B_HUMAN;sp|Q14964|RB39A_HUMAN	sp|P20340|RAB6A_HUMAN;sp|Q9NRW1|RAB6B_HUMAN	5;3;1	5;3;1	5;3;1	sp|P20340|RAB6A_HUMAN Ras-related protein Rab-6A OS=Homo sapiens OX=9606 GN=RAB6A PE=1 SV=3;sp|Q9NRW1|RAB6B_HUMAN Ras-related protein Rab-6B OS=Homo sapiens OX=9606 GN=RAB6B PE=1 SV=1	3	5	5	5	4	2	1	4	4	2	1	4	4	2	1	4	27.9	27.9	27.9	23.593	208	208;208;217	0	15.284	22.1	11.1	5.8	22.1	1549100	699070	265170	41929	542880	226160	76283	37372	302120	4	3	1	4	12	ELNVMFIETSAK;GSDVIIMLVGNK;LQLWDTAGQER;LVFLGEQSVGK;STGGDFGNPLRK
sp|P20591|MX1_HUMAN;sp|P20592|MX2_HUMAN	sp|P20591|MX1_HUMAN	5;2	5;2	5;2	sp|P20591|MX1_HUMAN Interferon-induced GTP-binding protein Mx1 OS=Homo sapiens OX=9606 GN=MX1 PE=1 SV=4	2	5	5	5	0	2	0	3	0	2	0	3	0	2	0	3	11.8	11.8	11.8	75.519	662	662;715	0	21.862	0	6	0	5.7	245550	0	101960	0	143590	0	0	0	0	0	2	0	3	5	ALGVEQDLALPAIAVIGDQSSGK;AMLQLLQDKDTYSWLLK;MFFLIDK;NPGSVAENNLCSQYEEK;SSVLEALSGVALPR
sp|P20618|PSB1_HUMAN	sp|P20618|PSB1_HUMAN	7	7	7	sp|P20618|PSB1_HUMAN Proteasome subunit beta type-1 OS=Homo sapiens OX=9606 GN=PSMB1 PE=1 SV=2	1	7	7	7	0	2	7	4	0	2	7	4	0	2	7	4	46.9	46.9	46.9	26.489	241	241	0	16.877	0	15.4	46.9	27	4629400	0	633380	3571600	424420	0	188000	1293300	212820	0	2	11	4	17	AGGSASAMLQPLLDNQVGFK;EGIREETVSLR;FSPYVFNGGTILAIAGEDFAIVASDTR;GAVYSFDPVGSYQR;LSEGFSIHTR;NMQNVEHVPLSLDR;TVIGCSGFHGDCLTLTK
sp|P20645|MPRD_HUMAN	sp|P20645|MPRD_HUMAN	3	3	3	sp|P20645|MPRD_HUMAN Cation-dependent mannose-6-phosphate receptor OS=Homo sapiens OX=9606 GN=M6PR PE=1 SV=1	1	3	3	3	1	3	1	0	1	3	1	0	1	3	1	0	15.5	15.5	15.5	30.993	277	277	0	40.655	6.5	15.5	6.5	0	402250	82844	250610	68787	0	61837	75843	69355	0	1	3	1	0	5	GGDEYDNHCGK;HTLADNFNPVSEER;SFESTVGQGSDTYIYIFR
sp|P20674|COX5A_HUMAN	sp|P20674|COX5A_HUMAN	3	3	3	sp|P20674|COX5A_HUMAN Cytochrome c oxidase subunit 5A, mitochondrial OS=Homo sapiens OX=9606 GN=COX5A PE=1 SV=2	1	3	3	3	0	1	3	0	0	1	3	0	0	1	3	0	27.3	27.3	27.3	16.762	150	150	0	22.327	0	10.7	27.3	0	1899600	0	171890	1727700	0	0	328420	906350	0	0	2	5	0	7	GINTLVTYDMVPEPK;RLNDFASTVR;WVTYFNKPDIDAWELR
sp|P20700|LMNB1_HUMAN	sp|P20700|LMNB1_HUMAN	16	14	13	sp|P20700|LMNB1_HUMAN Lamin-B1 OS=Homo sapiens OX=9606 GN=LMNB1 PE=1 SV=2	1	16	14	13	9	11	4	8	7	10	3	7	6	9	2	7	33.3	31.7	30.4	66.408	586	586	0	96.325	17.9	24.4	7.3	17.2	1988000	681990	823020	117370	365620	122050	135860	45368	112550	7	10	3	7	27	AEHDQLLLNYAK;AGQTVTIWAANAGVTASPPTDLIWK;ALYETELADAR;DAALATALGDKK;DQMQQQLNDYEQLLDVK;IESLSSQLSNLQK;IQELEDLLAK;KLLEGEEER;LAQALHEMR;LLEGEEER;LQEKEELR;LSSEMNTSTVNSAR;LYKEELEQTYHAK;NSQGEEVAQR;NTSEQDQPMGGWEMIR;SLETENSALQLQVTER
sp|P20742|PZP_HUMAN	sp|P20742|PZP_HUMAN	20	14	13	sp|P20742|PZP_HUMAN Pregnancy zone protein OS=Homo sapiens OX=9606 GN=PZP PE=1 SV=4	1	20	14	13	8	10	9	14	6	8	6	8	6	8	6	7	18.8	13.8	13	163.86	1482	1482	0	72.774	8.2	10.5	9.3	13	2561000	558020	670910	631950	700070	107540	134590	164420	198130	7	8	6	9	30	AGAFCLSEDAGLGISSTASLR;ATVLNYLPK;DLFHCVSFTLPR;GSFALSFPVESDVAPIAR;HQDGSYSTFGER;IQHPFTVEEFVLPK;ISEITNIVSK;LEAGINQLSFPLSSEPIQGSYR;MLQITNTGFEMK;MVSGFIPLKPTVK;NELIPLIYLENPR;NQGNTWLTAFVLK;QAMGELSELSFHYLIMAK;QQNAQGGFSSTQDTVVALHALSR;SLFTDLVAEK;SSGSLLNNAIK;TLLVEAEGIEQEK;VQTVPQTCDGHK;YGAATFTR;YNILPEKEDSPFALK
sp|P20774|MIME_HUMAN	sp|P20774|MIME_HUMAN	14	14	14	sp|P20774|MIME_HUMAN Mimecan OS=Homo sapiens OX=9606 GN=OGN PE=1 SV=1	1	14	14	14	8	6	3	10	8	6	3	10	8	6	3	10	48.3	48.3	48.3	33.922	298	298	0	116.5	35.2	35.2	15.8	43.3	18788000	4867800	1484400	419740	12016000	1475100	592820	228570	2932800	12	9	5	12	38	DFADIPNLR;ESAYLYAR;HPNSFICLK;IEEIRLEGNPIVLGK;KLNNLTFLYLDHNALESVPLNLPESLR;LDFTGNLIEDIEDGTFSK;LEGNPIVLGK;LNNLTFLYLDHNALESVPLNLPESLR;LPVLPPK;LSLLEELSLAENQLLK;LTLFNAK;RLDFTGNLIEDIEDGTFSK;RLPIGSYF;VIHLQFNNIASITDDTFCK
sp|P20810|ICAL_HUMAN	sp|P20810|ICAL_HUMAN	13	13	13	sp|P20810|ICAL_HUMAN Calpastatin OS=Homo sapiens OX=9606 GN=CAST PE=1 SV=4	1	13	13	13	12	3	7	0	12	3	7	0	12	3	7	0	24.3	24.3	24.3	76.572	708	708	0	130.61	22.2	7.5	16.4	0	3697400	2657800	102730	936870	0	531420	36285	156210	0	14	3	8	0	25	DTMSDQALEALSASLGTR;DTSQSDKDLDDALDK;EADPEDGKPVMDK;EGITGPPADSSKPIGPDDAIDALSSDFTCGSPTAAGK;GTVPDDAVEALADSLGK;GTVPDDAVEALADSLGKK;KTEKEESTEVLK;QPDPDENKPMEDK;SESELIDELSEDFDR;SESELIDELSEDFDRSECK;TEKEESTEVLK;TKPQDMISAGGESVAGITAISGK;TKPQDMISAGGESVAGITAISGKPGDK
sp|P20908|CO5A1_HUMAN	sp|P20908|CO5A1_HUMAN	12	12	11	sp|P20908|CO5A1_HUMAN Collagen alpha-1(V) chain OS=Homo sapiens OX=9606 GN=COL5A1 PE=1 SV=3	1	12	12	11	5	3	10	7	5	3	10	7	5	3	10	6	9.2	9.2	8.8	183.56	1838	1838	0	163.73	4.4	3.2	8.3	5	7429400	1139500	314200	4026600	1949100	306030	109320	1381300	782090	5	3	12	9	29	FGFEVGPACFMG;FGGGGDAGSKGPMVSAQESQAQAILQQAR;FLGSNDEEMSYDNNPYIR;GDDGEVGPR;GETGFQGK;GPAGPMGLTGR;GPMVSAQESQAQAILQQAR;ILDEEVFEGDIQQLLFVSDHR;QLYPASAFPEDFSILTTVK;SPVFLYEDHTGKPGPEDYPLFR;TTGFCATR;VLDFHNLPDGITK
sp|P20933|ASPG_HUMAN	sp|P20933|ASPG_HUMAN	2	2	2	sp|P20933|ASPG_HUMAN N(4)-(beta-N-acetylglucosaminyl)-L-asparaginase OS=Homo sapiens OX=9606 GN=AGA PE=1 SV=2	1	2	2	2	0	0	2	0	0	0	2	0	0	0	2	0	9.5	9.5	9.5	37.208	346	346	0	9.4137	0	0	9.5	0	85061	0	0	85061	0	0	0	0	0	0	0	2	0	2	ALASGGSALDAVESGCAMCER;FLPSYQAVEYMR
sp|P20936|RASA1_HUMAN	sp|P20936|RASA1_HUMAN	8	8	8	sp|P20936|RASA1_HUMAN Ras GTPase-activating protein 1 OS=Homo sapiens OX=9606 GN=RASA1 PE=1 SV=1	1	8	8	8	1	7	1	3	1	7	1	3	1	7	1	3	12.4	12.4	12.4	116.4	1047	1047	0	51.355	1.1	11.1	1.6	4	850970	54400	583860	33369	179340	15656	177210	15369	54262	1	7	1	3	12	DLAALHEICVAHSDELR;EPVPMQDQEQVLNDTVDGK;GHATDEWFLLSSHIPLK;HFTNPYCNIYLNSVQVAK;LLAITELLQQK;NEDVNTNLTHLLNILSELVEK;SVQNLANLVEFGAK;YYNSIGDIIDHYR
sp|P60891|PRPS1_HUMAN;sp|P21108|PRPS3_HUMAN	sp|P60891|PRPS1_HUMAN;sp|P21108|PRPS3_HUMAN	2;2	2;2	1;1	sp|P60891|PRPS1_HUMAN Ribose-phosphate pyrophosphokinase 1 OS=Homo sapiens OX=9606 GN=PRPS1 PE=1 SV=2;sp|P21108|PRPS3_HUMAN Ribose-phosphate pyrophosphokinase 3 OS=Homo sapiens OX=9606 GN=PRPS1L1 PE=1 SV=2	2	2	2	1	2	2	0	0	2	2	0	0	1	1	0	0	9.4	9.4	4.1	34.834	318	318;318	0	10.34	9.4	9.4	0	0	173030	93692	79337	0	0	33881	35620	0	0	3	2	0	0	5	IFSGSSHQDLSQK;VYAILTHGIFSGPAISR
sp|P21281|VATB2_HUMAN;sp|P15313|VATB1_HUMAN	sp|P21281|VATB2_HUMAN;sp|P15313|VATB1_HUMAN	6;3	6;3	6;3	sp|P21281|VATB2_HUMAN V-type proton ATPase subunit B, brain isoform OS=Homo sapiens OX=9606 GN=ATP6V1B2 PE=1 SV=3;sp|P15313|VATB1_HUMAN V-type proton ATPase subunit B, kidney isoform OS=Homo sapiens OX=9606 GN=ATP6V1B1 PE=1 SV=3	2	6	6	6	3	5	2	1	3	5	2	1	3	5	2	1	18.6	18.6	18.6	56.5	511	511;513	0	73.432	10	15.7	7	3.1	1124500	299850	703640	80535	40445	94337	231040	42897	30967	3	5	2	1	11	AVVQVFEGTSGIDAK;GFPGYMYTDLATIYER;HVLVILTDMSSYAEALR;IPIFSAAGLPHNEIAAQICR;IPQSTLSEFYPR;YAEIVHLTLPDGTKR
sp|P21291|CSRP1_HUMAN	sp|P21291|CSRP1_HUMAN	5	5	5	sp|P21291|CSRP1_HUMAN Cysteine and glycine-rich protein 1 OS=Homo sapiens OX=9606 GN=CSRP1 PE=1 SV=3	1	5	5	5	3	3	4	4	3	3	4	4	3	3	4	4	40.4	40.4	40.4	20.567	193	193	0	74.623	26.4	26.4	35.2	31.6	1490700	285400	597200	302170	305940	73425	138240	89663	74691	4	3	4	6	17	CSQAVYAAEK;GLESTTLADKDGEIYCK;HEEAPGHRPTTNPNASK;NLDSTTVAVHGEEIYCK;TVYFAEEVQCEGNSFHK
sp|P21333|FLNA_HUMAN	sp|P21333|FLNA_HUMAN	77	70	68	sp|P21333|FLNA_HUMAN Filamin-A OS=Homo sapiens OX=9606 GN=FLNA PE=1 SV=4	1	77	70	68	52	56	37	54	49	53	34	50	47	52	33	48	42.6	40.5	39.1	280.74	2647	2647	0	323.31	31	32.6	21.5	30.9	35394000	13665000	11183000	4143800	6402900	630490	488280	316700	407840	57	65	35	53	210	AEAGVPAEFSIWTR;AFGPGLQGGSAGSPAR;AGNNMLLVGVHGPR;ALGALVDSCAPGLCPDWDSWDASKPVTNAR;ALTQTGGPHVK;ANLPQSFQVDTSK;APSVANVGSHCDLSLK;ASGPGLNTTGVPASLPVEFTIDAK;ATCAPQHGAPGPGPADASK;AWGPGLEGGVVGK;AYGPGIEPTGNMVK;DAEMPATEKDLAEDAPWKK;DAGEGGLSLAIEGPSK;DAPQDFHPDR;DGSCGVAYVVQEPGDYEVSVK;DKGEYTLVVK;DLAEDAPWK;DVDIIDHHDNTYTVK;EAGAGGLAIAVEGPSK;EEGPYEVEVTYDGVPVPGSPFPLEAVAPTKPSK;EGPYSISVLYGDEEVPR;ETGEHLVHVK;FGGEHVPNSPFQVTALA…
sp|P21397|AOFA_HUMAN	sp|P21397|AOFA_HUMAN	12	12	11	sp|P21397|AOFA_HUMAN Amine oxidase [flavin-containing] A OS=Homo sapiens OX=9606 GN=MAOA PE=1 SV=1	1	12	12	11	1	10	10	5	1	10	10	5	1	9	9	5	33.8	33.8	31.5	59.681	527	527	0	140.75	2.7	31.7	29	16.9	13300000	38534	9002400	3468700	790070	9245.3	1953800	964680	347490	1	14	15	7	37	ASIAGHMFDVVVIGGGISGLSAAK;DVPAVEITHTFWER;EIPTDAPWEAQHADK;EIPTDAPWEAQHADKWDK;IFFAGTETATK;IHFRPELPAER;IMDLLGDQVK;KFVGGSGQVSER;LNHPVTHVDQSSDNIIIETLNHEHYECK;NEHVDYVDVGGAYVGPTQNR;VLGSQEALHPVHYEEK;VTEKDIWVQEPESK
sp|P21399|ACOC_HUMAN	sp|P21399|ACOC_HUMAN	3	3	2	sp|P21399|ACOC_HUMAN Cytoplasmic aconitate hydratase OS=Homo sapiens OX=9606 GN=ACO1 PE=1 SV=3	1	3	3	2	0	0	0	2	0	0	0	2	0	0	0	2	4.5	4.5	2.5	98.398	889	889	0	3.3888	0	0	0	2.5	105070	0	0	0	105070	0	0	0	0	0	0	0	2	2	GPFLLGIK;YQQAGLPLIVLAGK
sp|P21549|SPYA_HUMAN	sp|P21549|SPYA_HUMAN	1	1	1	sp|P21549|SPYA_HUMAN Serine--pyruvate aminotransferase OS=Homo sapiens OX=9606 GN=AGXT PE=1 SV=1	1	1	1	1	0	0	1	0	0	0	1	0	0	0	1	0	4.1	4.1	4.1	43.009	392	392	0	12.444	0	0	4.1	0	42129	0	0	42129	0	0	0	0	0	0	0	1	0	1	ESLALIAEQGLENSWR
sp|P21589|5NTD_HUMAN	sp|P21589|5NTD_HUMAN	18	18	18	sp|P21589|5NTD_HUMAN 5-nucleotidase OS=Homo sapiens OX=9606 GN=NT5E PE=1 SV=1	1	18	18	18	3	11	17	5	3	11	17	5	3	11	17	5	46.3	46.3	46.3	63.367	574	574	0	189.87	6.6	28.9	46.2	12.4	11940000	234100	2055800	8785500	865020	50348	419860	1808700	236030	3	14	24	6	47	AFEHSVHR;ECNMGNLICDAMINNNLR;FPILSANIK;GAEVAHFMNALR;GPLASQISGLYLPYK;GVDVVVGGHSNTFLYTGNPPSK;HDSGDQDINVVSTYISK;HTDEMFWNHVSMCILNGGGIR;IIALGHSGFEMDK;KVPVVQAYAFGK;TIVYLDGSSQSCR;VILPNFLANGGDGFQMIK;VLPVGDEVVGIVGYTSK;VPSYDPLKMDEVYK;VPVVQAYAFGK;YDAMALGNHEFDNGVEGLIEPLLK;YGQSTGEFLQVGGIHVVYDLSR;YPFIVTSDDGR
sp|P21796|VDAC1_HUMAN	sp|P21796|VDAC1_HUMAN	13	13	13	sp|P21796|VDAC1_HUMAN Voltage-dependent anion-selective channel protein 1 OS=Homo sapiens OX=9606 GN=VDAC1 PE=1 SV=2	1	13	13	13	10	10	5	8	10	10	5	8	10	10	5	8	66.4	66.4	66.4	30.772	283	283	0	154.64	54.4	58	27.9	46.6	8719800	3843500	3051100	671950	1153200	615070	551640	315920	349240	11	12	5	8	36	EHINLGCDMDFDIAGPSIR;GALVLGYEGWLAGYQMNFETAK;KLETAVNLAWTAGNSNTR;LTFDSSFSPNTGK;LTFDSSFSPNTGKK;LTLSALLDGK;SENGLEFTSSGSANTETTK;TDEFQLHTNVNDGTEFGGSIYQK;TKSENGLEFTSSGSANTETTK;VNNSSLIGLGYTQTLKPGIK;VTQSNFAVGYK;WNTDNTLGTEITVEDQLAR;WTEYGLTFTEK
sp|P21810|PGS1_HUMAN	sp|P21810|PGS1_HUMAN	13	12	12	sp|P21810|PGS1_HUMAN Biglycan OS=Homo sapiens OX=9606 GN=BGN PE=1 SV=2	1	13	12	12	10	8	11	9	9	8	11	8	9	8	11	8	44.6	42.4	42.4	41.654	368	368	0	88.217	37	31	39.9	33.2	18872000	4773700	4943300	7486600	1668800	1131300	790560	2679600	737800	14	12	17	8	51	DLPETLNELHLDHNK;EISPDTTLLDLQNNDISELR;EISPDTTLLDLQNNDISELRK;ELHLDNNK;GLQHLYALVLVNNK;IQAIELEDLLR;LAIQFGNYK;LGLGHNQIR;NHLVEIPPNLPSSLVELR;NMNCIEMGGNPLENSGFEPGAFDGLK;VGVNDFCPMGFGVK;VPSGLPDLK;VVQCSDLGLK
sp|P21912|SDHB_HUMAN	sp|P21912|SDHB_HUMAN	6	6	6	sp|P21912|SDHB_HUMAN Succinate dehydrogenase [ubiquinone] iron-sulfur subunit, mitochondrial OS=Homo sapiens OX=9606 GN=SDHB PE=1 SV=3	1	6	6	6	3	3	3	4	3	3	3	4	3	3	3	4	28.2	28.2	28.2	31.629	280	280	0	18.64	12.5	16.1	12.5	16.4	1835700	646320	389560	422450	377370	177860	131630	151100	145900	3	3	3	4	13	CGPMVLDALIK;DLVPDLSNFYAQYK;EGICGSCAMNINGGNTLACTR;IKNEVDSTLTFR;LQDPFSLYR;YLGPAVLMQAYR
sp|P21926|CD9_HUMAN	sp|P21926|CD9_HUMAN	3	3	3	sp|P21926|CD9_HUMAN CD9 antigen OS=Homo sapiens OX=9606 GN=CD9 PE=1 SV=4	1	3	3	3	2	2	1	1	2	2	1	1	2	2	1	1	20.6	20.6	20.6	25.416	228	228	0	11.52	15.4	9.6	4.4	4.4	3458500	2207500	701480	278110	271390	1446100	357370	249540	271390	2	2	1	1	6	AIHYALNCCGLAGGVEQFISDICPK;EVQEFYKDTYNK;KDVLETFTVK
sp|P21953|ODBB_HUMAN	sp|P21953|ODBB_HUMAN	1	1	1	sp|P21953|ODBB_HUMAN 2-oxoisovalerate dehydrogenase subunit beta, mitochondrial OS=Homo sapiens OX=9606 GN=BCKDHB PE=1 SV=2	1	1	1	1	1	0	0	0	1	0	0	0	1	0	0	0	7.1	7.1	7.1	43.122	392	392	0	2.895	7.1	0	0	0	48988	48988	0	0	0	0	0	0	0	1	0	0	0	1	SPWGCVGHGALYHSQSPEAFFAHCPGIK
sp|P21964|COMT_HUMAN	sp|P21964|COMT_HUMAN	9	9	9	sp|P21964|COMT_HUMAN Catechol O-methyltransferase OS=Homo sapiens OX=9606 GN=COMT PE=1 SV=2	1	9	9	9	5	9	3	6	5	9	3	6	5	9	3	6	37.6	37.6	37.6	30.037	271	271	0	94.674	19.9	37.6	14	36.5	3162300	700420	1977400	140290	344250	158830	408720	63011	106720	7	14	3	7	31	GSSCFECTHYQSFLEYR;GTVLLADNVICPGAPDFLAHVR;ILNHVLQHAEPGNAQSVLEAIDTYCEQK;KGTVLLADNVICPGAPDFLAHVR;KKYDVDTLDMVFLDHWK;KYDVDTLDMVFLDHWK;KYDVDTLDMVFLDHWKDR;YDVDTLDMVFLDHWK;YLPDTLLLEECGLLR
sp|P21980|TGM2_HUMAN;sp|P49221|TGM4_HUMAN	sp|P21980|TGM2_HUMAN	38;1	38;1	38;1	sp|P21980|TGM2_HUMAN Protein-glutamine gamma-glutamyltransferase 2 OS=Homo sapiens OX=9606 GN=TGM2 PE=1 SV=2	2	38	38	38	23	32	27	28	23	32	27	28	23	32	27	28	72.1	72.1	72.1	77.328	687	687;684	0	323.31	45	60.3	52.1	56.6	117160000	21573000	48632000	16764000	30189000	1753900	3752200	1706600	3153300	34	55	38	43	170	AEELVLER;ALLVEPVINSYLLAER;CDLELETNGR;DAVEEGDWTATVVDQQDCTLSLQLTTPANAPIGLYR;DCLTESNLIK;DEREDITHTYK;DEREDITHTYKYPEGSSEER;DHHTADLCR;DLYLENPEIK;EDITHTYK;EDITHTYKYPEGSSEER;GQPFWLTLHFEGR;KLVAEVSLQNPLPVALEGCTFTVEGAGLTEEQK;LAEKEETGMAMR;LVVNFESDK;LVVNFESDKLK;MDLLPLHMGLHK;NEFGEIQGDK;NIPWNFGQFEDGILDICLILLDVNPK;NYEASVDSLTFSVVTGPAPSQEAGTK;PDLQPGYEGWQALDPTPQEK;QEYVLTQQGFIYQGSAK;RGQPFWLTLHFEGR;SEGTYCCGPVPVR;SVGR…
sp|P22061|PIMT_HUMAN	sp|P22061|PIMT_HUMAN	6	6	6	sp|P22061|PIMT_HUMAN Protein-L-isoaspartate(D-aspartate) O-methyltransferase OS=Homo sapiens OX=9606 GN=PCMT1 PE=1 SV=4	1	6	6	6	3	4	2	4	3	4	2	4	3	4	2	4	44.5	44.5	44.5	24.636	227	227	0	24.472	30	30.8	12.8	28.6	1399700	482200	506930	67597	343000	199840	168950	91002	193030	3	4	2	4	13	ALDVGSGSGILTACFAR;LILPVGPAGGNQMLEQYDK;MGYAEEAPYDAIHVGAAAPVVPQALIDQLKPGGR;MKPLMGVIYVPLTDK;MKPLMGVIYVPLTDKEK;SGGASHSELIHNLR
sp|P22087|FBRL_HUMAN	sp|P22087|FBRL_HUMAN	1	1	1	sp|P22087|FBRL_HUMAN rRNA 2-O-methyltransferase fibrillarin OS=Homo sapiens OX=9606 GN=FBL PE=1 SV=2	1	1	1	1	0	1	0	0	0	1	0	0	0	1	0	0	4	4	4	33.784	321	321	0.00044723	1.9375	0	4	0	0	25750	0	25750	0	0	0	0	0	0	0	1	0	0	1	VSISEGDDKIEYR
sp|P22102|PUR2_HUMAN	sp|P22102|PUR2_HUMAN	2	2	2	sp|P22102|PUR2_HUMAN Trifunctional purine biosynthetic protein adenosine-3 OS=Homo sapiens OX=9606 GN=GART PE=1 SV=1	1	2	2	2	0	0	0	2	0	0	0	2	0	0	0	2	3.4	3.4	3.4	107.77	1010	1010	0.0069359	1.1147	0	0	0	3.4	50746	0	0	0	50746	0	0	0	0	0	0	0	2	2	FGDPECQVILPLLK;SAGVQCFGPTAEAAQLESSK
sp|P22105|TENX_HUMAN;sp|Q16473|TENXA_HUMAN;REV__sp|Q96CG3|TIFA_HUMAN	sp|P22105|TENX_HUMAN	101;11;1	101;11;1	101;11;1	sp|P22105|TENX_HUMAN Tenascin-X OS=Homo sapiens OX=9606 GN=TNXB PE=1 SV=5	3	101	101	101	74	32	52	66	74	32	52	66	74	32	52	66	39.8	39.8	39.8	458.38	4244	4244;311;184	0	323.31	31.7	17.2	23.6	26.4	64812000	28062000	6867400	16081000	13802000	1288900	458790	1098900	932290	91	40	66	86	283	ADSIQGTAR;AGDEAVFAQYDSFHVDSAAEYYR;AGQCVCVEGFR;CENGVCVCNAGYSGEDCGVR;CLCDPGYTGPTCATR;CVCDPGYTGEDCGTR;CVCEDGYSGEDCGVR;CVCFPGYTGPSCGWPSCPGDCQGR;CVCNPGFTGEDCGSR;DAQGQPQAVPVAGDENEVTVPGLDPDRK;DAQGQPQAVPVSGDLR;DCGEEMQNGAGASR;DGYAGEDCGEEVPTIEGMR;DKDGPQVVPVEGHER;DKDGQPQVVPVAADQR;DLQFSEIR;DRDGQPQVVPVEGSLR;DRDGQPQVVR;DRDGRPQAVR;DRDGRPQVMR;DRDGRPQVVPVEGPER;DRDGRPQVVR;DRDPNSLLISCAVSYR;ELPPHLGELTVAEETSSSLR;EQCT…
sp|P22234|PUR6_HUMAN	sp|P22234|PUR6_HUMAN	3	3	3	sp|P22234|PUR6_HUMAN Multifunctional protein ADE2 OS=Homo sapiens OX=9606 GN=PAICS PE=1 SV=3	1	3	3	3	3	0	0	1	3	0	0	1	3	0	0	1	11.3	11.3	11.3	47.079	425	425	0	20.275	11.3	0	0	3.8	184060	156120	0	0	27935	41622	0	0	40698	3	0	0	1	4	DDANNDPQWSEEQLIAAK;EIVLADVIDNDSWR;VVVLMGSTSDLGHCEK
sp|P22307|NLTP_HUMAN	sp|P22307|NLTP_HUMAN	3	3	3	sp|P22307|NLTP_HUMAN Non-specific lipid-transfer protein OS=Homo sapiens OX=9606 GN=SCP2 PE=1 SV=2	1	3	3	3	1	2	3	0	1	2	3	0	1	2	3	0	5.7	5.7	5.7	58.993	547	547	0	9.7747	1.5	4.2	5.7	0	318280	32985	78508	206790	0	19597	25187	78653	0	1	2	3	0	6	IGGIFAFK;KLEEEGEQFVK;LQNLQLQPGNAK
sp|P22314|UBA1_HUMAN	sp|P22314|UBA1_HUMAN	22	22	22	sp|P22314|UBA1_HUMAN Ubiquitin-like modifier-activating enzyme 1 OS=Homo sapiens OX=9606 GN=UBA1 PE=1 SV=3	1	22	22	22	12	13	4	17	12	13	4	17	12	13	4	17	28.6	28.6	28.6	117.85	1058	1058	0	196.27	16.1	17.6	6.3	22.9	7600900	2951900	2058500	288090	2302400	463000	302230	57160	423000	14	13	5	20	52	AAVATFLQSVQVPEFTPK;ALPAVQQNNLDEDLIR;ALPAVQQNNLDEDLIRK;ATLPSPDKLPGFK;DEFEGLFK;DNPGVVTCLDEAR;FEVQGLQPNGEEMTLK;GNVQVVIPFLTESYSSSQDPPEK;HQYYNQEWTLWDR;IHVSDQELQSANASVDDSR;KPLLESGTLGTK;LAGTQPLEVLEAVQR;LDQPMTEIVSR;LQTSSVLVSGLR;NEEDAAELVALAQAVNAR;NFPNAIEHTLQWAR;QFLFRPWDVTK;QPAENVNQYLTDPK;SLVASLAEPDFVVTDFAK;VGEFCHNR;YDGQVAVFGSDLQEK;YFLVGAGAIGCELLK
sp|P22352|GPX3_HUMAN	sp|P22352|GPX3_HUMAN	7	7	7	sp|P22352|GPX3_HUMAN Glutathione peroxidase 3 OS=Homo sapiens OX=9606 GN=GPX3 PE=1 SV=2	1	7	7	7	5	2	4	4	5	2	4	4	5	2	4	4	32.3	32.3	32.3	25.552	226	226	0	20.877	22.6	8.4	23	20.8	6091700	1793400	130940	3771100	396210	226570	25072	1365000	162670	5	2	6	4	17	FLVGPDGIPIMR;LFWEPMK;MDILSYMR;NSCPPTSELLGTSDR;PGGGFVPNFQLFEK;QEPGENSEILPTLK;YVRPGGGFVPNFQLFEK
sp|P22392|NDKB_HUMAN;sp|O60361|NDK8_HUMAN	sp|P22392|NDKB_HUMAN;sp|O60361|NDK8_HUMAN	5;3	5;3	3;2	sp|P22392|NDKB_HUMAN Nucleoside diphosphate kinase B OS=Homo sapiens OX=9606 GN=NME2 PE=1 SV=1;sp|O60361|NDK8_HUMAN Putative nucleoside diphosphate kinase OS=Homo sapiens OX=9606 GN=NME2P1 PE=5 SV=1	2	5	5	3	2	4	2	5	2	4	2	5	2	2	1	3	42.1	42.1	23	17.298	152	152;137	0	7.2568	16.4	35.5	17.8	42.1	1030100	111690	452810	122600	342970	56313	126980	110480	102130	3	4	2	5	14	DRPFFPGLVK;EISLWFKPEELVDYK;NIIHGSDSVK;TFIAIKPDGVQR;VMLGETNPADSKPGTIR
sp|P22413|ENPP1_HUMAN	sp|P22413|ENPP1_HUMAN	9	9	9	sp|P22413|ENPP1_HUMAN Ectonucleotide pyrophosphatase/phosphodiesterase family member 1 OS=Homo sapiens OX=9606 GN=ENPP1 PE=1 SV=2	1	9	9	9	8	6	3	3	8	6	3	3	8	6	3	3	16.8	16.8	16.8	104.92	925	925	0	89.577	15.4	9.8	5	5	2977200	1722500	924750	171330	158650	451350	155280	91257	92713	10	7	3	3	23	AEYLHTWGGLLPVISK;DERPHFYTLYLEEPDSSGHSYGPVSSEVIK;DTSQTPLHCENLDTLAFILPHR;HDSSWVEELLMLHR;HETLPYGRPR;ITDVEHITGLSFYQQR;TFPNHYSIVTGLYPESHGIIDNK;VDGMVGMLMDGLK;YYSFNYEGIAR
sp|P22570|ADRO_HUMAN	sp|P22570|ADRO_HUMAN	1	1	1	sp|P22570|ADRO_HUMAN NADPH:adrenodoxin oxidoreductase, mitochondrial OS=Homo sapiens OX=9606 GN=FDXR PE=1 SV=3	1	1	1	1	0	1	0	0	0	1	0	0	0	1	0	0	2.6	2.6	2.6	53.836	491	491	0	10.423	0	2.6	0	0	39280	0	39280	0	0	0	0	0	0	0	1	0	0	1	PGYAAIQALLSSR
sp|P22626|ROA2_HUMAN	sp|P22626|ROA2_HUMAN	17	17	16	sp|P22626|ROA2_HUMAN Heterogeneous nuclear ribonucleoproteins A2/B1 OS=Homo sapiens OX=9606 GN=HNRNPA2B1 PE=1 SV=2	1	17	17	16	13	12	8	5	13	12	8	5	12	11	8	4	51.6	51.6	51.6	37.429	353	353	0	178.42	45.6	39.9	33.1	16.4	8324900	3858800	2594800	1102300	768920	559280	440890	188410	198010	19	16	10	6	51	DYFEEYGKIDTIEIITDR;EDTEEHHLR;EESGKPGAHVTVK;GFGFVTFDDHDPVDK;GFGFVTFDDHDPVDKIVLQK;GFGFVTFSSMAEVDAAMAAR;GFGFVTFSSMAEVDAAMAARPHSIDGR;GGGGNFGPGPGSNFR;IDTIEIITDR;KLFVGGIKEDTEEHHLR;LFIGGLSFETTEESLR;LFVGGIKEDTEEHHLR;LTDCVVMR;NMGGPYGGGNYGPGGSGGSGGYGGR;QEMQEVQSSR;RGFGFVTFDDHDPVDK;YHTINGHNAEVR
sp|P22681|CBL_HUMAN	sp|P22681|CBL_HUMAN	1	1	1	sp|P22681|CBL_HUMAN E3 ubiquitin-protein ligase CBL OS=Homo sapiens OX=9606 GN=CBL PE=1 SV=2	1	1	1	1	0	1	0	0	0	1	0	0	0	1	0	0	1.4	1.4	1.4	99.632	906	906	0	3.2102	0	1.4	0	0	14406	0	14406	0	0	0	0	0	0	0	1	0	0	1	LSLIFSHMLAELK
sp|P22695|QCR2_HUMAN	sp|P22695|QCR2_HUMAN	11	11	11	sp|P22695|QCR2_HUMAN Cytochrome b-c1 complex subunit 2, mitochondrial OS=Homo sapiens OX=9606 GN=UQCRC2 PE=1 SV=3	1	11	11	11	4	8	3	4	4	8	3	4	4	8	3	4	34	34	34	48.442	453	453	0	129.71	13.7	23.8	12.8	15.9	2223900	284470	1560200	170850	208370	63196	222310	54337	50406	4	10	3	4	21	ATAAPAGAPPQPQDLEFTK;AVAFQNPQTHVIENLHAAAYR;GSNTTSHLHQAVAK;NALANPLYCPDYR;QVAEQFLNMR;RWEVADLQPQLK;SMAASGNLGHTPFVDEL;TIAQGNLSNTDVQAAK;VTSEELHYFVQNHFTSAR;WEVADLQPQLK;YEDFSNLGTTHLLR
sp|P22735|TGM1_HUMAN	sp|P22735|TGM1_HUMAN	3	3	3	sp|P22735|TGM1_HUMAN Protein-glutamine gamma-glutamyltransferase K OS=Homo sapiens OX=9606 GN=TGM1 PE=1 SV=4	1	3	3	3	3	0	0	0	3	0	0	0	3	0	0	0	7.5	7.5	7.5	89.786	817	817	0	4.6902	7.5	0	0	0	148750	148750	0	0	0	0	0	0	0	4	0	0	0	4	EHHTDEYEYDELIVR;EYRPHLVDQGAMLLNVSGHVK;VISAMVNSLDDNGVLIGNWSGDYSR
sp|P22830|HEMH_HUMAN	sp|P22830|HEMH_HUMAN	4	4	4	sp|P22830|HEMH_HUMAN Ferrochelatase, mitochondrial OS=Homo sapiens OX=9606 GN=FECH PE=1 SV=2	1	4	4	4	2	4	0	1	2	4	0	1	2	4	0	1	18	18	18	47.862	423	423	0	43.345	10.6	18	0	3.8	276760	71037	163430	0	42295	33529	39607	0	30168	2	4	0	1	7	ALADLVHSHIQSNELCSK;SGAAAAAVTTETAQHAQGAKPQVQPQK;VGPMPWLGPQTDESIK;YVHPLTEEAIEEMER
sp|P22897|MRC1_HUMAN	sp|P22897|MRC1_HUMAN	3	3	3	sp|P22897|MRC1_HUMAN Macrophage mannose receptor 1 OS=Homo sapiens OX=9606 GN=MRC1 PE=1 SV=1	1	3	3	3	1	2	0	1	1	2	0	1	1	2	0	1	2.5	2.5	2.5	166.01	1456	1456	0	19.913	0.8	1.7	0	0.8	254150	131570	80310	0	42271	87394	0	0	42271	1	2	0	1	4	TGIAGGLWDVLK;TNFWIGLFR;YEQAFLTSFVGLRPEK
sp|P23142|FBLN1_HUMAN	sp|P23142|FBLN1_HUMAN	22	22	12	sp|P23142|FBLN1_HUMAN Fibulin-1 OS=Homo sapiens OX=9606 GN=FBLN1 PE=1 SV=4	1	22	22	12	5	14	11	13	5	14	11	13	3	6	6	8	43.7	43.7	28.2	77.213	703	703	0	249.39	12.9	28.2	23.2	27.9	8979600	644210	4398700	2216900	1719700	136850	629070	505650	322560	5	19	13	13	50	AITPPHPASQANIIFDITEGNLR;CCHCCLLGR;CLAFECPENYR;CLAFECPENYRR;CVDVDECAPPAEPCGK;DCSLPYATESK;DSFDIIKR;DSSCGTGYELTEDNSCK;EFTRPEEIIFLR;GYHLNEEGTR;GYQLSDVDGVTCEDIDECALPTGGHICSYR;IIEVEEEQEDPYLNDR;LEMNYVVGGVVSHR;LGESCINTVGSFR;MCVDVNECQR;MVQEQCCHSQLEELHCATGISLANEQDR;PIVGPFHAVLK;QVRPIVGPFHAVLK;SAATLQQEK;SCRPNDVTCVFDPVHTISHTVISLPTFR;SQETGDLDVGGLQETDK;TGYYFDGISR
sp|P23229|ITA6_HUMAN	sp|P23229|ITA6_HUMAN	33	33	33	sp|P23229|ITA6_HUMAN Integrin alpha-6 OS=Homo sapiens OX=9606 GN=ITGA6 PE=1 SV=5	1	33	33	33	30	16	11	14	30	16	11	14	30	16	11	14	41.2	41.2	41.2	126.6	1130	1130	0	323.31	37.2	23.3	14.5	16.8	22953000	16904000	3733400	874910	1440300	1426100	365660	152460	226740	33	18	11	15	77	AFIDVTAAAENIR;DFHYIVFGAPGTYNWK;DGEVGGAVYVYMNQQGR;DGWQDIVIGAPQYFDR;DIALEITVTNSPSNPR;EDQWMGVTVQSQGPGGK;EGCGDDNVCNSNLK;FGSCQQGVAATFTK;FSLFAER;FSYLPIQK;GISPYFGYSIAGNMDLDR;IEDDMDGGDWSFCDGR;IEFDNDADPTSESK;IEFDNDADPTSESKEDQWMGVTVQSQGPGGK;LETTSNQDNLAPITAK;LIATFPDTLTYSAYR;LNYLDILMR;NIGDINQDGYPDIAVGAPYDDLGK;NSYPDVAVGSLSDSVTIFR;PLTNLGTATLNIQWPK;PSQVYFGGTVVGEQAMK;SAHLLPEHIFDGEGLASSFGYDVAVVDLNK;SCFEYTANPAGYNP…
sp|P23246|SFPQ_HUMAN	sp|P23246|SFPQ_HUMAN	7	7	7	sp|P23246|SFPQ_HUMAN Splicing factor, proline- and glutamine-rich OS=Homo sapiens OX=9606 GN=SFPQ PE=1 SV=2	1	7	7	7	6	5	3	0	6	5	3	0	6	5	3	0	12.9	12.9	12.9	76.149	707	707	0	29.281	11.6	10.2	5.2	0	1959000	1002400	787860	168670	0	150730	248840	85922	0	7	6	3	0	16	DKLESEMEDAYHEHQANLLR;FAQHGTFEYEYSQR;LFVGNLPADITEDEFK;LFVGNLPADITEDEFKR;PVIVEPLEQLDDEDGLPEK;RMEELHNQEMQK;RREEEMMIR
sp|P23258|TBG1_HUMAN;sp|Q9NRH3|TBG2_HUMAN	sp|P23258|TBG1_HUMAN;sp|Q9NRH3|TBG2_HUMAN	3;2	3;2	3;2	sp|P23258|TBG1_HUMAN Tubulin gamma-1 chain OS=Homo sapiens OX=9606 GN=TUBG1 PE=1 SV=2;sp|Q9NRH3|TBG2_HUMAN Tubulin gamma-2 chain OS=Homo sapiens OX=9606 GN=TUBG2 PE=2 SV=1	2	3	3	3	2	3	0	0	2	3	0	0	2	3	0	0	11.3	11.3	11.3	51.169	451	451;451	0	13.166	7.3	11.3	0	0	417190	95318	321880	0	0	67525	91800	0	0	2	3	0	0	5	DVFFYQADDEHYIPR;LTQNADCVVVLDNTALNR;VSGLMMANHTSISSLFER
sp|P23284|PPIB_HUMAN	sp|P23284|PPIB_HUMAN	12	12	12	sp|P23284|PPIB_HUMAN Peptidyl-prolyl cis-trans isomerase B OS=Homo sapiens OX=9606 GN=PPIB PE=1 SV=2	1	12	12	12	5	9	7	10	5	9	7	10	5	9	7	10	48.1	48.1	48.1	23.742	216	216	0	71.79	26.9	37	35.6	46.8	15195000	1565500	4878000	2948000	5803300	486770	718730	885870	1309700	5	11	8	12	36	DFMIQGGDFTR;DKPLKDVIIADCGK;DTNGSQFFITTVK;FPDENFK;HYGPGWVSMANAGK;IEVEKPFAIAK;IEVEKPFAIAKE;IGDEDVGR;PLKDVIIADCGK;TVDNFVALATGEK;VIKDFMIQGGDFTR;VLEGMEVVR
sp|P23368|MAOM_HUMAN	sp|P23368|MAOM_HUMAN	1	1	1	sp|P23368|MAOM_HUMAN NAD-dependent malic enzyme, mitochondrial OS=Homo sapiens OX=9606 GN=ME2 PE=1 SV=1	1	1	1	1	0	1	0	0	0	1	0	0	0	1	0	0	2.7	2.7	2.7	65.443	584	584	0	4.672	0	2.7	0	0	95797	0	95797	0	0	0	0	0	0	0	2	0	0	2	NTLIQFEDFGNHNAFR
sp|P23378|GCSP_HUMAN	sp|P23378|GCSP_HUMAN	2	2	2	sp|P23378|GCSP_HUMAN Glycine dehydrogenase (decarboxylating), mitochondrial OS=Homo sapiens OX=9606 GN=GLDC PE=1 SV=2	1	2	2	2	0	0	2	0	0	0	2	0	0	0	2	0	3.6	3.6	3.6	112.73	1020	1020	0	5.9748	0	0	3.6	0	74957	0	0	74957	0	0	0	0	0	0	0	2	0	2	EFANIHPFVPLDQAQGYQQLFR;HLAPFLPNHPVISLK
sp|P23381|SYWC_HUMAN	sp|P23381|SYWC_HUMAN	5	5	5	sp|P23381|SYWC_HUMAN Tryptophan--tRNA ligase, cytoplasmic OS=Homo sapiens OX=9606 GN=WARS1 PE=1 SV=2	1	5	5	5	3	4	1	4	3	4	1	4	3	4	1	4	16.1	16.1	16.1	53.165	471	471	0	27.385	10.8	13.2	3.4	13.8	1174000	158730	596540	36432	382300	39881	94625	15512	120870	3	6	1	6	16	AGNASKDEIDSAVK;ALIEVLQPLIAEHQAR;ATGQRPHHFLR;MSASDPNSSIFLTDTAK;PALLHSTFFPALQGAQTK
sp|P23396|RS3_HUMAN	sp|P23396|RS3_HUMAN	9	9	9	sp|P23396|RS3_HUMAN 40S ribosomal protein S3 OS=Homo sapiens OX=9606 GN=RPS3 PE=1 SV=2	1	9	9	9	7	8	6	5	7	8	6	5	7	8	6	5	45.3	45.3	45.3	26.688	243	243	0	41.867	34.6	41.6	32.5	20.6	5401800	2457300	1301200	874040	769260	328390	164160	242510	348300	9	9	6	5	29	AELNEFLTR;DEILPTTPISEQK;ELAEDGYSGVEVR;FVDGLMIHSGDPVNYYVDTAVR;GLCAIAQAESLR;IMLPWDPTGK;KFVADGIFK;KPLPDHVSIVEPK;TEIIILATR
sp|P23434|GCSH_HUMAN	sp|P23434|GCSH_HUMAN	2	2	2	sp|P23434|GCSH_HUMAN Glycine cleavage system H protein, mitochondrial OS=Homo sapiens OX=9606 GN=GCSH PE=1 SV=2	1	2	2	2	0	1	2	1	0	1	2	1	0	1	2	1	17.3	17.3	17.3	18.884	173	173	0	90.966	0	11.6	17.3	11.6	3422000	0	51328	3332500	38175	0	23017	1548700	27004	0	1	5	1	7	MTLSNPSELDELMSEEAYEK;SCYEDGWLIK
sp|Q9H930|SP14L_HUMAN;sp|P23497|SP100_HUMAN	sp|Q9H930|SP14L_HUMAN;sp|P23497|SP100_HUMAN	1;1	1;1	1;1	sp|Q9H930|SP14L_HUMAN Nuclear body protein SP140-like protein OS=Homo sapiens OX=9606 GN=SP140L PE=1 SV=3;sp|P23497|SP100_HUMAN Nuclear autoantigen Sp-100 OS=Homo sapiens OX=9606 GN=SP100 PE=1 SV=3	2	1	1	1	0	0	1	0	0	0	1	0	0	0	1	0	1.6	1.6	1.6	67.005	580	580;879	0.003367	1.3551	0	0	1.6	0	65795	0	0	65795	0	0	0	0	0	0	0	1	0	1	TFPFLEGLR
sp|P23526|SAHH_HUMAN	sp|P23526|SAHH_HUMAN	4	4	4	sp|P23526|SAHH_HUMAN Adenosylhomocysteinase OS=Homo sapiens OX=9606 GN=AHCY PE=1 SV=4	1	4	4	4	2	2	2	4	2	2	2	4	2	2	2	4	11.1	11.1	11.1	47.716	432	432	0	15.778	5.1	6.5	5.6	11.1	681670	73780	124480	63178	420230	52164	57382	34771	137270	2	2	2	4	10	GISEETTTGVHNLYK;KLDEAVAEAHLGK;VADIGLAAWGR;YPQLLPGIR
sp|P23528|COF1_HUMAN;sp|Q9Y281|COF2_HUMAN	sp|P23528|COF1_HUMAN	9;3	9;3	9;3	sp|P23528|COF1_HUMAN Cofilin-1 OS=Homo sapiens OX=9606 GN=CFL1 PE=1 SV=3	2	9	9	9	6	7	7	8	6	7	7	8	6	7	7	8	62.7	62.7	62.7	18.502	166	166;166	0	139.07	47	48.8	56	60.8	5812700	707690	1636700	1315100	2153200	173170	381030	327100	500420	8	10	11	9	38	ASGVAVSDGVIK;AVLFCLSEDKK;EILVGDVGQTVDDPYATFVK;ESKKEDLVFIFWAPESAPLK;HELQANCYEEVKDR;KEDLVFIFWAPESAPLK;MLPDKDCR;NIILEEGKEILVGDVGQTVDDPYATFVK;YALYDATYETK
sp|P23588|IF4B_HUMAN	sp|P23588|IF4B_HUMAN	2	2	2	sp|P23588|IF4B_HUMAN Eukaryotic translation initiation factor 4B OS=Homo sapiens OX=9606 GN=EIF4B PE=1 SV=2	1	2	2	2	2	0	1	0	2	0	1	0	2	0	1	0	5.9	5.9	5.9	69.15	611	611	0	4.5483	5.9	0	2.5	0	75952	51000	0	24953	0	18311	0	22389	0	2	0	1	0	3	SPPYTAFLGNLPYDVTEESIK;VDVADQAQDKDRDDR
sp|P23634|AT2B4_HUMAN;sp|P20020|AT2B1_HUMAN;sp|Q16720|AT2B3_HUMAN;sp|Q01814|AT2B2_HUMAN	sp|P23634|AT2B4_HUMAN	19;6;4;3	19;6;4;3	19;6;4;3	sp|P23634|AT2B4_HUMAN Plasma membrane calcium-transporting ATPase 4 OS=Homo sapiens OX=9606 GN=ATP2B4 PE=1 SV=2	4	19	19	19	16	4	2	7	16	4	2	7	16	4	2	7	21.4	21.4	21.4	137.92	1241	1241;1220;1220;1243	0	107.72	18.5	5.2	1.6	8.1	3436700	2402500	635520	53929	344740	408100	98070	18645	65158	18	4	2	7	31	CGILTPGDDFLCLEGK;DAEGLDEIDHAEMELR;EASDIILTDDNFTSIVK;EGDFGCTVMELR;GIIDSTVGEHR;GQILWFR;IDESSLTGESDHVKK;KADVGFAMGIAGTDVAK;KGEAVPFK;MTVVQAYIGGIHYR;NEKGEVEQEKLDK;QVVAVTGDGTNDGPALK;SIHSFMTHPEFAIEEELPR;SLDKDPMLLSGTHVMEGSGR;TECALLGFVTDLK;TPLLDEEEEENPDK;TPLLDEEEEENPDKASK;TSPVEGLSGNPADLEK;YGDLLPADGILIQGNDLK
sp|P23743|DGKA_HUMAN	sp|P23743|DGKA_HUMAN	3	3	3	sp|P23743|DGKA_HUMAN Diacylglycerol kinase alpha OS=Homo sapiens OX=9606 GN=DGKA PE=1 SV=3	1	3	3	3	3	0	0	0	3	0	0	0	3	0	0	0	6.9	6.9	6.9	82.629	735	735	0	38.169	6.9	0	0	0	148810	148810	0	0	0	0	0	0	0	3	0	0	0	3	EIDYDGSGSVSQAEWVR;IDPVPNTHPLLVFVNPK;YVQGDAIGYEGFQQFLK
sp|P23786|CPT2_HUMAN	sp|P23786|CPT2_HUMAN	7	7	7	sp|P23786|CPT2_HUMAN Carnitine O-palmitoyltransferase 2, mitochondrial OS=Homo sapiens OX=9606 GN=CPT2 PE=1 SV=2	1	7	7	7	1	7	1	2	1	7	1	2	1	7	1	2	17.9	17.9	17.9	73.776	658	658	0	21.874	1.8	17.9	2.3	4.1	769840	31936	619860	38938	79104	12345	177690	15658	37439	1	7	1	2	11	AGLLEPEVFHLNPAK;ALEDMFDALEGK;DSTQTPAVTPQSQPATTDSTVTVQK;ELHEQLVALDK;QYGQTVATYESCSTAAFK;YILSDSSPAPEFPLAYLTSENR;YLSAQKPLLNDGQFR
sp|P23919|KTHY_HUMAN	sp|P23919|KTHY_HUMAN	1	1	1	sp|P23919|KTHY_HUMAN Thymidylate kinase OS=Homo sapiens OX=9606 GN=DTYMK PE=1 SV=4	1	1	1	1	0	1	0	0	0	1	0	0	0	1	0	0	4.7	4.7	4.7	23.819	212	212	0	2.6886	0	4.7	0	0	25942	0	25942	0	0	0	0	0	0	0	1	0	0	1	SIEAVHEDIR
sp|P24043|LAMA2_HUMAN	sp|P24043|LAMA2_HUMAN	24	24	24	sp|P24043|LAMA2_HUMAN Laminin subunit alpha-2 OS=Homo sapiens OX=9606 GN=LAMA2 PE=1 SV=4	1	24	24	24	0	15	2	17	0	15	2	17	0	15	2	17	11.2	11.2	11.2	343.9	3122	3122	0	73.859	0	7.4	1.1	7.5	2567100	0	1564100	61629	941370	0	182780	10399	174170	0	17	2	19	38	AEQTILPLVDEALQHTTTK;AYSNIKDYIDEAEK;DFMSVELTDGHIK;DVLAQITELHQNLDGLKK;EDFLDILYDIHYILIK;EETGFSTYNPQVIIR;GIFTVQVDENRR;GIVFQHPEIVAHMDLMR;HMAAPLIGQLTR;HPITNAIDGK;IQDMSGWYLTDLPGR;IYFGGLPTLR;LFVGGAPPEFQPSPLR;NPLGCSSCYCFGTTTQCSEAK;PSADDPSPELLEFTSAR;QFGLTTSIPFR;SFDCEESGQCWCQPGVTGK;SGFFNLQEDNWK;TAVADNLLFYLGSAK;TLNADLMMFAHK;VAPQQDDLDSPQQISISNAEAR;VDDAWDLLR;VNVEGIHCDR;VTADGEQTGQDAER
sp|P24310|CX7A1_HUMAN	sp|P24310|CX7A1_HUMAN	1	1	1	sp|P24310|CX7A1_HUMAN Cytochrome c oxidase subunit 7A1, mitochondrial OS=Homo sapiens OX=9606 GN=COX7A1 PE=1 SV=2	1	1	1	1	1	0	0	0	1	0	0	0	1	0	0	0	16.5	16.5	16.5	9.1174	79	79	0	2.6361	16.5	0	0	0	57272	57272	0	0	0	0	0	0	0	1	0	0	0	1	LFQEDNDIPLYLK
sp|P24347|MMP11_HUMAN	sp|P24347|MMP11_HUMAN	2	2	2	sp|P24347|MMP11_HUMAN Stromelysin-3 OS=Homo sapiens OX=9606 GN=MMP11 PE=1 SV=3	1	2	2	2	0	2	1	0	0	2	1	0	0	2	1	0	6.1	6.1	6.1	54.589	488	488	0	6.352	0	6.1	2.7	0	105040	0	88322	16720	0	0	29156	20462	0	0	2	1	0	3	FPVHAALVWGPEK;VWSDVTPLTFTEVHEGR
sp|P24390|ERD21_HUMAN;sp|P33947|ERD22_HUMAN	sp|P24390|ERD21_HUMAN;sp|P33947|ERD22_HUMAN	2;1	2;1	2;1	sp|P24390|ERD21_HUMAN ER lumen protein-retaining receptor 1 OS=Homo sapiens OX=9606 GN=KDELR1 PE=1 SV=1;sp|P33947|ERD22_HUMAN ER lumen protein-retaining receptor 2 OS=Homo sapiens OX=9606 GN=KDELR2 PE=1 SV=1	2	2	2	2	2	2	2	2	2	2	2	2	2	2	2	2	14.2	14.2	14.2	24.542	212	212;212	0	29.644	14.2	14.2	14.2	14.2	1285300	173220	687050	283740	141240	68180	213650	116400	72049	2	3	3	3	11	ATYDGNHDTFR;TGEAETITSHYLFALGVYR
sp|P24534|EF1B_HUMAN	sp|P24534|EF1B_HUMAN	4	4	4	sp|P24534|EF1B_HUMAN Elongation factor 1-beta OS=Homo sapiens OX=9606 GN=EEF1B2 PE=1 SV=3	1	4	4	4	1	3	2	2	1	3	2	2	1	3	2	2	36.9	36.9	36.9	24.763	225	225	0	26.712	8	28.9	16	16	1676000	141330	1067000	404740	63022	99458	257770	246680	93365	1	3	3	2	9	SPAGLQVLNDYLADK;SSILLDVKPWDDETDMAK;SYIEGYVPSQADVAVFEAVSSPPPADLCHALR;YGPADVEDTTGSGATDSK
sp|P24539|AT5F1_HUMAN	sp|P24539|AT5F1_HUMAN	8	8	8	sp|P24539|AT5F1_HUMAN ATP synthase F(0) complex subunit B1, mitochondrial OS=Homo sapiens OX=9606 GN=ATP5PB PE=1 SV=2	1	8	8	8	5	8	2	3	5	8	2	3	5	8	2	3	35.5	35.5	35.5	28.908	256	256	0	170.96	24.6	35.5	7.8	12.5	2581100	636070	1691900	94475	158610	128170	378450	53554	51753	5	10	2	3	20	EQEHMINWVEK;HVVQSISTQQEK;HYLFDVQR;LDYHISVQNMMR;QASIQHIQNAIDTEK;RKEQEHMINWVEK;YGLIPEEFFQFLYPK;YGPFVADFADKLNEQK
sp|P24752|THIL_HUMAN	sp|P24752|THIL_HUMAN	3	3	3	sp|P24752|THIL_HUMAN Acetyl-CoA acetyltransferase, mitochondrial OS=Homo sapiens OX=9606 GN=ACAT1 PE=1 SV=1	1	3	3	3	0	3	0	0	0	3	0	0	0	3	0	0	11	11	11	45.199	427	427	0	28.497	0	11	0	0	129610	0	129610	0	0	0	0	0	0	0	3	0	0	3	EAYMGNVLQGGEGQAPTR;IHMGSCAENTAK;TPIGSFLGSLSLLPATK
sp|P24821|TENA_HUMAN	sp|P24821|TENA_HUMAN	51	51	51	sp|P24821|TENA_HUMAN Tenascin OS=Homo sapiens OX=9606 GN=TNC PE=1 SV=3	1	51	51	51	12	30	32	36	12	30	32	36	12	30	32	36	33.5	33.5	33.5	240.85	2201	2201	0	323.31	9.6	21.9	21.7	25.7	20809000	1526900	9666100	5564300	4051600	232070	826230	630660	595880	13	37	37	39	126	AATHYTITIR;AGTPYTVTLHGEVR;APTAQVESFR;ASTEQAPELENLTVTEVGWDGLR;ASVTGYLLVYESVDGTVK;AYAAGFGDR;CECDDGFTGADCGELK;CEEGQCVCDEGFAGVDCSEK;CICNEGYSGEDCSEVSPPK;DHGETAFAVYDK;DLTATEVQSETALLTWRPPR;DTDSAITNCALSYK;DVTDTTALITWFK;EATEYEIELYGISK;EDKESNPATINAATELDTPK;EEFWLGLDNLNK;EQCTAGAGCCLQPATGR;ESNPATINAATELDTPK;ETFTTGLDAPR;ETSVEVEWDPLDIAFETWEIIFR;EVIVGPDTTSYSLADLSPSTHYTAK;FTTDLDSPR;GHEHSIQFAEMK;GLEPGQEYNVLLTAEK;G…
sp|P24941|CDK2_HUMAN	sp|P24941|CDK2_HUMAN	1	1	1	sp|P24941|CDK2_HUMAN Cyclin-dependent kinase 2 OS=Homo sapiens OX=9606 GN=CDK2 PE=1 SV=2	1	1	1	1	1	0	0	0	1	0	0	0	1	0	0	0	4.7	4.7	4.7	33.929	298	298	0	2.6587	4.7	0	0	0	26213	26213	0	0	0	0	0	0	0	1	0	0	0	1	SLLSQMLHYDPNKR
sp|P25311|ZA2G_HUMAN	sp|P25311|ZA2G_HUMAN	3	3	3	sp|P25311|ZA2G_HUMAN Zinc-alpha-2-glycoprotein OS=Homo sapiens OX=9606 GN=AZGP1 PE=1 SV=2	1	3	3	3	0	0	2	2	0	0	2	2	0	0	2	2	12.8	12.8	12.8	34.258	298	298	0	2.5044	0	0	7.4	9.4	418780	0	0	128760	290020	0	0	86202	147920	0	0	2	2	4	AGEVQEPELR;AYLEEECPATLR;EIPAWVPFDPAAQITK
sp|P25398|RS12_HUMAN	sp|P25398|RS12_HUMAN	6	6	6	sp|P25398|RS12_HUMAN 40S ribosomal protein S12 OS=Homo sapiens OX=9606 GN=RPS12 PE=1 SV=3	1	6	6	6	3	3	5	4	3	3	5	4	3	3	5	4	53.8	53.8	53.8	14.515	132	132	0	34.471	31.8	31.8	40.2	37.9	2552600	576620	603480	987370	385150	157290	148440	257330	155880	4	4	6	4	18	DVIEEYFK;KVVGCSCVVVK;LGEWVGLCK;LVEALCAEHQINLIK;QAHLCVLASNCDEPMYVK;TALIHDGLAR
sp|P25705|ATPA_HUMAN	sp|P25705|ATPA_HUMAN	14	14	14	sp|P25705|ATPA_HUMAN ATP synthase subunit alpha, mitochondrial OS=Homo sapiens OX=9606 GN=ATP5F1A PE=1 SV=1	1	14	14	14	9	10	13	10	9	10	13	10	9	10	13	10	32.2	32.2	32.2	59.75	553	553	0	181.59	24.2	26.2	30.6	25.9	18843000	5635700	7948700	2617900	2641100	926780	1000300	525490	644980	13	14	15	12	54	EAYPGDVFYLHSR;EIVTNFLAGFEA;FENAFLSHVVSQHQALLGTIR;GMSLNLEPDNVGVVVFGNDK;HALIIYDDLSK;ILGADTSVDLEETGR;LELAQYR;LKEIVTNFLAGFEA;NVQAEEMVEFSSGLK;RLTDADAMK;TGAIVDVPVGEELLGR;TGTAEMSSILEER;TSIAIDTIINQK;VVDALGNAIDGK
sp|P25786|PSA1_HUMAN	sp|P25786|PSA1_HUMAN	13	13	13	sp|P25786|PSA1_HUMAN Proteasome subunit alpha type-1 OS=Homo sapiens OX=9606 GN=PSMA1 PE=1 SV=1	1	13	13	13	0	0	13	3	0	0	13	3	0	0	13	3	67.3	67.3	67.3	29.555	263	263	0	35.269	0	0	67.3	14.8	2466200	0	0	2274200	192030	0	0	576700	45330	0	0	14	4	18	AQPAQPADEPAEK;AQPAQPADEPAEKADEPMEH;AQSELAAHQK;DLEFTIYDDDDVSPFLEGLEERPQR;FVFDRPLPVSR;HMSEFMECNLNELVK;IHQIEYAMEAVK;ILHVDNHIGISIAGLTADAR;KAQPAQPADEPAEK;LLCNFMR;NQYDNDVTVWSPQGR;RPYGVGLLIAGYDDMGPHIFQTCPSANYFDCR;THAVLVALK
sp|P25787|PSA2_HUMAN	sp|P25787|PSA2_HUMAN	6	6	6	sp|P25787|PSA2_HUMAN Proteasome subunit alpha type-2 OS=Homo sapiens OX=9606 GN=PSMA2 PE=1 SV=2	1	6	6	6	1	1	6	1	1	1	6	1	1	1	6	1	44	44	44	25.898	234	234	0	36.721	9	9	44	9	1709100	62788	153060	1445400	47808	22765	52965	707890	26095	1	1	6	1	9	ESFEGQMTEDNIEVGICNEAGFR;HIGLVYSGMGPDYR;LAQQYYLVYQEPIPTAQLVQR;LVQIEYALAAVAGGAPSVGIK;PYLFQSDPSGAYFAWK;RLTPTEVK
sp|P25788|PSA3_HUMAN	sp|P25788|PSA3_HUMAN	9	9	9	sp|P25788|PSA3_HUMAN Proteasome subunit alpha type-3 OS=Homo sapiens OX=9606 GN=PSMA3 PE=1 SV=2	1	9	9	9	1	1	8	6	1	1	8	6	1	1	8	6	38.8	38.8	38.8	28.433	255	255	0	62.579	3.5	3.5	34.1	29.8	2194500	12738	32601	1835000	314160	2843.3	6945	515480	113310	1	1	9	7	18	AVENSSTAIGIR;ESLKEEDESDDDNM;HVGMAVAGLLADAR;IIYIVHDEVK;IIYIVHDEVKDK;LYEEGSNKR;SNFGYNIPLK;SSIGTGYDLSASTFSPDGR;VFQVEYAMK
sp|P25789|PSA4_HUMAN	sp|P25789|PSA4_HUMAN	8	8	8	sp|P25789|PSA4_HUMAN Proteasome subunit alpha type-4 OS=Homo sapiens OX=9606 GN=PSMA4 PE=1 SV=1	1	8	8	8	2	3	6	4	2	3	6	4	2	3	6	4	46.7	46.7	46.7	29.483	261	261	0	18.786	13	17.2	40.2	19.5	2578700	104430	237450	1976900	259930	63332	81536	805860	155320	2	3	7	4	16	ATCIGNNSAAAVSMLK;HYGFQLYQSDPSGNYGGWK;LLDEVFFSEK;LNEDMACSVAGITSDANVLTNELR;RPFGVSLLYIGWDK;TTIFSPEGR;VEIATLTR;YLLQYQEPIPCEQLVTALCDIK
sp|P25815|S100P_HUMAN	sp|P25815|S100P_HUMAN	3	3	3	sp|P25815|S100P_HUMAN Protein S100-P OS=Homo sapiens OX=9606 GN=S100P PE=1 SV=2	1	3	3	3	1	2	3	3	1	2	3	3	1	2	3	3	41.1	41.1	41.1	10.4	95	95	0	81.637	13.7	30.5	41.1	41.1	8918200	131140	2280300	2591700	3915100	75352	1285100	1974600	2034000	1	3	4	6	14	ELPGFLQSGK;TELETAMGMIIDVFSR;YSGSEGSTQTLTK
sp|P26006|ITA3_HUMAN	sp|P26006|ITA3_HUMAN	5	5	5	sp|P26006|ITA3_HUMAN Integrin alpha-3 OS=Homo sapiens OX=9606 GN=ITGA3 PE=1 SV=5	1	5	5	5	0	5	2	0	0	5	2	0	0	5	2	0	6.9	6.9	6.9	116.61	1051	1051	0	49.751	0	6.9	2.6	0	796940	0	687170	109770	0	0	143220	58321	0	0	6	2	0	8	ARPVINIVHK;EAGNPGSLFGYSVALHR;FAGSESAVFHGFFSMPEMR;HMGAVFLLSQEAGGDLR;LELLLMDNLR
sp|P26022|PTX3_HUMAN	sp|P26022|PTX3_HUMAN	9	9	9	sp|P26022|PTX3_HUMAN Pentraxin-related protein PTX3 OS=Homo sapiens OX=9606 GN=PTX3 PE=1 SV=3	1	9	9	9	9	0	2	2	9	0	2	2	9	0	2	2	30.4	30.4	30.4	41.975	381	381	0	67.038	30.4	0	6.3	6.3	3737000	3357800	0	205000	174210	844030	0	75604	82924	10	0	2	2	14	ADLHAVQGWAAR;ALAAVLEELR;ETGGAESCHIR;GNIVGWGVTEIQPHGGAQYVS;LREELGR;LTGFNIWDSVLSNEEIR;LTSALDELLQATR;MEGAEAQRPEEAGR;MLLQATDDVLR
sp|P26038|MOES_HUMAN	sp|P26038|MOES_HUMAN	12	4	4	sp|P26038|MOES_HUMAN Moesin OS=Homo sapiens OX=9606 GN=MSN PE=1 SV=3	1	12	4	4	5	8	5	8	0	2	0	4	0	2	0	4	21.3	7.6	7.6	67.819	577	577	0	7.7916	8.3	14.7	8	14.2	265080	0	69728	0	195350	0	38796	0	112590	0	2	0	4	6	APDFVFYAPR;AQMVQEDLEK;EDAVLEYLK;FVIKPIDK;IGFPWSEIR;ILALCMGNHELYMR;IQVWHEEHR;KPDTIEVQQMK;KTQEQLALEMAELTAR;LFFLQVK;RKPDTIEVQQMK;VTTMDAELEFAIQPNTTGK
sp|P26196|DDX6_HUMAN	sp|P26196|DDX6_HUMAN	5	5	5	sp|P26196|DDX6_HUMAN Probable ATP-dependent RNA helicase DDX6 OS=Homo sapiens OX=9606 GN=DDX6 PE=1 SV=2	1	5	5	5	4	3	0	0	4	3	0	0	4	3	0	0	14.5	14.5	14.5	54.416	483	483	0	14.695	12.2	9.7	0	0	410490	187300	223190	0	0	54556	72781	0	0	4	3	0	0	7	LAETYLHR;QILLYSATFPLSVQK;SGAYLIPLLER;SIEEQLGTEIKPIPSNIDK;SLYVAEYHSEPVEDEKP
sp|P26232|CTNA2_HUMAN	sp|P26232|CTNA2_HUMAN	5	1	1	sp|P26232|CTNA2_HUMAN Catenin alpha-2 OS=Homo sapiens OX=9606 GN=CTNNA2 PE=1 SV=5	1	5	1	1	5	3	0	2	1	1	0	0	1	1	0	0	7.9	1.9	1.9	105.31	953	953	0	6.5036	7.9	4.6	0	2.8	100500	59718	40784	0	0	39667	25855	0	0	1	1	0	0	2	LESIISGAALMADSSCTR;LLEPLVTQVTTLVNTSNK;QDLLAYLQR;TSVQTEDDQLIAGQSAR;WDDSGNDIIVLAK
sp|P26368|U2AF2_HUMAN	sp|P26368|U2AF2_HUMAN	3	3	3	sp|P26368|U2AF2_HUMAN Splicing factor U2AF 65 kDa subunit OS=Homo sapiens OX=9606 GN=U2AF2 PE=1 SV=4	1	3	3	3	1	1	2	0	1	1	2	0	1	1	2	0	9.7	9.7	9.7	53.5	475	475	0	5.2499	4.6	4.6	5.1	0	401950	110050	197310	94589	0	73097	125090	0	0	1	1	2	0	4	LFIGGLPNYLNDDQVK;NFAFLEFR;SVDETTQAMAFDGIIFQGQSLK
sp|P26373|RL13_HUMAN	sp|P26373|RL13_HUMAN	8	8	8	sp|P26373|RL13_HUMAN 60S ribosomal protein L13 OS=Homo sapiens OX=9606 GN=RPL13 PE=1 SV=4	1	8	8	8	4	6	2	1	4	6	2	1	4	6	2	1	31.3	31.3	31.3	24.261	211	211	0	26.172	16.6	20.4	10.9	4.3	835520	278640	409660	134960	12260	61253	164270	50179	12514	4	6	2	1	13	AKEAAEQDVEK;EAAEQDVEK;EAAEQDVEKK;KGDSSAEELK;LATQLTGPVMPVR;PASGPIRPIVR;VATWFNQPAR;VITEEEKNFK
sp|P26447|S10A4_HUMAN	sp|P26447|S10A4_HUMAN	3	3	3	sp|P26447|S10A4_HUMAN Protein S100-A4 OS=Homo sapiens OX=9606 GN=S100A4 PE=1 SV=1	1	3	3	3	3	1	2	3	3	1	2	3	3	1	2	3	27.7	27.7	27.7	11.728	101	101	0	8.2066	27.7	8.9	19.8	27.7	13341000	12204000	55719	389920	691020	4288500	35976	397330	456710	8	1	3	4	16	ALDVMVSTFHK;LMSNLDSNR;TDEAAFQK
sp|P26572|MGAT1_HUMAN	sp|P26572|MGAT1_HUMAN	3	3	3	sp|P26572|MGAT1_HUMAN Alpha-1,3-mannosyl-glycoprotein 2-beta-N-acetylglucosaminyltransferase OS=Homo sapiens OX=9606 GN=MGAT1 PE=1 SV=2	1	3	3	3	0	3	1	0	0	3	1	0	0	3	1	0	13.7	13.7	13.7	50.878	445	445	0	16.284	0	13.7	3.1	0	170650	0	152580	18071	0	0	0	0	0	0	3	1	0	4	AFWDDWMR;GLLQQIGDALSSQR;LLHYRPSAELFPIIVSQDCGHEETAQAIASYGSAVTHIR
sp|P26599|PTBP1_HUMAN	sp|P26599|PTBP1_HUMAN	7	7	6	sp|P26599|PTBP1_HUMAN Polypyrimidine tract-binding protein 1 OS=Homo sapiens OX=9606 GN=PTBP1 PE=1 SV=1	1	7	7	6	5	5	1	2	5	5	1	2	5	5	1	1	24.5	24.5	23	57.221	531	531	0	137.45	21.5	17.9	3.8	5.3	3611500	1681400	1599700	173330	157010	356060	313370	68983	48050	8	9	2	3	22	ENALVQMADGNQAQLAMSHLNGHK;HQNVQLPR;IAIPGLAGAGNSVLLVSNLNPER;KLPIDVTEGEVISLGLPFGK;NFQNIFPPSATLHLSNIPPSVSEEDLK;NNQFQALLQYADPVSAQHAK;VTNLLMLK
sp|P26639|SYTC_HUMAN;sp|A2RTX5|SYTC2_HUMAN	sp|P26639|SYTC_HUMAN	4;1	4;1	4;1	sp|P26639|SYTC_HUMAN Threonine--tRNA ligase 1, cytoplasmic OS=Homo sapiens OX=9606 GN=TARS1 PE=1 SV=3	2	4	4	4	1	2	1	3	1	2	1	3	1	2	1	3	6.4	6.4	6.4	83.434	723	723;802	0	3.5155	1.8	3.5	1.1	4	510030	88834	197050	52104	172050	52631	93749	52464	72987	1	2	1	3	7	AELNPWPEYIYTR;LEMYNILK;QVMVVPVGPTCDEYAQK;WPFWLSPR
sp|P26640|SYVC_HUMAN	sp|P26640|SYVC_HUMAN	3	3	3	sp|P26640|SYVC_HUMAN Valine--tRNA ligase OS=Homo sapiens OX=9606 GN=VARS1 PE=1 SV=4	1	3	3	3	2	2	0	0	2	2	0	0	2	2	0	0	3.2	3.2	3.2	140.47	1264	1264	0	5.704	2	2.1	0	0	347670	114370	233300	0	0	92288	66939	0	0	2	2	0	0	4	ALSPLEEWLR;GALINVPPPFLGLPR;STLYVSPHPDAFPSLR
sp|P26641|EF1G_HUMAN	sp|P26641|EF1G_HUMAN	12	12	12	sp|P26641|EF1G_HUMAN Elongation factor 1-gamma OS=Homo sapiens OX=9606 GN=EEF1G PE=1 SV=3	1	12	12	12	3	10	5	6	3	10	5	6	3	10	5	6	30.2	30.2	30.2	50.118	437	437	0	76.568	7.8	27	13.7	19.5	4536600	766400	2212400	606450	951390	262240	588220	210340	298570	4	10	5	6	25	AAAPAPEEEMDECEQALAAEPK;AAGTLYTYPENWR;AKDPFAHLPK;EYFSWEGAFQHVGK;ILGLLDAYLK;KLDPGSEETQTLVR;LDPGSEETQTLVR;QATENAKEEVR;QATENAKEEVRR;STFVLDEFKR;VLSAPPHFHFGQTNR;WFLTCINQPQFR
sp|P26885|FKBP2_HUMAN	sp|P26885|FKBP2_HUMAN	2	2	2	sp|P26885|FKBP2_HUMAN Peptidyl-prolyl cis-trans isomerase FKBP2 OS=Homo sapiens OX=9606 GN=FKBP2 PE=1 SV=2	1	2	2	2	0	0	2	0	0	0	2	0	0	0	2	0	16.9	16.9	16.9	15.649	142	142	0	3.4096	0	0	16.9	0	460340	0	0	460340	0	0	0	0	0	0	0	2	0	2	KGDVLHMHYTGK;LVIPSELGYGER
sp|P27105|STOM_HUMAN	sp|P27105|STOM_HUMAN	6	6	6	sp|P27105|STOM_HUMAN Erythrocyte band 7 integral membrane protein OS=Homo sapiens OX=9606 GN=STOM PE=1 SV=3	1	6	6	6	1	4	2	2	1	4	2	2	1	4	2	2	36.1	36.1	36.1	31.73	288	288	0	49.312	6.6	28.1	8	8	715120	94510	449040	96443	75124	0	0	50260	43725	1	4	2	2	9	EASMVITESPAALQLR;LPVQLQR;NLSQILSDREEIAHNMQSTLDDATDAWGIK;NSTIVFPLPIDMLQGIIGAK;VQNATLAVANITNADSATR;YLQTLTTIAAEK
sp|P27144|KAD4_HUMAN	sp|P27144|KAD4_HUMAN	5	5	5	sp|P27144|KAD4_HUMAN Adenylate kinase 4, mitochondrial OS=Homo sapiens OX=9606 GN=AK4 PE=1 SV=1	1	5	5	5	3	2	1	2	3	2	1	2	3	2	1	2	27.4	27.4	27.4	25.268	223	223	0	16.266	17.5	13.5	4.9	9	607230	343650	137440	14814	111320	123320	45671	19396	53055	4	2	1	2	9	DVAKPVIELYK;GQHWLLDGFPR;GVLHQFSGTETNK;IAQNFGLQHLSSGHFLR;LMMSELENR
sp|P27169|PON1_HUMAN	sp|P27169|PON1_HUMAN	2	2	2	sp|P27169|PON1_HUMAN Serum paraoxonase/arylesterase 1 OS=Homo sapiens OX=9606 GN=PON1 PE=1 SV=3	1	2	2	2	0	1	0	1	0	1	0	1	0	1	0	1	12.1	12.1	12.1	39.731	355	355	0	3.4463	0	9	0	3.1	59137	0	24353	0	34784	0	0	0	0	0	1	0	1	2	FDVSSFNPHGISTFTDEDNAMYLLVVNHPDAK;YVYIAELLAHK
sp|P27216|ANX13_HUMAN	sp|P27216|ANX13_HUMAN	2	2	2	sp|P27216|ANX13_HUMAN Annexin A13 OS=Homo sapiens OX=9606 GN=ANXA13 PE=1 SV=3	1	2	2	2	2	2	0	0	2	2	0	0	2	2	0	0	2.8	2.8	2.8	35.415	316	316	0	2.4532	2.8	2.8	0	0	361100	230570	130530	0	0	73133	51699	0	0	3	2	0	0	5	SDTSGDFR;SDTSGDFRK
sp|P27338|AOFB_HUMAN	sp|P27338|AOFB_HUMAN	9	8	8	sp|P27338|AOFB_HUMAN Amine oxidase [flavin-containing] B OS=Homo sapiens OX=9606 GN=MAOB PE=1 SV=3	1	9	8	8	0	8	4	0	0	7	3	0	0	7	3	0	23.5	21.2	21.2	58.762	520	520	0	55.208	0	21.9	9.8	0	840800	0	713830	126960	0	0	201500	50725	0	0	7	3	0	10	ENVLVETLNHEMYEAK;IHFNPPLPMMR;IISTTNGGQER;IMDLLGDR;IYFAGTETATHWSGYMEGAVEAGER;KFVGGSGQVSER;KLCELYAK;LLHDSGLNVVVLEAR;VLGSLEALEPVHYEEK
sp|P27348|1433T_HUMAN	sp|P27348|1433T_HUMAN	15	15	11	sp|P27348|1433T_HUMAN 14-3-3 protein theta OS=Homo sapiens OX=9606 GN=YWHAQ PE=1 SV=1	1	15	15	11	8	8	7	11	8	8	7	11	5	5	5	8	63.3	63.3	52.2	27.764	245	245	0	201.29	31	37.1	34.7	53.9	16824000	5685500	2858400	4358500	3921400	1744900	1715100	1194900	2202800	12	10	9	14	45	AVTEQGAELSNEER;DNLTLWTSDSAGEECDAAEGAEN;DSTLIMQLLR;EKVESELR;EMQPTHPIR;KEMQPTHPIR;KQTIDNSQGAYQEAFDISK;NLLSVAYK;QTIDNSQGAYQEAFDISK;QTIDNSQGAYQEAFDISKK;SICTTVLELLDK;TAFDEAIAELDTLNEDSYK;YDDMATCMK;YLAEVACGDDRK;YLIANATNPESK
sp|P27361|MK03_HUMAN	sp|P27361|MK03_HUMAN	7	4	4	sp|P27361|MK03_HUMAN Mitogen-activated protein kinase 3 OS=Homo sapiens OX=9606 GN=MAPK3 PE=1 SV=4	1	7	4	4	2	4	0	6	1	3	0	3	1	3	0	3	27.4	17.7	17.7	43.135	379	379	0	15.471	7.7	16.6	0	24.5	563480	43941	395320	0	124210	21224	115120	0	40986	1	4	0	3	8	AAAAAQGGGGGEPR;DVYIVQDLMETDLYK;IADPEHDHTGFLTEYVATR;ISPFEHQTYCQR;LKELIFQETAR;YIHSANVLHR;YTQLQYIGEGAYGMVSSAYDHVR
sp|P27449|VATL_HUMAN	sp|P27449|VATL_HUMAN	1	1	1	sp|P27449|VATL_HUMAN V-type proton ATPase 16 kDa proteolipid subunit OS=Homo sapiens OX=9606 GN=ATP6V0C PE=1 SV=1	1	1	1	1	1	1	1	1	1	1	1	1	1	1	1	1	11.6	11.6	11.6	15.736	155	155	0	7.5719	11.6	11.6	11.6	11.6	404250	112920	223900	36089	31342	75005	141940	32381	31342	1	1	1	1	4	SGTGIAAMSVMRPEQIMK
sp|P27487|DPP4_HUMAN	sp|P27487|DPP4_HUMAN	25	25	25	sp|P27487|DPP4_HUMAN Dipeptidyl peptidase 4 OS=Homo sapiens OX=9606 GN=DPP4 PE=1 SV=2	1	25	25	25	8	14	17	17	8	14	17	17	8	14	17	17	35.9	35.9	35.9	88.278	766	766	0	124.19	13.1	22.7	26.5	23.8	10649000	969650	3229300	4128900	2320800	162440	321280	572900	366250	8	16	19	18	61	AGAVNPTVK;FRPSEPHFTLDGNSFYK;FWYQMILPPHFDK;GTWEVIGIEALTSDYLYYISNEYK;HICYFQIDKK;HSYTASYDIYDLNK;HSYTASYDIYDLNKR;IISNEEGYR;IMHAINR;IQLSDYTK;ISLQWLR;KLDFIILNETK;KTYTLTDYLK;KYPLLLDVYAGPCSQK;LAYVWNNDIYVK;LGTFEVEDQIEAAR;MLQNVQMPSK;QVEYLLIHGTADDNVHFQQSAQISK;TYTLTDYLK;VLEDNSALDK;VTCLSCELNPER;WEYYDSVYTER;WISDHEYLYK;YMGLPTPEDNLDHYR;YPLLLDVYAGPCSQK
sp|P27635|RL10_HUMAN;sp|Q96L21|RL10L_HUMAN	sp|P27635|RL10_HUMAN	7;2	7;2	7;2	sp|P27635|RL10_HUMAN 60S ribosomal protein L10 OS=Homo sapiens OX=9606 GN=RPL10 PE=1 SV=4	2	7	7	7	6	3	1	1	6	3	1	1	6	3	1	1	32.2	32.2	32.2	24.604	214	214;214	0	77.953	32.2	11.7	5.1	3.7	1615900	848370	714690	38283	14520	227910	190830	18027	0	7	4	1	1	13	EHVIEALR;EHVIEALRR;FNADEFEDMVAEK;FNADEFEDMVAEKR;LHPFHVIR;VDEFPLCGHMVSDEYEQLSSEALEAAR;VHIGQVIMSIR
sp|P27708|PYR1_HUMAN	sp|P27708|PYR1_HUMAN	3	3	3	sp|P27708|PYR1_HUMAN CAD protein OS=Homo sapiens OX=9606 GN=CAD PE=1 SV=3	1	3	3	3	2	1	0	0	2	1	0	0	2	1	0	0	1.9	1.9	1.9	242.98	2225	2225	0	2.5541	0.9	0.9	0	0	128380	100010	28373	0	0	0	0	0	0	2	1	0	0	3	AALVLEDGSVLR;EELSALVAPAFAHTSQVLVDK;LSLDDLLQR
sp|P27797|CALR_HUMAN	sp|P27797|CALR_HUMAN	20	20	20	sp|P27797|CALR_HUMAN Calreticulin OS=Homo sapiens OX=9606 GN=CALR PE=1 SV=1	1	20	20	20	10	16	19	9	10	16	19	9	10	16	19	9	66.7	66.7	66.7	48.141	417	417	0	323.31	34.5	52	66.7	33.3	35920000	5060400	11947000	15204000	3709300	454110	951150	1338800	709150	13	24	28	13	78	CKDDEFTHLYTLIVRPDNTYEVK;DDEFTHLYTLIVRPDNTYEVK;DPDASKPEDWDER;EQFLDGDGWTSR;FYALSASFEPFSNK;FYGDEEKDK;FYGDEEKDKGLQTSQDAR;GLQTSQDAR;GTWIHPEIDNPEYSPDPSIYAYDNFGVLGLDLWQVK;HEQNIDCGGGYVK;IDDPTDSKPEDWDKPEHIPDPDAK;IDNSQVESGSLEDDWDFLPPK;IDNSQVESGSLEDDWDFLPPKK;IKDPDASKPEDWDER;KPEDWDEEMDGEWEPPVIQNPEYK;KVHVIFNYK;LFPNSLDQTDMHGDSEYNIMFGPDICGPGTK;QIDNPDYK;SGTIFDNFLITNDEAYAEEFGNETWGVTK;VHVIFNYK
sp|P27816|MAP4_HUMAN	sp|P27816|MAP4_HUMAN	1	1	1	sp|P27816|MAP4_HUMAN Microtubule-associated protein 4 OS=Homo sapiens OX=9606 GN=MAP4 PE=1 SV=3	1	1	1	1	1	0	1	0	1	0	1	0	1	0	1	0	1.2	1.2	1.2	121	1152	1152	0	2.6812	1.2	0	1.2	0	163350	53558	0	109790	0	35576	0	98511	0	1	0	1	0	2	DMSPLSETEMALGK
sp|P27824|CALX_HUMAN	sp|P27824|CALX_HUMAN	33	33	33	sp|P27824|CALX_HUMAN Calnexin OS=Homo sapiens OX=9606 GN=CANX PE=1 SV=2	1	33	33	33	17	25	15	17	17	25	15	17	17	25	15	17	42.4	42.4	42.4	67.567	592	592	0	323.31	29.6	38.2	27.5	30.4	25478000	6944900	9786000	4540400	4206900	589130	898880	548130	499180	24	33	20	20	97	AKKDDTDDEIAK;APVPTGEVYFADSFDR;CESAPGCGVWQR;CESAPGCGVWQRPVIDNPNYK;DDTDDEIAK;DDTDDEIAKYDGK;EIEDPEDR;GTLSGWILSK;IPDPEAVKPDDWDEDAPAK;IPNPDFFEDLEPFR;IVDDWANDGWGLK;IVDDWANDGWGLKK;KDDTDDEIAK;KIPNPDFFEDLEPFR;KPEDWDERPK;KTDAPQPDVK;LNKPFLFDTK;LNKPFLFDTKPLIVQYEVNFQNGIECGGAYVK;PEDWDERPK;PPMIDNPSYQGIWKPR;PVIDNPNYK;QKSDAEEDGGTVSQEEEDR;SDAEEDGGTVSQEEEDR;SDAEEDGGTVSQEEEDRKPK;TGIYEEK;TPELNLDQFHDK;TPELNLDQFHDKTPYT…
sp|P27986|P85A_HUMAN	sp|P27986|P85A_HUMAN	1	1	1	sp|P27986|P85A_HUMAN Phosphatidylinositol 3-kinase regulatory subunit alpha OS=Homo sapiens OX=9606 GN=PIK3R1 PE=1 SV=2	1	1	1	1	0	0	0	1	0	0	0	1	0	0	0	1	2.5	2.5	2.5	83.597	724	724	0	3.2275	0	0	0	2.5	24246	0	0	0	24246	0	0	0	0	0	0	0	1	1	TATGYGFAEPYNLYSSLK
sp|P28062|PSB8_HUMAN	sp|P28062|PSB8_HUMAN	7	7	7	sp|P28062|PSB8_HUMAN Proteasome subunit beta type-8 OS=Homo sapiens OX=9606 GN=PSMB8 PE=1 SV=3	1	7	7	7	0	2	6	2	0	2	6	2	0	2	6	2	30.8	30.8	30.8	30.354	276	276	0	22.614	0	10.1	25.7	9.1	1272500	0	65824	1121200	85498	0	16075	290710	32149	0	2	7	2	11	AIAYATHR;ASAGSYISALR;DSYSGGVVNMYHMK;GMGLSMGSMICGWDK;GPGLYYVDEHGTR;LLSNMMCQYR;VESTDVSDLLHQYR
sp|P28065|PSB9_HUMAN	sp|P28065|PSB9_HUMAN	4	4	4	sp|P28065|PSB9_HUMAN Proteasome subunit beta type-9 OS=Homo sapiens OX=9606 GN=PSMB9 PE=1 SV=2	1	4	4	4	0	1	4	1	0	1	4	1	0	1	4	1	27.4	27.4	27.4	23.264	219	219	0	40.901	0	7.8	27.4	5.5	438670	0	32984	374940	30742	0	18320	201950	17106	0	1	4	1	6	DGSSGGVIYLVTITAAGVDHR;FTTDAIALAMSR;VSAGEAVVNR;YREDLSAHLMVAGWDQR
sp|P28066|PSA5_HUMAN	sp|P28066|PSA5_HUMAN	8	8	8	sp|P28066|PSA5_HUMAN Proteasome subunit alpha type-5 OS=Homo sapiens OX=9606 GN=PSMA5 PE=1 SV=3	1	8	8	8	4	6	8	5	4	6	8	5	4	6	8	5	53.5	53.5	53.5	26.411	241	241	0	239.99	22.8	39.8	53.5	36.1	5554600	187340	623710	4222200	521310	45614	115140	692940	100010	4	7	11	6	28	AIGSASEGAQSSLQEVYHK;EELEEVIKDI;GPQLFHMDPSGTFVQCDAR;ITSPLMEPSSIEK;LFQVEYAIEAIK;LGSTAIGIQTSEGVCLAVEK;LNATNIELATVQPGQNFHMFTK;PFGVALLFGGVDEK
[truncated: 1,629 more rows]
[truncated: 14 more columns]

## Sheet: Selected information
						Spectral Counts			NSAF
Accession	Description	Fasta headers	Peptides	Razor + unique peptides	Unique peptides	AME	Tissue	Mass	AME	Tissue
[truncated: 1,689 more rows]

## Sheet: AME
				Spectral Counts			NSAF
[truncated: 1,402 more rows]

## Sheet: Tissue
						Spectral Counts			NSAF
[truncated: 1,348 more rows]

[truncated: 2 more sheets: AME Only, Tissue Only]
